# Supplementary material for: The Effect of Examined Lymph Nodes and Lymph Node Ratio on Pathological Nodal Classification in the Lung Adenosquamous Carcinoma After Lobectomy
Source: Front Surg. 2022 Jun 9;9:909810. doi: 10.3389/fsurg.2022.909810 (PMC9218197; doi:10.3389/fsurg.2022.909810)
Supplement: Supplementary file 1 [file Table_1_v1.xlsx]

## Sheet: Sheet1
Sex	Year of diagnosis	Race recode (W, B, AI, API)	Origin recode NHIA (Hispanic, Non-Hisp)	Primary Site - labeled	Histologic Type ICD-O-3	ICD-O-3 Hist/behav, malignant	RX Summ--Surg Prim Site (1998+)	RX Summ--Scope Reg LN Sur (2003+)	RX Summ--Surg Oth Reg/Dis (2003+)	Radiation recode	Reason no cancer-directed surgery	Chemotherapy recode (yes, no/unk)	CS site-specific factor 1 (2004-2017 varying by schema)	CS site-specific factor 2 (2004-2017 varying by schema)	CS site-specific factor 3 (2004-2017 varying by schema)	CS site-specific factor 4 (2004-2017 varying by schema)	COD to site recode	Survival months	Vital status recode (study cutoff used)	Sequence number	First malignant primary indicator	Primary by international rules	Record number recode	Total number of in situ/malignant tumors for patient	Total number of benign/borderline tumors for patient	Type of Reporting Source	Marital status at diagnosis	Grade (thru 2017)	Age recode with <1 year olds	Regional nodes examined (1988+)	Regional nodes positive (1988+)	Derived AJCC Stage Group, 6th ed (2004-2015)	Derived AJCC T, 6th ed (2004-2015)	Derived AJCC N, 6th ed (2004-2015)	Derived AJCC M, 6th ed (2004-2015)	CS tumor size (2004-2015)	CS extension (2004-2015)	CS lymph nodes (2004-2015)	CS mets at dx (2004-2015)	Patient ID
Male	2005	White	Non-Spanish-Hispanic-Latino	C34.1-Upper lobe, lung	8560	8560/3: Adenosquamous carcinoma	0	None	None; diagnosed at autopsy	Beam radiation	Not recommended	No/Unknown	988	Blank(s)	Blank(s)	Blank(s)	Other Cause of Death	59	Dead	2nd of 2 or more primaries	No	Yes	1	2	0	Hospital inpatient/outpatient or clinic	Widowed	Unknown	85+ years	0	98	IB	T2	N0	M0	50	450	0	0	11281
Female	2016	White	Non-Spanish-Hispanic-Latino	C34.3-Lower lobe, lung	8560	8560/3: Adenosquamous carcinoma	0	None	Any combo of sur proc to oth rg, dis lym nd, and/or dis site	None/Unknown	Not recommended	No/Unknown	0	998	Blank(s)	Blank(s)	Lung and Bronchus	2	Dead	2nd of 2 or more primaries	No	Yes	2	2	0	Hospital inpatient/outpatient or clinic	Married (including common law)	Unknown	75-79 years	0	98	Blank(s)	Blank(s)	Blank(s)	Blank(s)	Blank(s)	Blank(s)	Blank(s)	Blank(s)	82504
Female	2001	White	Spanish-Hispanic-Latino	C34.9-Lung, NOS	8560	8560/3: Adenosquamous carcinoma	0	Blank(s)	Blank(s)	Beam radiation	Not recommended	No/Unknown	Blank(s)	Blank(s)	Blank(s)	Blank(s)	Lung and Bronchus	3	Dead	3rd of 3 or more primaries	No	Yes	3	3	0	Hospital inpatient/outpatient or clinic	Single (never married)	Unknown	65-69 years	0	98	Blank(s)	Blank(s)	Blank(s)	Blank(s)	Blank(s)	Blank(s)	Blank(s)	Blank(s)	179339
Female	2000	White	Non-Spanish-Hispanic-Latino	C34.1-Upper lobe, lung	8560	8560/3: Adenosquamous carcinoma	70	Blank(s)	Blank(s)	None/Unknown	Surgery performed	Yes	Blank(s)	Blank(s)	Blank(s)	Blank(s)	Lung and Bronchus	24	Dead	2nd of 2 or more primaries	Yes	Yes	2	2	0	Hospital inpatient/outpatient or clinic	Married (including common law)	Poorly differentiated; Grade III	65-69 years	15	0	Blank(s)	Blank(s)	Blank(s)	Blank(s)	Blank(s)	Blank(s)	Blank(s)	Blank(s)	252188
Female	2004	Black	Non-Spanish-Hispanic-Latino	C34.9-Lung, NOS	8560	8560/3: Adenosquamous carcinoma	0	None	None; diagnosed at autopsy	Beam radiation	Not recommended	No/Unknown	988	Blank(s)	Blank(s)	Blank(s)	Lung and Bronchus	6	Dead	2nd of 2 or more primaries	No	Yes	2	2	0	Hospital inpatient/outpatient or clinic	Divorced	Unknown	50-54 years	0	98	IV	T4	N0	M1	20	700	0	50	275382
Female	2002	Black	Non-Spanish-Hispanic-Latino	C34.1-Upper lobe, lung	8560	8560/3: Adenosquamous carcinoma	30	Blank(s)	Blank(s)	None/Unknown	Surgery performed	No/Unknown	Blank(s)	Blank(s)	Blank(s)	Blank(s)	Ovary	43	Dead	3rd of 3 or more primaries	No	Yes	3	4	0	Hospital inpatient/outpatient or clinic	Married (including common law)	Unknown	50-54 years	0	98	Blank(s)	Blank(s)	Blank(s)	Blank(s)	Blank(s)	Blank(s)	Blank(s)	Blank(s)	278425
Female	2005	White	Non-Spanish-Hispanic-Latino	C34.3-Lower lobe, lung	8560	8560/3: Adenosquamous carcinoma	23	None	None; diagnosed at autopsy	None/Unknown	Surgery performed	Yes	988	Blank(s)	Blank(s)	Blank(s)	Lung and Bronchus	5	Dead	2nd of 2 or more primaries	No	Yes	2	2	0	Hospital inpatient/outpatient or clinic	Married (including common law)	Poorly differentiated; Grade III	65-69 years	1	0	IIIB	T4	N0	M0	20	760	0	0	348263
Female	2014	White	Non-Spanish-Hispanic-Latino	C34.3-Lower lobe, lung	8560	8560/3: Adenosquamous carcinoma	33	4 or more regional lymph nodes removed	None; diagnosed at autopsy	None/Unknown	Surgery performed	No/Unknown	0	20	Blank(s)	Blank(s)	Lung and Bronchus	14	Dead	2nd of 2 or more primaries	No	Yes	2	2	0	Hospital inpatient/outpatient or clinic	Single (never married)	Moderately differentiated; Grade II	65-69 years	7	0	IB	T2	N0	M0	33	430	0	0	359120
Male	2002	White	Non-Spanish-Hispanic-Latino	C34.1-Upper lobe, lung	8560	8560/3: Adenosquamous carcinoma	0	Blank(s)	Blank(s)	Beam radiation	Not recommended	Yes	Blank(s)	Blank(s)	Blank(s)	Blank(s)	Lung and Bronchus	38	Dead	2nd of 2 or more primaries	No	Yes	2	2	0	Hospital inpatient/outpatient or clinic	Divorced	Poorly differentiated; Grade III	75-79 years	0	98	Blank(s)	Blank(s)	Blank(s)	Blank(s)	Blank(s)	Blank(s)	Blank(s)	Blank(s)	360255
Female	2008	White	Non-Spanish-Hispanic-Latino	C34.1-Upper lobe, lung	8560	8560/3: Adenosquamous carcinoma	33	4 or more regional lymph nodes removed	None; diagnosed at autopsy	None/Unknown	Surgery performed	Yes	988	Blank(s)	Blank(s)	Blank(s)	Alive	123	Alive	2nd of 2 or more primaries	No	Yes	1	2	0	Hospital inpatient/outpatient or clinic	Married (including common law)	Unknown	55-59 years	11	0	OCCULT	TX	N0	M0	999	300	0	0	387969
Male	2012	White	Spanish-Hispanic-Latino	C34.3-Lower lobe, lung	8560	8560/3: Adenosquamous carcinoma	0	None	None; diagnosed at autopsy	Beam radiation	Not recommended	No/Unknown	0	998	Blank(s)	Blank(s)	Chronic Obstructive Pulmonary Disease and Allied Cond	57	Dead	3rd of 3 or more primaries	No	Yes	3	3	0	Hospital inpatient/outpatient or clinic	Divorced	Unknown	85+ years	0	98	IA	T1	N0	M0	26	300	0	0	399272
Male	2001	White	Non-Spanish-Hispanic-Latino	C34.1-Upper lobe, lung	8560	8560/3: Adenosquamous carcinoma	30	Blank(s)	Blank(s)	None/Unknown	Surgery performed	No/Unknown	Blank(s)	Blank(s)	Blank(s)	Blank(s)	Lung and Bronchus	114	Dead	4th of 4 or more primaries	No	Yes	4	5	0	Hospital inpatient/outpatient or clinic	Divorced	Poorly differentiated; Grade III	70-74 years	11	0	Blank(s)	Blank(s)	Blank(s)	Blank(s)	Blank(s)	Blank(s)	Blank(s)	Blank(s)	431206
Male	2003	White	Non-Spanish-Hispanic-Latino	C34.1-Upper lobe, lung	8560	8560/3: Adenosquamous carcinoma	45	1 to 3 regional lymph nodes removed	None; diagnosed at autopsy	None/Unknown	Surgery performed	No/Unknown	Blank(s)	Blank(s)	Blank(s)	Blank(s)	Lung and Bronchus	47	Dead	2nd of 2 or more primaries	No	Yes	2	2	0	Hospital inpatient/outpatient or clinic	Married (including common law)	Poorly differentiated; Grade III	70-74 years	3	0	Blank(s)	Blank(s)	Blank(s)	Blank(s)	Blank(s)	Blank(s)	Blank(s)	Blank(s)	436210
Male	2000	White	Non-Spanish-Hispanic-Latino	C34.1-Upper lobe, lung	8560	8560/3: Adenosquamous carcinoma	0	Blank(s)	Blank(s)	None/Unknown	Not recommended	No/Unknown	Blank(s)	Blank(s)	Blank(s)	Blank(s)	Lung and Bronchus	7	Dead	2nd of 2 or more primaries	No	Yes	2	2	0	Hospital inpatient/outpatient or clinic	Married (including common law)	Poorly differentiated; Grade III	80-84 years	0	98	Blank(s)	Blank(s)	Blank(s)	Blank(s)	Blank(s)	Blank(s)	Blank(s)	Blank(s)	441645
Male	2013	White	Non-Spanish-Hispanic-Latino	C34.1-Upper lobe, lung	8560	8560/3: Adenosquamous carcinoma	0	None	None; diagnosed at autopsy	None/Unknown	Not recommended	Yes	30	998	Blank(s)	Blank(s)	Lung and Bronchus	5	Dead	3rd of 3 or more primaries	No	Yes	3	3	0	Hospital inpatient/outpatient or clinic	Unmarried or Domestic Partner	Unknown	80-84 years	0	98	IV	T4	N2	M1	75	100	200	41	448765
Female	2013	White	Non-Spanish-Hispanic-Latino	C34.1-Upper lobe, lung	8560	8560/3: Adenosquamous carcinoma	30	4 or more regional lymph nodes removed	None; diagnosed at autopsy	None/Unknown	Surgery performed	Yes	0	999	Blank(s)	Blank(s)	Alive	70	Alive	2nd of 2 or more primaries	No	Yes	1	2	0	Hospital inpatient/outpatient or clinic	Married (including common law)	Moderately differentiated; Grade II	60-64 years	12	0	IB	T2	N0	M0	43	100	0	0	449445
Female	2003	Asian or Pacific Islander	Non-Spanish-Hispanic-Latino	C34.1-Upper lobe, lung	8560	8560/3: Adenosquamous carcinoma	30	Sentinel node biopsy and lym nd removed same/unstated time	None; diagnosed at autopsy	None/Unknown	Surgery performed	No/Unknown	Blank(s)	Blank(s)	Blank(s)	Blank(s)	Lung and Bronchus	58	Dead	2nd of 2 or more primaries	No	Yes	1	2	0	Hospital inpatient/outpatient or clinic	Widowed	Moderately differentiated; Grade II	75-79 years	17	0	Blank(s)	Blank(s)	Blank(s)	Blank(s)	Blank(s)	Blank(s)	Blank(s)	Blank(s)	470551
Male	2013	White	Non-Spanish-Hispanic-Latino	C34.1-Upper lobe, lung	8560	8560/3: Adenosquamous carcinoma	99	None	None; diagnosed at autopsy	None/Unknown	Not recommended	No/Unknown	0	998	Blank(s)	Blank(s)	Lung and Bronchus	2	Dead	2nd of 2 or more primaries	No	Yes	2	2	0	Hospital inpatient/outpatient or clinic	Married (including common law)	Unknown	85+ years	0	98	IA	T1	N0	M0	30	100	0	0	494592
Female	2016	White	Non-Spanish-Hispanic-Latino	C34.1-Upper lobe, lung	8560	8560/3: Adenosquamous carcinoma	0	None	None; diagnosed at autopsy	Beam radiation	Not recommended	Yes	0	998	Blank(s)	Blank(s)	Alive	35	Alive	2nd of 2 or more primaries	No	Yes	2	2	0	Hospital inpatient/outpatient or clinic	Married (including common law)	Unknown	60-64 years	0	98	Blank(s)	Blank(s)	Blank(s)	Blank(s)	Blank(s)	Blank(s)	Blank(s)	Blank(s)	552018
Female	2003	White	Non-Spanish-Hispanic-Latino	C34.1-Upper lobe, lung	8560	8560/3: Adenosquamous carcinoma	0	None	None; diagnosed at autopsy	Beam radiation	Not recommended	No/Unknown	Blank(s)	Blank(s)	Blank(s)	Blank(s)	Cerebrovascular Diseases	3	Dead	3rd of 3 or more primaries	No	Yes	3	3	0	Hospital inpatient/outpatient or clinic	Married (including common law)	Unknown	85+ years	0	98	Blank(s)	Blank(s)	Blank(s)	Blank(s)	Blank(s)	Blank(s)	Blank(s)	Blank(s)	556138
Female	2014	Black	Non-Spanish-Hispanic-Latino	C34.3-Lower lobe, lung	8560	8560/3: Adenosquamous carcinoma	33	4 or more regional lymph nodes removed	None; diagnosed at autopsy	None/Unknown	Surgery performed	No/Unknown	10	0	Blank(s)	Blank(s)	Alive	48	Alive	2nd of 2 or more primaries	No	Yes	2	2	0	Hospital inpatient/outpatient or clinic	Married (including common law)	Moderately differentiated; Grade II	75-79 years	13	0	IIIB	T4	N0	M0	23	120	0	0	563102
Male	2005	White	Non-Spanish-Hispanic-Latino	C34.1-Upper lobe, lung	8560	8560/3: Adenosquamous carcinoma	0	None	None; diagnosed at autopsy	None/Unknown	Not recommended	No/Unknown	988	Blank(s)	Blank(s)	Blank(s)	Lung and Bronchus	3	Dead	3rd of 3 or more primaries	No	Yes	2	3	0	Hospital inpatient/outpatient or clinic	Married (including common law)	Unknown	80-84 years	2	2	IIIB	T1	N3	M0	25	100	600	0	570765
Female	2015	Asian or Pacific Islander	Non-Spanish-Hispanic-Latino	C34.1-Upper lobe, lung	8560	8560/3: Adenosquamous carcinoma	33	4 or more regional lymph nodes removed	None; diagnosed at autopsy	None/Unknown	Surgery performed	Yes	0	0	Blank(s)	Blank(s)	Alive	41	Alive	2nd of 2 or more primaries	No	Yes	2	2	0	Hospital inpatient/outpatient or clinic	Single (never married)	Poorly differentiated; Grade III	65-69 years	19	1	IIIA	T2	N2	M0	75	100	200	0	577744
Male	2004	White	Non-Spanish-Hispanic-Latino	C34.1-Upper lobe, lung	8560	8560/3: Adenosquamous carcinoma	22	None	None; diagnosed at autopsy	None/Unknown	Surgery performed	Yes	988	Blank(s)	Blank(s)	Blank(s)	Lung and Bronchus	103	Dead	3rd of 3 or more primaries	No	Yes	3	4	0	Hospital inpatient/outpatient or clinic	Married (including common law)	Unknown	75-79 years	0	98	OCCULT	TX	N0	M0	999	100	0	0	626514
Male	2011	White	Non-Spanish-Hispanic-Latino	C34.9-Lung, NOS	8560	8560/3: Adenosquamous carcinoma	0	None	None; diagnosed at autopsy	None/Unknown	Not recommended	No/Unknown	999	998	Blank(s)	Blank(s)	Lung and Bronchus	1	Dead	3rd of 3 or more primaries	No	Yes	3	3	0	Hospital inpatient/outpatient or clinic	Married (including common law)	Unknown	75-79 years	0	98	IV	T2	N0	M1	50	300	0	40	662793
Male	2010	Black	Non-Spanish-Hispanic-Latino	C34.9-Lung, NOS	8560	8560/3: Adenosquamous carcinoma	0	None	None; diagnosed at autopsy	None/Unknown	Not recommended	No/Unknown	0	998	Blank(s)	Blank(s)	Lung and Bronchus	0	Dead	2nd of 2 or more primaries	No	Yes	2	2	0	Hospital inpatient/outpatient or clinic	Single (never married)	Poorly differentiated; Grade III	70-74 years	0	98	IIIB	T4	N2	M0	123	700	200	0	691230
Male	2016	White	Non-Spanish-Hispanic-Latino	C34.1-Upper lobe, lung	8560	8560/3: Adenosquamous carcinoma	0	None	None; diagnosed at autopsy	Beam radiation	Not recommended	Yes	0	998	Blank(s)	Blank(s)	Lung and Bronchus	4	Dead	2nd of 2 or more primaries	No	Yes	2	2	0	Hospital inpatient/outpatient or clinic	Single (never married)	Poorly differentiated; Grade III	85+ years	0	98	Blank(s)	Blank(s)	Blank(s)	Blank(s)	Blank(s)	Blank(s)	Blank(s)	Blank(s)	701928
Male	2000	White	Non-Spanish-Hispanic-Latino	C34.1-Upper lobe, lung	8560	8560/3: Adenosquamous carcinoma	20	Blank(s)	Blank(s)	None/Unknown	Surgery performed	No/Unknown	Blank(s)	Blank(s)	Blank(s)	Blank(s)	Lung and Bronchus	30	Dead	One primary only	Yes	Yes	1	1	0	Hospital inpatient/outpatient or clinic	Married (including common law)	Poorly differentiated; Grade III	75-79 years	6	0	Blank(s)	Blank(s)	Blank(s)	Blank(s)	Blank(s)	Blank(s)	Blank(s)	Blank(s)	738778
Male	2010	White	Non-Spanish-Hispanic-Latino	C34.1-Upper lobe, lung	8560	8560/3: Adenosquamous carcinoma	30	1 to 3 regional lymph nodes removed	None; diagnosed at autopsy	None/Unknown	Surgery performed	No/Unknown	0	0	Blank(s)	Blank(s)	Lung and Bronchus	65	Dead	2nd of 2 or more primaries	No	Yes	2	5	0	Hospital inpatient/outpatient or clinic	Divorced	Poorly differentiated; Grade III	70-74 years	1	0	IA	T1	N0	M0	10	100	0	0	753562
Female	2001	White	Non-Spanish-Hispanic-Latino	C34.3-Lower lobe, lung	8560	8560/3: Adenosquamous carcinoma	45	Blank(s)	Blank(s)	None/Unknown	Surgery performed	No/Unknown	Blank(s)	Blank(s)	Blank(s)	Blank(s)	Lung and Bronchus	21	Dead	2nd of 2 or more primaries	No	Yes	2	2	0	Hospital inpatient/outpatient or clinic	Divorced	Poorly differentiated; Grade III	65-69 years	4	1	Blank(s)	Blank(s)	Blank(s)	Blank(s)	Blank(s)	Blank(s)	Blank(s)	Blank(s)	755124
Female	2004	White	Non-Spanish-Hispanic-Latino	C34.2-Middle lobe, lung	8560	8560/3: Adenosquamous carcinoma	0	None	None; diagnosed at autopsy	None/Unknown	Not recommended	No/Unknown	988	Blank(s)	Blank(s)	Blank(s)	Other Cause of Death	2	Dead	2nd of 2 or more primaries	No	Yes	2	2	0	Hospital inpatient/outpatient or clinic	Widowed	Unknown	80-84 years	0	98	IIIB	T4	N0	M0	26	720	0	0	769219
Female	2006	Black	Non-Spanish-Hispanic-Latino	C34.1-Upper lobe, lung	8560	8560/3: Adenosquamous carcinoma	33	1 to 3 regional lymph nodes removed	None; diagnosed at autopsy	None/Unknown	Surgery performed	No/Unknown	988	Blank(s)	Blank(s)	Blank(s)	Colon excluding Rectum	135	Dead	2nd of 2 or more primaries	No	Yes	2	2	0	Hospital inpatient/outpatient or clinic	Married (including common law)	Poorly differentiated; Grade III	75-79 years	6	0	IA	T1	N0	M0	24	100	0	0	774188
Female	2011	White	Non-Spanish-Hispanic-Latino	C34.1-Upper lobe, lung	8560	8560/3: Adenosquamous carcinoma	33	4 or more regional lymph nodes removed	None; diagnosed at autopsy	None/Unknown	Surgery performed	No/Unknown	0	0	Blank(s)	Blank(s)	Alive	89	Alive	2nd of 2 or more primaries	No	Yes	2	2	0	Hospital inpatient/outpatient or clinic	Married (including common law)	Poorly differentiated; Grade III	75-79 years	17	0	IB	T2	N0	M0	31	100	0	0	778774
Female	2000	White	Non-Spanish-Hispanic-Latino	C34.1-Upper lobe, lung	8560	8560/3: Adenosquamous carcinoma	30	Blank(s)	Blank(s)	None/Unknown	Surgery performed	No/Unknown	Blank(s)	Blank(s)	Blank(s)	Blank(s)	Cerebrovascular Diseases	21	Dead	2nd of 2 or more primaries	No	Yes	1	2	0	Hospital inpatient/outpatient or clinic	Married (including common law)	Unknown	85+ years	14	0	Blank(s)	Blank(s)	Blank(s)	Blank(s)	Blank(s)	Blank(s)	Blank(s)	Blank(s)	782895
Male	2009	White	Spanish-Hispanic-Latino	C34.9-Lung, NOS	8560	8560/3: Adenosquamous carcinoma	0	None	None; diagnosed at autopsy	None/Unknown	Not recommended	No/Unknown	988	Blank(s)	Blank(s)	Blank(s)	Lung and Bronchus	0	Dead	2nd of 2 or more primaries	No	Yes	2	2	0	Hospital inpatient/outpatient or clinic	Married (including common law)	Unknown	85+ years	0	98	IV	T4	N3	M1	999	720	600	40	784791
Female	2000	White	Non-Spanish-Hispanic-Latino	C34.1-Upper lobe, lung	8560	8560/3: Adenosquamous carcinoma	0	Blank(s)	Blank(s)	None/Unknown	Recommended but not performed, unknown reason	No/Unknown	Blank(s)	Blank(s)	Blank(s)	Blank(s)	Lung and Bronchus	5	Dead	One primary only	Yes	Yes	1	1	0	Hospital inpatient/outpatient or clinic	Widowed	Poorly differentiated; Grade III	75-79 years	0	98	Blank(s)	Blank(s)	Blank(s)	Blank(s)	Blank(s)	Blank(s)	Blank(s)	Blank(s)	784987
Male	2002	White	Non-Spanish-Hispanic-Latino	C34.3-Lower lobe, lung	8560	8560/3: Adenosquamous carcinoma	21	Blank(s)	Blank(s)	None/Unknown	Surgery performed	No/Unknown	Blank(s)	Blank(s)	Blank(s)	Blank(s)	Lung and Bronchus	11	Dead	One primary only	Yes	Yes	1	1	0	Hospital inpatient/outpatient or clinic	Married (including common law)	Poorly differentiated; Grade III	70-74 years	0	98	Blank(s)	Blank(s)	Blank(s)	Blank(s)	Blank(s)	Blank(s)	Blank(s)	Blank(s)	787670
Female	2002	Asian or Pacific Islander	Non-Spanish-Hispanic-Latino	C34.1-Upper lobe, lung	8560	8560/3: Adenosquamous carcinoma	21	Blank(s)	Blank(s)	Beam radiation	Surgery performed	Yes	Blank(s)	Blank(s)	Blank(s)	Blank(s)	Lung and Bronchus	47	Dead	One primary only	Yes	Yes	1	1	0	Hospital inpatient/outpatient or clinic	Single (never married)	Moderately differentiated; Grade II	70-74 years	0	98	Blank(s)	Blank(s)	Blank(s)	Blank(s)	Blank(s)	Blank(s)	Blank(s)	Blank(s)	790126
Male	2001	Black	Non-Spanish-Hispanic-Latino	C34.3-Lower lobe, lung	8560	8560/3: Adenosquamous carcinoma	0	Blank(s)	Blank(s)	Beam radiation	Not recommended	Yes	Blank(s)	Blank(s)	Blank(s)	Blank(s)	Lung and Bronchus	1	Dead	One primary only	Yes	Yes	1	1	0	Hospital inpatient/outpatient or clinic	Married (including common law)	Poorly differentiated; Grade III	75-79 years	1	1	Blank(s)	Blank(s)	Blank(s)	Blank(s)	Blank(s)	Blank(s)	Blank(s)	Blank(s)	791055
Female	2002	White	Non-Spanish-Hispanic-Latino	C34.2-Middle lobe, lung	8560	8560/3: Adenosquamous carcinoma	0	Blank(s)	Blank(s)	Beam radiation	Not recommended	No/Unknown	Blank(s)	Blank(s)	Blank(s)	Blank(s)	Lung and Bronchus	2	Dead	One primary only	Yes	Yes	1	1	0	Hospital inpatient/outpatient or clinic	Married (including common law)	Unknown	55-59 years	0	98	Blank(s)	Blank(s)	Blank(s)	Blank(s)	Blank(s)	Blank(s)	Blank(s)	Blank(s)	791761
Male	2000	White	Non-Spanish-Hispanic-Latino	C34.1-Upper lobe, lung	8560	8560/3: Adenosquamous carcinoma	30	Blank(s)	Blank(s)	Beam radiation	Surgery performed	No/Unknown	Blank(s)	Blank(s)	Blank(s)	Blank(s)	Atherosclerosis	32	Dead	One primary only	Yes	Yes	1	1	0	Hospital inpatient/outpatient or clinic	Married (including common law)	Poorly differentiated; Grade III	65-69 years	11	4	Blank(s)	Blank(s)	Blank(s)	Blank(s)	Blank(s)	Blank(s)	Blank(s)	Blank(s)	792775
Female	2014	White	Non-Spanish-Hispanic-Latino	C34.3-Lower lobe, lung	8560	8560/3: Adenosquamous carcinoma	33	4 or more regional lymph nodes removed	None; diagnosed at autopsy	Beam radiation	Surgery performed	Yes	0	0	Blank(s)	Blank(s)	Stomach	40	Dead	2nd of 2 or more primaries	Yes	Yes	2	3	0	Hospital inpatient/outpatient or clinic	Married (including common law)	Unknown	70-74 years	35	3	IIIA	T1	N2	M0	16	115	200	0	799771
Female	2004	White	Non-Spanish-Hispanic-Latino	C34.3-Lower lobe, lung	8560	8560/3: Adenosquamous carcinoma	33	Sentinel node biopsy and lym nd removed same/unstated time	None; diagnosed at autopsy	Beam radiation	Surgery performed	Yes	988	Blank(s)	Blank(s)	Blank(s)	Lung and Bronchus	20	Dead	2nd of 2 or more primaries	No	Yes	2	2	0	Hospital inpatient/outpatient or clinic	Divorced	Poorly differentiated; Grade III	60-64 years	14	6	IIIA	T2	N2	M0	51	100	200	0	800371
Male	2000	White	Non-Spanish-Hispanic-Latino	C34.3-Lower lobe, lung	8560	8560/3: Adenosquamous carcinoma	30	Blank(s)	Blank(s)	None/Unknown	Surgery performed	Yes	Blank(s)	Blank(s)	Blank(s)	Blank(s)	Lung and Bronchus	68	Dead	1st of 2 or more primaries	Yes	Yes	1	2	0	Hospital inpatient/outpatient or clinic	Divorced	Poorly differentiated; Grade III	45-49 years	35	4	Blank(s)	Blank(s)	Blank(s)	Blank(s)	Blank(s)	Blank(s)	Blank(s)	Blank(s)	801487
Female	2001	White	Spanish-Hispanic-Latino	C34.1-Upper lobe, lung	8560	8560/3: Adenosquamous carcinoma	0	Blank(s)	Blank(s)	Beam radiation	Not recommended	Yes	Blank(s)	Blank(s)	Blank(s)	Blank(s)	Other Cause of Death	10	Dead	One primary only	Yes	Yes	1	1	0	Hospital inpatient/outpatient or clinic	Married (including common law)	Poorly differentiated; Grade III	70-74 years	0	98	Blank(s)	Blank(s)	Blank(s)	Blank(s)	Blank(s)	Blank(s)	Blank(s)	Blank(s)	801524
Male	2001	White	Non-Spanish-Hispanic-Latino	C34.9-Lung, NOS	8560	8560/3: Adenosquamous carcinoma	0	Blank(s)	Blank(s)	Beam radiation	Not recommended	Yes	Blank(s)	Blank(s)	Blank(s)	Blank(s)	Lung and Bronchus	12	Dead	One primary only	Yes	Yes	1	1	0	Hospital inpatient/outpatient or clinic	Married (including common law)	Poorly differentiated; Grade III	60-64 years	0	98	Blank(s)	Blank(s)	Blank(s)	Blank(s)	Blank(s)	Blank(s)	Blank(s)	Blank(s)	805062
Male	2000	Black	Non-Spanish-Hispanic-Latino	C34.1-Upper lobe, lung	8560	8560/3: Adenosquamous carcinoma	0	Blank(s)	Blank(s)	None/Unknown	Recommended but not performed, unknown reason	No/Unknown	Blank(s)	Blank(s)	Blank(s)	Blank(s)	Lung and Bronchus	1	Dead	One primary only	Yes	Yes	1	1	0	Hospital inpatient/outpatient or clinic	Married (including common law)	Unknown	75-79 years	0	98	Blank(s)	Blank(s)	Blank(s)	Blank(s)	Blank(s)	Blank(s)	Blank(s)	Blank(s)	805333
Male	2000	White	Non-Spanish-Hispanic-Latino	C34.1-Upper lobe, lung	8560	8560/3: Adenosquamous carcinoma	45	Blank(s)	Blank(s)	Beam radiation	Surgery performed	Yes	Blank(s)	Blank(s)	Blank(s)	Blank(s)	State DC not available or state DC available but no COD	14	Dead	One primary only	Yes	Yes	1	1	0	Hospital inpatient/outpatient or clinic	Married (including common law)	Moderately differentiated; Grade II	45-49 years	7	0	Blank(s)	Blank(s)	Blank(s)	Blank(s)	Blank(s)	Blank(s)	Blank(s)	Blank(s)	808761
Female	2001	White	Non-Spanish-Hispanic-Latino	C34.3-Lower lobe, lung	8560	8560/3: Adenosquamous carcinoma	30	Blank(s)	Blank(s)	None/Unknown	Surgery performed	No/Unknown	Blank(s)	Blank(s)	Blank(s)	Blank(s)	Lung and Bronchus	14	Dead	One primary only	Yes	Yes	1	1	0	Hospital inpatient/outpatient or clinic	Unknown	Poorly differentiated; Grade III	60-64 years	10	1	Blank(s)	Blank(s)	Blank(s)	Blank(s)	Blank(s)	Blank(s)	Blank(s)	Blank(s)	809815
Male	2004	White	Non-Spanish-Hispanic-Latino	C34.3-Lower lobe, lung	8560	8560/3: Adenosquamous carcinoma	0	None	None; diagnosed at autopsy	None/Unknown	Not recommended	No/Unknown	988	Blank(s)	Blank(s)	Blank(s)	Lung and Bronchus	3	Dead	2nd of 2 or more primaries	No	Yes	2	2	0	Hospital inpatient/outpatient or clinic	Married (including common law)	Unknown	40-44 years	0	98	IV	T4	N2	M1	15	720	200	35	812561
Male	2002	White	Non-Spanish-Hispanic-Latino	C34.1-Upper lobe, lung	8560	8560/3: Adenosquamous carcinoma	30	Blank(s)	Blank(s)	Beam radiation	Surgery performed	No/Unknown	Blank(s)	Blank(s)	Blank(s)	Blank(s)	Lung and Bronchus	26	Dead	2nd of 2 or more primaries	No	Yes	2	2	0	Hospital inpatient/outpatient or clinic	Married (including common law)	Moderately differentiated; Grade II	70-74 years	4	1	Blank(s)	Blank(s)	Blank(s)	Blank(s)	Blank(s)	Blank(s)	Blank(s)	Blank(s)	813479
Male	2001	Asian or Pacific Islander	Non-Spanish-Hispanic-Latino	C34.3-Lower lobe, lung	8560	8560/3: Adenosquamous carcinoma	0	Blank(s)	Blank(s)	None/Unknown	Not recommended, contraindicated due to other cond; autopsy only (1973-2002)	No/Unknown	Blank(s)	Blank(s)	Blank(s)	Blank(s)	Chronic Obstructive Pulmonary Disease and Allied Cond	6	Dead	One primary only	Yes	Yes	1	1	0	Hospital inpatient/outpatient or clinic	Married (including common law)	Poorly differentiated; Grade III	70-74 years	0	98	Blank(s)	Blank(s)	Blank(s)	Blank(s)	Blank(s)	Blank(s)	Blank(s)	Blank(s)	814078
Male	2000	Asian or Pacific Islander	Non-Spanish-Hispanic-Latino	C34.3-Lower lobe, lung	8560	8560/3: Adenosquamous carcinoma	0	Blank(s)	Blank(s)	Beam radiation	Not recommended	No/Unknown	Blank(s)	Blank(s)	Blank(s)	Blank(s)	Lung and Bronchus	0	Dead	One primary only	Yes	Yes	1	1	0	Hospital inpatient/outpatient or clinic	Widowed	Undifferentiated; anaplastic; Grade IV	80-84 years	0	98	Blank(s)	Blank(s)	Blank(s)	Blank(s)	Blank(s)	Blank(s)	Blank(s)	Blank(s)	815138
Female	2000	Asian or Pacific Islander	Non-Spanish-Hispanic-Latino	C34.1-Upper lobe, lung	8560	8560/3: Adenosquamous carcinoma	55	Blank(s)	Blank(s)	None/Unknown	Surgery performed	No/Unknown	Blank(s)	Blank(s)	Blank(s)	Blank(s)	Atherosclerosis	16	Dead	One primary only	Yes	Yes	1	1	0	Hospital inpatient/outpatient or clinic	Widowed	Undifferentiated; anaplastic; Grade IV	85+ years	1	0	Blank(s)	Blank(s)	Blank(s)	Blank(s)	Blank(s)	Blank(s)	Blank(s)	Blank(s)	818616
Male	2000	White	Non-Spanish-Hispanic-Latino	C34.1-Upper lobe, lung	8560	8560/3: Adenosquamous carcinoma	30	Blank(s)	Blank(s)	None/Unknown	Surgery performed	Yes	Blank(s)	Blank(s)	Blank(s)	Blank(s)	Lung and Bronchus	33	Dead	One primary only	Yes	Yes	1	1	0	Hospital inpatient/outpatient or clinic	Unknown	Moderately differentiated; Grade II	75-79 years	2	1	Blank(s)	Blank(s)	Blank(s)	Blank(s)	Blank(s)	Blank(s)	Blank(s)	Blank(s)	820045
Male	2000	Black	Non-Spanish-Hispanic-Latino	C34.1-Upper lobe, lung	8560	8560/3: Adenosquamous carcinoma	0	Blank(s)	Blank(s)	None/Unknown	Recommended but not performed, unknown reason	Yes	Blank(s)	Blank(s)	Blank(s)	Blank(s)	Lung and Bronchus	36	Dead	2nd of 2 or more primaries	No	Yes	2	2	0	Hospital inpatient/outpatient or clinic	Married (including common law)	Unknown	60-64 years	0	98	Blank(s)	Blank(s)	Blank(s)	Blank(s)	Blank(s)	Blank(s)	Blank(s)	Blank(s)	823778
Female	2001	White	Non-Spanish-Hispanic-Latino	C34.2-Middle lobe, lung	8560	8560/3: Adenosquamous carcinoma	0	Blank(s)	Blank(s)	Beam radiation	Surgery performed	No/Unknown	Blank(s)	Blank(s)	Blank(s)	Blank(s)	Lung and Bronchus	1	Dead	One primary only	Yes	Yes	1	1	0	Hospital inpatient/outpatient or clinic	Single (never married)	Unknown	65-69 years	0	98	Blank(s)	Blank(s)	Blank(s)	Blank(s)	Blank(s)	Blank(s)	Blank(s)	Blank(s)	824437
Male	2000	Asian or Pacific Islander	Non-Spanish-Hispanic-Latino	C34.2-Middle lobe, lung	8560	8560/3: Adenosquamous carcinoma	0	Blank(s)	Blank(s)	None/Unknown	Not recommended	No/Unknown	Blank(s)	Blank(s)	Blank(s)	Blank(s)	State DC not available or state DC available but no COD	4	Dead	One primary only	Yes	Yes	1	1	0	Hospital inpatient/outpatient or clinic	Married (including common law)	Unknown	85+ years	0	98	Blank(s)	Blank(s)	Blank(s)	Blank(s)	Blank(s)	Blank(s)	Blank(s)	Blank(s)	825530
Male	2002	White	Non-Spanish-Hispanic-Latino	C34.1-Upper lobe, lung	8560	8560/3: Adenosquamous carcinoma	0	Blank(s)	Blank(s)	None/Unknown	Not recommended	Yes	Blank(s)	Blank(s)	Blank(s)	Blank(s)	Miscellaneous Malignant Cancer	3	Dead	One primary only	Yes	Yes	1	1	0	Hospital inpatient/outpatient or clinic	Married (including common law)	Unknown	70-74 years	98	97	Blank(s)	Blank(s)	Blank(s)	Blank(s)	Blank(s)	Blank(s)	Blank(s)	Blank(s)	825769
Male	2001	White	Non-Spanish-Hispanic-Latino	C34.1-Upper lobe, lung	8560	8560/3: Adenosquamous carcinoma	21	Blank(s)	Blank(s)	None/Unknown	Surgery performed	No/Unknown	Blank(s)	Blank(s)	Blank(s)	Blank(s)	Lung and Bronchus	87	Dead	1st of 2 or more primaries	Yes	Yes	1	3	0	Hospital inpatient/outpatient or clinic	Married (including common law)	Moderately differentiated; Grade II	55-59 years	3	0	Blank(s)	Blank(s)	Blank(s)	Blank(s)	Blank(s)	Blank(s)	Blank(s)	Blank(s)	827959
Female	2000	White	Non-Spanish-Hispanic-Latino	C34.1-Upper lobe, lung	8560	8560/3: Adenosquamous carcinoma	0	Blank(s)	Blank(s)	None/Unknown	Not recommended	Yes	Blank(s)	Blank(s)	Blank(s)	Blank(s)	Lung and Bronchus	13	Dead	One primary only	Yes	Yes	1	1	0	Hospital inpatient/outpatient or clinic	Unknown	Poorly differentiated; Grade III	70-74 years	0	98	Blank(s)	Blank(s)	Blank(s)	Blank(s)	Blank(s)	Blank(s)	Blank(s)	Blank(s)	828308
Female	2001	Asian or Pacific Islander	Non-Spanish-Hispanic-Latino	C34.1-Upper lobe, lung	8560	8560/3: Adenosquamous carcinoma	0	Blank(s)	Blank(s)	Beam radiation	Not recommended	Yes	Blank(s)	Blank(s)	Blank(s)	Blank(s)	Alive	182	Alive	One primary only	Yes	Yes	1	1	0	Hospital inpatient/outpatient or clinic	Married (including common law)	Unknown	55-59 years	1	1	Blank(s)	Blank(s)	Blank(s)	Blank(s)	Blank(s)	Blank(s)	Blank(s)	Blank(s)	828648
Male	2000	Black	Non-Spanish-Hispanic-Latino	C34.8-Overlapping lesion of lung	8560	8560/3: Adenosquamous carcinoma	30	Blank(s)	Blank(s)	Beam radiation	Surgery performed	Yes	Blank(s)	Blank(s)	Blank(s)	Blank(s)	Lung and Bronchus	19	Dead	One primary only	Yes	Yes	1	1	0	Hospital inpatient/outpatient or clinic	Married (including common law)	Moderately differentiated; Grade II	30-34 years	8	3	Blank(s)	Blank(s)	Blank(s)	Blank(s)	Blank(s)	Blank(s)	Blank(s)	Blank(s)	829996
Male	2001	White	Non-Spanish-Hispanic-Latino	C34.1-Upper lobe, lung	8560	8560/3: Adenosquamous carcinoma	30	Blank(s)	Blank(s)	None/Unknown	Surgery performed	No/Unknown	Blank(s)	Blank(s)	Blank(s)	Blank(s)	Lung and Bronchus	16	Dead	One primary only	Yes	Yes	1	1	0	Hospital inpatient/outpatient or clinic	Single (never married)	Well differentiated; Grade I	55-59 years	12	8	Blank(s)	Blank(s)	Blank(s)	Blank(s)	Blank(s)	Blank(s)	Blank(s)	Blank(s)	830771
Female	2002	White	Non-Spanish-Hispanic-Latino	C34.1-Upper lobe, lung	8560	8560/3: Adenosquamous carcinoma	22	Blank(s)	Blank(s)	None/Unknown	Surgery performed	No/Unknown	Blank(s)	Blank(s)	Blank(s)	Blank(s)	Alive	201	Alive	One primary only	Yes	Yes	1	1	0	Hospital inpatient/outpatient or clinic	Married (including common law)	Poorly differentiated; Grade III	70-74 years	10	0	Blank(s)	Blank(s)	Blank(s)	Blank(s)	Blank(s)	Blank(s)	Blank(s)	Blank(s)	842112
Male	2001	White	Non-Spanish-Hispanic-Latino	C34.3-Lower lobe, lung	8560	8560/3: Adenosquamous carcinoma	30	Blank(s)	Blank(s)	None/Unknown	Surgery performed	No/Unknown	Blank(s)	Blank(s)	Blank(s)	Blank(s)	Prostate	69	Dead	2nd of 2 or more primaries	No	Yes	2	2	0	Hospital inpatient/outpatient or clinic	Single (never married)	Moderately differentiated; Grade II	60-64 years	0	98	Blank(s)	Blank(s)	Blank(s)	Blank(s)	Blank(s)	Blank(s)	Blank(s)	Blank(s)	843439
Male	2000	Black	Non-Spanish-Hispanic-Latino	C34.1-Upper lobe, lung	8560	8560/3: Adenosquamous carcinoma	0	Blank(s)	Blank(s)	Beam radiation	Recommended but not performed, unknown reason	No/Unknown	Blank(s)	Blank(s)	Blank(s)	Blank(s)	Lung and Bronchus	5	Dead	One primary only	Yes	Yes	1	1	0	Hospital inpatient/outpatient or clinic	Widowed	Unknown	70-74 years	0	98	Blank(s)	Blank(s)	Blank(s)	Blank(s)	Blank(s)	Blank(s)	Blank(s)	Blank(s)	844244
Male	2000	White	Non-Spanish-Hispanic-Latino	C34.1-Upper lobe, lung	8560	8560/3: Adenosquamous carcinoma	30	Blank(s)	Blank(s)	None/Unknown	Surgery performed	No/Unknown	Blank(s)	Blank(s)	Blank(s)	Blank(s)	Diabetes Mellitus	132	Dead	One primary only	Yes	Yes	1	1	0	Hospital inpatient/outpatient or clinic	Married (including common law)	Poorly differentiated; Grade III	60-64 years	14	0	Blank(s)	Blank(s)	Blank(s)	Blank(s)	Blank(s)	Blank(s)	Blank(s)	Blank(s)	846934
Female	2002	Black	Non-Spanish-Hispanic-Latino	C34.1-Upper lobe, lung	8560	8560/3: Adenosquamous carcinoma	45	Blank(s)	Blank(s)	None/Unknown	Surgery performed	No/Unknown	Blank(s)	Blank(s)	Blank(s)	Blank(s)	Diseases of Heart	43	Dead	One primary only	Yes	Yes	1	1	0	Hospital inpatient/outpatient or clinic	Divorced	Poorly differentiated; Grade III	65-69 years	4	0	Blank(s)	Blank(s)	Blank(s)	Blank(s)	Blank(s)	Blank(s)	Blank(s)	Blank(s)	848099
Female	2001	White	Non-Spanish-Hispanic-Latino	C34.1-Upper lobe, lung	8560	8560/3: Adenosquamous carcinoma	30	Blank(s)	Blank(s)	None/Unknown	Surgery performed	No/Unknown	Blank(s)	Blank(s)	Blank(s)	Blank(s)	Lung and Bronchus	15	Dead	One primary only	Yes	Yes	1	1	0	Hospital inpatient/outpatient or clinic	Divorced	Moderately differentiated; Grade II	75-79 years	54	0	Blank(s)	Blank(s)	Blank(s)	Blank(s)	Blank(s)	Blank(s)	Blank(s)	Blank(s)	849425
Male	2001	Black	Non-Spanish-Hispanic-Latino	C34.2-Middle lobe, lung	8560	8560/3: Adenosquamous carcinoma	30	Blank(s)	Blank(s)	None/Unknown	Surgery performed	No/Unknown	Blank(s)	Blank(s)	Blank(s)	Blank(s)	Lung and Bronchus	7	Dead	One primary only	Yes	Yes	1	1	0	Hospital inpatient/outpatient or clinic	Unknown	Moderately differentiated; Grade II	70-74 years	0	98	Blank(s)	Blank(s)	Blank(s)	Blank(s)	Blank(s)	Blank(s)	Blank(s)	Blank(s)	850524
Male	2000	White	Non-Spanish-Hispanic-Latino	C34.1-Upper lobe, lung	8560	8560/3: Adenosquamous carcinoma	30	Blank(s)	Blank(s)	None/Unknown	Surgery performed	No/Unknown	Blank(s)	Blank(s)	Blank(s)	Blank(s)	Non-Hodgkin Lymphoma	21	Dead	2nd of 2 or more primaries	No	Yes	1	3	0	Hospital inpatient/outpatient or clinic	Divorced	Unknown	60-64 years	13	0	Blank(s)	Blank(s)	Blank(s)	Blank(s)	Blank(s)	Blank(s)	Blank(s)	Blank(s)	852199
Male	2001	White	Non-Spanish-Hispanic-Latino	C34.1-Upper lobe, lung	8560	8560/3: Adenosquamous carcinoma	0	Blank(s)	Blank(s)	Beam radiation	Not recommended	Yes	Blank(s)	Blank(s)	Blank(s)	Blank(s)	Lung and Bronchus	9	Dead	One primary only	Yes	Yes	1	1	0	Hospital inpatient/outpatient or clinic	Married (including common law)	Unknown	60-64 years	1	1	Blank(s)	Blank(s)	Blank(s)	Blank(s)	Blank(s)	Blank(s)	Blank(s)	Blank(s)	854844
Male	2000	White	Non-Spanish-Hispanic-Latino	C34.9-Lung, NOS	8560	8560/3: Adenosquamous carcinoma	0	Blank(s)	Blank(s)	None/Unknown	Not recommended	No/Unknown	Blank(s)	Blank(s)	Blank(s)	Blank(s)	Lung and Bronchus	10	Dead	One primary only	Yes	Yes	1	1	0	Hospital inpatient/outpatient or clinic	Married (including common law)	Unknown	60-64 years	0	98	Blank(s)	Blank(s)	Blank(s)	Blank(s)	Blank(s)	Blank(s)	Blank(s)	Blank(s)	855297
Male	2000	White	Non-Spanish-Hispanic-Latino	C34.3-Lower lobe, lung	8560	8560/3: Adenosquamous carcinoma	0	Blank(s)	Blank(s)	None/Unknown	Recommended but not performed, patient refused	No/Unknown	Blank(s)	Blank(s)	Blank(s)	Blank(s)	Other Cause of Death	1	Dead	One primary only	Yes	Yes	1	1	0	Hospital inpatient/outpatient or clinic	Widowed	Moderately differentiated; Grade II	85+ years	0	98	Blank(s)	Blank(s)	Blank(s)	Blank(s)	Blank(s)	Blank(s)	Blank(s)	Blank(s)	856420
Female	2001	White	Spanish-Hispanic-Latino	C34.9-Lung, NOS	8560	8560/3: Adenosquamous carcinoma	0	Blank(s)	Blank(s)	Beam radiation	Surgery performed	Yes	Blank(s)	Blank(s)	Blank(s)	Blank(s)	Lung and Bronchus	16	Dead	One primary only	Yes	Yes	1	1	0	Hospital inpatient/outpatient or clinic	Married (including common law)	Unknown	40-44 years	0	98	Blank(s)	Blank(s)	Blank(s)	Blank(s)	Blank(s)	Blank(s)	Blank(s)	Blank(s)	857185
Male	2013	White	Spanish-Hispanic-Latino	C34.1-Upper lobe, lung	8560	8560/3: Adenosquamous carcinoma	33	4 or more regional lymph nodes removed	None; diagnosed at autopsy	Beam radiation	Surgery performed	Yes	0	20	Blank(s)	Blank(s)	Lung and Bronchus	41	Dead	2nd of 2 or more primaries	No	Yes	2	2	0	Hospital inpatient/outpatient or clinic	Divorced	Poorly differentiated; Grade III	70-74 years	13	6	IIIA	T2	N2	M0	24	430	200	0	859414
Female	2000	Black	Non-Spanish-Hispanic-Latino	C34.1-Upper lobe, lung	8560	8560/3: Adenosquamous carcinoma	22	Blank(s)	Blank(s)	None/Unknown	Surgery performed	No/Unknown	Blank(s)	Blank(s)	Blank(s)	Blank(s)	Lung and Bronchus	13	Dead	2nd of 2 or more primaries	No	Yes	1	2	0	Hospital inpatient/outpatient or clinic	Unknown	Poorly differentiated; Grade III	80-84 years	1	0	Blank(s)	Blank(s)	Blank(s)	Blank(s)	Blank(s)	Blank(s)	Blank(s)	Blank(s)	861954
Male	2002	White	Non-Spanish-Hispanic-Latino	C34.9-Lung, NOS	8560	8560/3: Adenosquamous carcinoma	0	Blank(s)	Blank(s)	None/Unknown	Not recommended	No/Unknown	Blank(s)	Blank(s)	Blank(s)	Blank(s)	Lung and Bronchus	0	Dead	One primary only	Yes	Yes	1	1	0	Hospital inpatient/outpatient or clinic	Married (including common law)	Unknown	85+ years	0	98	Blank(s)	Blank(s)	Blank(s)	Blank(s)	Blank(s)	Blank(s)	Blank(s)	Blank(s)	868411
Female	2012	White	Non-Spanish-Hispanic-Latino	C34.3-Lower lobe, lung	8560	8560/3: Adenosquamous carcinoma	30	4 or more regional lymph nodes removed	None; diagnosed at autopsy	None/Unknown	Surgery performed	No/Unknown	0	0	Blank(s)	Blank(s)	Lung and Bronchus	38	Dead	2nd of 2 or more primaries	No	Yes	2	2	0	Hospital inpatient/outpatient or clinic	Widowed	Poorly differentiated; Grade III	80-84 years	14	1	IIA	T1	N1	M0	20	100	100	0	883685
Female	2003	White	Non-Spanish-Hispanic-Latino	C34.1-Upper lobe, lung	8560	8560/3: Adenosquamous carcinoma	0	None	Non-primary surgical procedure to distant site	Beam radiation	Not recommended	No/Unknown	Blank(s)	Blank(s)	Blank(s)	Blank(s)	Lung and Bronchus	17	Dead	One primary only	Yes	Yes	1	1	0	Hospital inpatient/outpatient or clinic	Married (including common law)	Poorly differentiated; Grade III	55-59 years	0	98	Blank(s)	Blank(s)	Blank(s)	Blank(s)	Blank(s)	Blank(s)	Blank(s)	Blank(s)	885043
Male	2003	White	Non-Spanish-Hispanic-Latino	C34.1-Upper lobe, lung	8560	8560/3: Adenosquamous carcinoma	30	1 to 3 regional lymph nodes removed	None; diagnosed at autopsy	None/Unknown	Surgery performed	No/Unknown	Blank(s)	Blank(s)	Blank(s)	Blank(s)	Suicide and Self-Inflicted Injury	31	Dead	2nd of 2 or more primaries	No	Yes	2	2	0	Hospital inpatient/outpatient or clinic	Married (including common law)	Poorly differentiated; Grade III	70-74 years	3	0	Blank(s)	Blank(s)	Blank(s)	Blank(s)	Blank(s)	Blank(s)	Blank(s)	Blank(s)	885423
Male	2003	Black	Non-Spanish-Hispanic-Latino	C34.3-Lower lobe, lung	8560	8560/3: Adenosquamous carcinoma	0	None	None; diagnosed at autopsy	None/Unknown	Not recommended	No/Unknown	Blank(s)	Blank(s)	Blank(s)	Blank(s)	Lung and Bronchus	3	Dead	One primary only	Yes	Yes	1	1	0	Hospital inpatient/outpatient or clinic	Married (including common law)	Undifferentiated; anaplastic; Grade IV	80-84 years	0	98	Blank(s)	Blank(s)	Blank(s)	Blank(s)	Blank(s)	Blank(s)	Blank(s)	Blank(s)	886164
Female	2003	Black	Non-Spanish-Hispanic-Latino	C34.1-Upper lobe, lung	8560	8560/3: Adenosquamous carcinoma	0	4 or more regional lymph nodes removed	None; diagnosed at autopsy	Beam radiation	Not recommended	Yes	Blank(s)	Blank(s)	Blank(s)	Blank(s)	Chronic Obstructive Pulmonary Disease and Allied Cond	16	Dead	One primary only	Yes	Yes	1	1	0	Hospital inpatient/outpatient or clinic	Married (including common law)	Unknown	55-59 years	6	0	Blank(s)	Blank(s)	Blank(s)	Blank(s)	Blank(s)	Blank(s)	Blank(s)	Blank(s)	887441
Female	2008	Black	Non-Spanish-Hispanic-Latino	C34.1-Upper lobe, lung	8560	8560/3: Adenosquamous carcinoma	33	4 or more regional lymph nodes removed	None; diagnosed at autopsy	None/Unknown	Surgery performed	No/Unknown	988	Blank(s)	Blank(s)	Blank(s)	Other Infectious and Parasitic Diseases including HIV	2	Dead	2nd of 2 or more primaries	No	Yes	1	2	0	Hospital inpatient/outpatient or clinic	Widowed	Poorly differentiated; Grade III	70-74 years	24	6	IIIA	T2	N2	M0	50	300	200	0	888077
Female	2002	White	Spanish-Hispanic-Latino	C34.3-Lower lobe, lung	8560	8560/3: Adenosquamous carcinoma	30	Blank(s)	Blank(s)	None/Unknown	Surgery performed	No/Unknown	Blank(s)	Blank(s)	Blank(s)	Blank(s)	Lung and Bronchus	182	Dead	1st of 2 or more primaries	Yes	Yes	1	3	0	Hospital inpatient/outpatient or clinic	Single (never married)	Moderately differentiated; Grade II	70-74 years	3	0	Blank(s)	Blank(s)	Blank(s)	Blank(s)	Blank(s)	Blank(s)	Blank(s)	Blank(s)	888635
Female	2003	Asian or Pacific Islander	Non-Spanish-Hispanic-Latino	C34.1-Upper lobe, lung	8560	8560/3: Adenosquamous carcinoma	33	4 or more regional lymph nodes removed	None; diagnosed at autopsy	None/Unknown	Surgery performed	No/Unknown	Blank(s)	Blank(s)	Blank(s)	Blank(s)	Alive	185	Alive	One primary only	Yes	Yes	1	1	0	Hospital inpatient/outpatient or clinic	Married (including common law)	Poorly differentiated; Grade III	65-69 years	6	0	Blank(s)	Blank(s)	Blank(s)	Blank(s)	Blank(s)	Blank(s)	Blank(s)	Blank(s)	889563
Female	2001	White	Non-Spanish-Hispanic-Latino	C34.1-Upper lobe, lung	8560	8560/3: Adenosquamous carcinoma	30	Blank(s)	Blank(s)	None/Unknown	Surgery performed	No/Unknown	Blank(s)	Blank(s)	Blank(s)	Blank(s)	Alive	206	Alive	One primary only	Yes	Yes	1	1	0	Hospital inpatient/outpatient or clinic	Unknown	Poorly differentiated; Grade III	70-74 years	5	0	Blank(s)	Blank(s)	Blank(s)	Blank(s)	Blank(s)	Blank(s)	Blank(s)	Blank(s)	891735
Female	2002	Asian or Pacific Islander	Non-Spanish-Hispanic-Latino	C34.1-Upper lobe, lung	8560	8560/3: Adenosquamous carcinoma	30	Blank(s)	Blank(s)	Beam radiation	Surgery performed	Yes	Blank(s)	Blank(s)	Blank(s)	Blank(s)	Lung and Bronchus	41	Dead	One primary only	Yes	Yes	1	1	0	Hospital inpatient/outpatient or clinic	Single (never married)	Poorly differentiated; Grade III	50-54 years	2	1	Blank(s)	Blank(s)	Blank(s)	Blank(s)	Blank(s)	Blank(s)	Blank(s)	Blank(s)	909353
Female	2002	Asian or Pacific Islander	Non-Spanish-Hispanic-Latino	C34.3-Lower lobe, lung	8560	8560/3: Adenosquamous carcinoma	0	Blank(s)	Blank(s)	Beam radiation	Not recommended	No/Unknown	Blank(s)	Blank(s)	Blank(s)	Blank(s)	Lung and Bronchus	7	Dead	One primary only	Yes	Yes	1	1	0	Hospital inpatient/outpatient or clinic	Married (including common law)	Moderately differentiated; Grade II	60-64 years	2	2	Blank(s)	Blank(s)	Blank(s)	Blank(s)	Blank(s)	Blank(s)	Blank(s)	Blank(s)	910586
Female	2003	Black	Non-Spanish-Hispanic-Latino	C34.1-Upper lobe, lung	8560	8560/3: Adenosquamous carcinoma	0	None	None; diagnosed at autopsy	None/Unknown	Not recommended	No/Unknown	Blank(s)	Blank(s)	Blank(s)	Blank(s)	Lung and Bronchus	9	Dead	One primary only	Yes	Yes	1	1	0	Hospital inpatient/outpatient or clinic	Widowed	Unknown	70-74 years	0	98	Blank(s)	Blank(s)	Blank(s)	Blank(s)	Blank(s)	Blank(s)	Blank(s)	Blank(s)	914995
Male	2013	White	Non-Spanish-Hispanic-Latino	C34.1-Upper lobe, lung	8560	8560/3: Adenosquamous carcinoma	33	4 or more regional lymph nodes removed	None; diagnosed at autopsy	None/Unknown	Surgery performed	No/Unknown	0	10	Blank(s)	Blank(s)	Lung and Bronchus	28	Dead	2nd of 2 or more primaries	No	No	2	3	0	Hospital inpatient/outpatient or clinic	Married (including common law)	Poorly differentiated; Grade III	80-84 years	13	0	IB	T2	N0	M0	10	420	0	0	916035
Male	2004	White	Non-Spanish-Hispanic-Latino	C34.1-Upper lobe, lung	8560	8560/3: Adenosquamous carcinoma	33	1 to 3 regional lymph nodes removed	None; diagnosed at autopsy	None/Unknown	Surgery performed	No/Unknown	988	Blank(s)	Blank(s)	Blank(s)	Accidents and Adverse Effects	169	Dead	One primary only	Yes	Yes	1	1	0	Hospital inpatient/outpatient or clinic	Married (including common law)	Poorly differentiated; Grade III	60-64 years	3	0	IA	T1	N0	M0	20	100	0	0	917271
Female	2003	White	Non-Spanish-Hispanic-Latino	C34.1-Upper lobe, lung	8560	8560/3: Adenosquamous carcinoma	22	1 to 3 regional lymph nodes removed	None; diagnosed at autopsy	None/Unknown	Surgery performed	No/Unknown	Blank(s)	Blank(s)	Blank(s)	Blank(s)	Diseases of Heart	43	Dead	One primary only	Yes	Yes	1	1	0	Hospital inpatient/outpatient or clinic	Married (including common law)	Poorly differentiated; Grade III	55-59 years	3	0	Blank(s)	Blank(s)	Blank(s)	Blank(s)	Blank(s)	Blank(s)	Blank(s)	Blank(s)	923970
Male	2003	Asian or Pacific Islander	Non-Spanish-Hispanic-Latino	C34.3-Lower lobe, lung	8560	8560/3: Adenosquamous carcinoma	30	4 or more regional lymph nodes removed	None; diagnosed at autopsy	None/Unknown	Surgery performed	No/Unknown	Blank(s)	Blank(s)	Blank(s)	Blank(s)	Lung and Bronchus	5	Dead	One primary only	Yes	Yes	1	1	0	Hospital inpatient/outpatient or clinic	Married (including common law)	Poorly differentiated; Grade III	65-69 years	26	0	Blank(s)	Blank(s)	Blank(s)	Blank(s)	Blank(s)	Blank(s)	Blank(s)	Blank(s)	924027
Male	2003	White	Non-Spanish-Hispanic-Latino	C34.1-Upper lobe, lung	8560	8560/3: Adenosquamous carcinoma	33	4 or more regional lymph nodes removed	None; diagnosed at autopsy	None/Unknown	Surgery performed	No/Unknown	Blank(s)	Blank(s)	Blank(s)	Blank(s)	Diseases of Heart	22	Dead	1st of 2 or more primaries	Yes	Yes	1	2	0	Hospital inpatient/outpatient or clinic	Married (including common law)	Poorly differentiated; Grade III	80-84 years	9	2	Blank(s)	Blank(s)	Blank(s)	Blank(s)	Blank(s)	Blank(s)	Blank(s)	Blank(s)	925018
Male	2010	White	Non-Spanish-Hispanic-Latino	C34.1-Upper lobe, lung	8560	8560/3: Adenosquamous carcinoma	33	4 or more regional lymph nodes removed	None; diagnosed at autopsy	None/Unknown	Surgery performed	No/Unknown	0	0	Blank(s)	Blank(s)	Lung and Bronchus	8	Dead	2nd of 2 or more primaries	No	Yes	2	2	0	Hospital inpatient/outpatient or clinic	Married (including common law)	Moderately differentiated; Grade II	70-74 years	8	3	IIIA	T2	N2	M0	38	100	200	0	929199
Male	2003	White	Spanish-Hispanic-Latino	C34.3-Lower lobe, lung	8560	8560/3: Adenosquamous carcinoma	21	None	None; diagnosed at autopsy	None/Unknown	Surgery performed	No/Unknown	Blank(s)	Blank(s)	Blank(s)	Blank(s)	Lung and Bronchus	60	Dead	One primary only	Yes	Yes	1	1	0	Hospital inpatient/outpatient or clinic	Married (including common law)	Unknown	70-74 years	1	0	Blank(s)	Blank(s)	Blank(s)	Blank(s)	Blank(s)	Blank(s)	Blank(s)	Blank(s)	929985
Female	2003	White	Spanish-Hispanic-Latino	C34.8-Overlapping lesion of lung	8560	8560/3: Adenosquamous carcinoma	45	4 or more regional lymph nodes removed	None; diagnosed at autopsy	None/Unknown	Surgery performed	Yes	Blank(s)	Blank(s)	Blank(s)	Blank(s)	Lung and Bronchus	61	Dead	One primary only	Yes	Yes	1	1	0	Hospital inpatient/outpatient or clinic	Married (including common law)	Moderately differentiated; Grade II	65-69 years	6	0	Blank(s)	Blank(s)	Blank(s)	Blank(s)	Blank(s)	Blank(s)	Blank(s)	Blank(s)	933575
Female	2015	Asian or Pacific Islander	Non-Spanish-Hispanic-Latino	C34.1-Upper lobe, lung	8560	8560/3: Adenosquamous carcinoma	33	4 or more regional lymph nodes removed	None; diagnosed at autopsy	None/Unknown	Surgery performed	No/Unknown	0	998	Blank(s)	Blank(s)	Alive	46	Alive	2nd of 2 or more primaries	No	Yes	2	2	0	Hospital inpatient/outpatient or clinic	Married (including common law)	Moderately differentiated; Grade II	60-64 years	8	0	IB	T2	N0	M0	37	410	0	0	934323
Female	2013	White	Non-Spanish-Hispanic-Latino	C34.1-Upper lobe, lung	8560	8560/3: Adenosquamous carcinoma	0	None	None; diagnosed at autopsy	None/Unknown	Not recommended	No/Unknown	0	999	Blank(s)	Blank(s)	Lung and Bronchus	0	Dead	2nd of 2 or more primaries	No	Yes	2	2	0	Hospital inpatient/outpatient or clinic	Single (never married)	Unknown	75-79 years	0	98	IV	TX	N2	M1	40	999	200	75	937260
Male	2004	White	Non-Spanish-Hispanic-Latino	C34.1-Upper lobe, lung	8560	8560/3: Adenosquamous carcinoma	0	None	None; diagnosed at autopsy	Beam radiation	Not recommended	Yes	988	Blank(s)	Blank(s)	Blank(s)	Lung and Bronchus	6	Dead	One primary only	Yes	Yes	1	1	0	Hospital inpatient/outpatient or clinic	Single (never married)	Moderately differentiated; Grade II	70-74 years	0	98	IIIA	T2	N2	M0	78	100	200	0	937819
Male	2015	White	Non-Spanish-Hispanic-Latino	C34.3-Lower lobe, lung	8560	8560/3: Adenosquamous carcinoma	0	None	None; diagnosed at autopsy	None/Unknown	Not recommended	No/Unknown	0	998	Blank(s)	Blank(s)	Diseases of Heart	0	Dead	2nd of 2 or more primaries	Yes	Yes	2	3	0	Hospital inpatient/outpatient or clinic	Single (never married)	Unknown	80-84 years	0	98	IV	T2	N2	M1	61	100	200	30	938696
Female	2007	White	Non-Spanish-Hispanic-Latino	C34.1-Upper lobe, lung	8560	8560/3: Adenosquamous carcinoma	33	4 or more regional lymph nodes removed	None; diagnosed at autopsy	None/Unknown	Surgery performed	No/Unknown	988	Blank(s)	Blank(s)	Blank(s)	Chronic Obstructive Pulmonary Disease and Allied Cond	34	Dead	2nd of 2 or more primaries	No	Yes	2	2	0	Hospital inpatient/outpatient or clinic	Widowed	Moderately differentiated; Grade II	80-84 years	7	0	IA	T1	N0	M0	15	100	0	0	943653
Female	2004	Asian or Pacific Islander	Non-Spanish-Hispanic-Latino	C34.1-Upper lobe, lung	8560	8560/3: Adenosquamous carcinoma	0	None	None; diagnosed at autopsy	None/Unknown	Not recommended	No/Unknown	988	Blank(s)	Blank(s)	Blank(s)	Lung and Bronchus	4	Dead	One primary only	Yes	Yes	1	1	0	Hospital inpatient/outpatient or clinic	Widowed	Poorly differentiated; Grade III	70-74 years	0	98	IV	T1	N2	M1	30	100	200	40	944122
Male	2004	Asian or Pacific Islander	Non-Spanish-Hispanic-Latino	C34.2-Middle lobe, lung	8560	8560/3: Adenosquamous carcinoma	33	1 to 3 regional lymph nodes removed	None; diagnosed at autopsy	Beam radiation	Surgery performed	Yes	988	Blank(s)	Blank(s)	Blank(s)	Lung and Bronchus	98	Dead	One primary only	Yes	Yes	1	1	0	Hospital inpatient/outpatient or clinic	Widowed	Poorly differentiated; Grade III	60-64 years	3	1	IIIA	T1	N2	M0	12	100	200	0	948158
Male	2004	White	Non-Spanish-Hispanic-Latino	C34.1-Upper lobe, lung	8560	8560/3: Adenosquamous carcinoma	33	4 or more regional lymph nodes removed	None; diagnosed at autopsy	Beam radiation	Surgery performed	Yes	988	Blank(s)	Blank(s)	Blank(s)	Lung and Bronchus	81	Dead	One primary only	Yes	Yes	1	1	0	Hospital inpatient/outpatient or clinic	Married (including common law)	Unknown	65-69 years	19	0	IIIB	T4	N0	M0	35	650	0	0	952512
Male	2004	Asian or Pacific Islander	Non-Spanish-Hispanic-Latino	C34.1-Upper lobe, lung	8560	8560/3: Adenosquamous carcinoma	33	4 or more regional lymph nodes removed	None; diagnosed at autopsy	None/Unknown	Surgery performed	No/Unknown	988	Blank(s)	Blank(s)	Blank(s)	Lung and Bronchus	24	Dead	One primary only	Yes	Yes	1	1	0	Hospital inpatient/outpatient or clinic	Married (including common law)	Moderately differentiated; Grade II	75-79 years	7	0	IA	T1	N0	M0	20	100	0	0	953217
Male	2011	White	Non-Spanish-Hispanic-Latino	C34.3-Lower lobe, lung	8560	8560/3: Adenosquamous carcinoma	30	4 or more regional lymph nodes removed	None; diagnosed at autopsy	None/Unknown	Surgery performed	No/Unknown	0	999	Blank(s)	Blank(s)	Lung and Bronchus	13	Dead	2nd of 2 or more primaries	No	Yes	2	2	0	Hospital inpatient/outpatient or clinic	Married (including common law)	Poorly differentiated; Grade III	75-79 years	4	0	IA	T1	N0	M0	25	100	0	0	965870
Male	2005	White	Spanish-Hispanic-Latino	C34.3-Lower lobe, lung	8560	8560/3: Adenosquamous carcinoma	45	1 to 3 regional lymph nodes removed	None; diagnosed at autopsy	Beam radiation	Surgery performed	Yes	988	Blank(s)	Blank(s)	Blank(s)	State DC not available or state DC available but no COD	10	Dead	1st of 2 or more primaries	Yes	Yes	1	2	0	Hospital inpatient/outpatient or clinic	Married (including common law)	Poorly differentiated; Grade III	55-59 years	2	0	IV	T2	N0	M1	60	450	0	30	968923
Male	2005	White	Non-Spanish-Hispanic-Latino	C34.2-Middle lobe, lung	8560	8560/3: Adenosquamous carcinoma	33	4 or more regional lymph nodes removed	None; diagnosed at autopsy	Beam radiation	Surgery performed	No/Unknown	988	Blank(s)	Blank(s)	Blank(s)	Lung and Bronchus	21	Dead	One primary only	Yes	Yes	1	1	0	Hospital inpatient/outpatient or clinic	Married (including common law)	Moderately differentiated; Grade II	70-74 years	23	7	IIIA	T2	N2	M0	30	450	200	0	973501
Female	2005	White	Non-Spanish-Hispanic-Latino	C34.1-Upper lobe, lung	8560	8560/3: Adenosquamous carcinoma	33	4 or more regional lymph nodes removed	None; diagnosed at autopsy	None/Unknown	Surgery performed	Yes	988	Blank(s)	Blank(s)	Blank(s)	Lung and Bronchus	55	Dead	One primary only	Yes	Yes	1	1	0	Hospital inpatient/outpatient or clinic	Married (including common law)	Moderately differentiated; Grade II	55-59 years	10	6	IV	T4	N2	M1	33	760	200	23	973748
Female	2005	Asian or Pacific Islander	Non-Spanish-Hispanic-Latino	C34.3-Lower lobe, lung	8560	8560/3: Adenosquamous carcinoma	33	4 or more regional lymph nodes removed	None; diagnosed at autopsy	None/Unknown	Surgery performed	Yes	988	Blank(s)	Blank(s)	Blank(s)	Lung and Bronchus	12	Dead	One primary only	Yes	Yes	1	1	0	Hospital inpatient/outpatient or clinic	Unknown	Moderately differentiated; Grade II	50-54 years	5	1	IIIA	T2	N2	M0	50	100	200	0	975353
Female	2005	Asian or Pacific Islander	Non-Spanish-Hispanic-Latino	C34.1-Upper lobe, lung	8560	8560/3: Adenosquamous carcinoma	45	4 or more regional lymph nodes removed	None; diagnosed at autopsy	None/Unknown	Surgery performed	No/Unknown	988	Blank(s)	Blank(s)	Blank(s)	Other Cause of Death	111	Dead	One primary only	Yes	Yes	1	1	0	Hospital inpatient/outpatient or clinic	Married (including common law)	Poorly differentiated; Grade III	70-74 years	5	0	IB	T2	N0	M0	40	100	0	0	983750
Female	2005	White	Non-Spanish-Hispanic-Latino	C34.1-Upper lobe, lung	8560	8560/3: Adenosquamous carcinoma	0	None	None; diagnosed at autopsy	None/Unknown	Not recommended	No/Unknown	988	Blank(s)	Blank(s)	Blank(s)	Lung and Bronchus	2	Dead	One primary only	Yes	Yes	1	1	0	Hospital inpatient/outpatient or clinic	Widowed	Unknown	80-84 years	0	98	IV	T1	N0	M1	30	100	0	35	983819
Male	2004	Black	Non-Spanish-Hispanic-Latino	C34.3-Lower lobe, lung	8560	8560/3: Adenosquamous carcinoma	0	None	None; diagnosed at autopsy	None/Unknown	Not recommended, contraindicated due to other cond; autopsy only (1973-2002)	No/Unknown	988	Blank(s)	Blank(s)	Blank(s)	Diseases of Heart	37	Dead	One primary only	Yes	Yes	1	1	0	Hospital inpatient/outpatient or clinic	Married (including common law)	Unknown	75-79 years	0	98	IA	T1	N0	M0	22	100	0	0	985579
Male	2005	White	Non-Spanish-Hispanic-Latino	C34.3-Lower lobe, lung	8560	8560/3: Adenosquamous carcinoma	0	None	None; diagnosed at autopsy	None/Unknown	Not recommended	No/Unknown	988	Blank(s)	Blank(s)	Blank(s)	Lung and Bronchus	0	Dead	One primary only	Yes	Yes	1	1	0	Hospital inpatient/outpatient or clinic	Divorced	Poorly differentiated; Grade III	55-59 years	0	98	IIIB	T4	N0	M0	50	720	0	0	987674
Male	2005	White	Non-Spanish-Hispanic-Latino	C34.3-Lower lobe, lung	8560	8560/3: Adenosquamous carcinoma	45	1 to 3 regional lymph nodes removed	None; diagnosed at autopsy	None/Unknown	Surgery performed	Yes	988	Blank(s)	Blank(s)	Blank(s)	Alive	156	Alive	One primary only	Yes	Yes	1	1	0	Hospital inpatient/outpatient or clinic	Married (including common law)	Poorly differentiated; Grade III	65-69 years	2	0	IB	T2	N0	M0	35	100	0	0	989763
Female	2005	White	Non-Spanish-Hispanic-Latino	C34.2-Middle lobe, lung	8560	8560/3: Adenosquamous carcinoma	0	None	None; diagnosed at autopsy	Beam radiation	Not recommended	No/Unknown	988	Blank(s)	Blank(s)	Blank(s)	Lung and Bronchus	1	Dead	2nd of 2 or more primaries	No	Yes	2	2	0	Hospital inpatient/outpatient or clinic	Divorced	Poorly differentiated; Grade III	75-79 years	0	98	IV	TX	N3	M1	30	999	600	40	989858
Male	2015	Black	Non-Spanish-Hispanic-Latino	C34.1-Upper lobe, lung	8560	8560/3: Adenosquamous carcinoma	33	4 or more regional lymph nodes removed	None; diagnosed at autopsy	None/Unknown	Surgery performed	No/Unknown	0	20	Blank(s)	Blank(s)	Lung and Bronchus	17	Dead	2nd of 2 or more primaries	No	Yes	1	2	0	Hospital inpatient/outpatient or clinic	Unmarried or Domestic Partner	Moderately differentiated; Grade II	60-64 years	7	0	IB	T2	N0	M0	17	420	0	0	990460
Female	2005	White	Non-Spanish-Hispanic-Latino	C34.1-Upper lobe, lung	8560	8560/3: Adenosquamous carcinoma	45	1 to 3 regional lymph nodes removed	None; diagnosed at autopsy	None/Unknown	Surgery performed	Yes	988	Blank(s)	Blank(s)	Blank(s)	Lung and Bronchus	119	Dead	1st of 2 or more primaries	Yes	Yes	1	2	0	Hospital inpatient/outpatient or clinic	Married (including common law)	Poorly differentiated; Grade III	60-64 years	2	0	IIB	T2	N1	M0	15	450	100	0	995040
Female	2006	White	Spanish-Hispanic-Latino	C34.9-Lung, NOS	8560	8560/3: Adenosquamous carcinoma	0	Unknown or not applicable	None; diagnosed at autopsy	None/Unknown	Not recommended	No/Unknown	988	Blank(s)	Blank(s)	Blank(s)	Lung and Bronchus	0	Dead	One primary only	Yes	Yes	1	1	0	Hospital inpatient/outpatient or clinic	Single (never married)	Unknown	45-49 years	99	99	IV	TX	N3	M1	999	999	600	50	998274
Female	2006	White	Non-Spanish-Hispanic-Latino	C34.1-Upper lobe, lung	8560	8560/3: Adenosquamous carcinoma	33	4 or more regional lymph nodes removed	None; diagnosed at autopsy	Beam radiation	Surgery performed	Yes	988	Blank(s)	Blank(s)	Blank(s)	Alive	154	Alive	1st of 2 or more primaries	Yes	Yes	1	2	0	Hospital inpatient/outpatient or clinic	Divorced	Poorly differentiated; Grade III	70-74 years	22	0	IB	T2	N0	M0	13	450	0	0	999709
Male	2004	White	Non-Spanish-Hispanic-Latino	C34.1-Upper lobe, lung	8560	8560/3: Adenosquamous carcinoma	30	1 to 3 regional lymph nodes removed	None; diagnosed at autopsy	None/Unknown	Surgery performed	No/Unknown	988	Blank(s)	Blank(s)	Blank(s)	Lung and Bronchus	0	Dead	One primary only	Yes	Yes	1	1	0	Hospital inpatient/outpatient or clinic	Married (including common law)	Well differentiated; Grade I	75-79 years	3	0	IB	T2	N0	M0	25	450	0	0	1001548
Female	2005	Black	Non-Spanish-Hispanic-Latino	C34.1-Upper lobe, lung	8560	8560/3: Adenosquamous carcinoma	0	None	None; diagnosed at autopsy	Beam radiation	Not recommended	No/Unknown	988	Blank(s)	Blank(s)	Blank(s)	Other Infectious and Parasitic Diseases including HIV	11	Dead	One primary only	Yes	Yes	1	1	0	Hospital inpatient/outpatient or clinic	Married (including common law)	Moderately differentiated; Grade II	55-59 years	0	98	IIIB	T4	N2	M0	45	700	200	0	1001976
Female	2006	White	Non-Spanish-Hispanic-Latino	C34.3-Lower lobe, lung	8560	8560/3: Adenosquamous carcinoma	21	None	None; diagnosed at autopsy	None/Unknown	Surgery performed	No/Unknown	988	Blank(s)	Blank(s)	Blank(s)	Other Cause of Death	95	Dead	1st of 2 or more primaries	Yes	Yes	1	2	0	Hospital inpatient/outpatient or clinic	Married (including common law)	Poorly differentiated; Grade III	75-79 years	0	98	IB	T2	N0	M0	40	100	0	0	1004985
Male	2009	White	Non-Spanish-Hispanic-Latino	C34.1-Upper lobe, lung	8560	8560/3: Adenosquamous carcinoma	30	4 or more regional lymph nodes removed	None; diagnosed at autopsy	None/Unknown	Surgery performed	Yes	988	Blank(s)	Blank(s)	Blank(s)	Other Infectious and Parasitic Diseases including HIV	77	Dead	2nd of 2 or more primaries	No	Yes	2	3	0	Hospital inpatient/outpatient or clinic	Widowed	Poorly differentiated; Grade III	70-74 years	22	1	IIA	T1	N1	M0	25	100	100	0	1007279
Male	2001	White	Non-Spanish-Hispanic-Latino	C34.9-Lung, NOS	8560	8560/3: Adenosquamous carcinoma	0	Blank(s)	Blank(s)	None/Unknown	Not recommended	No/Unknown	Blank(s)	Blank(s)	Blank(s)	Blank(s)	Non-Melanoma Skin	16	Dead	One primary only	Yes	Yes	1	1	0	Hospital inpatient/outpatient or clinic	Married (including common law)	Poorly differentiated; Grade III	40-44 years	99	99	Blank(s)	Blank(s)	Blank(s)	Blank(s)	Blank(s)	Blank(s)	Blank(s)	Blank(s)	1007734
Female	2006	Black	Non-Spanish-Hispanic-Latino	C34.1-Upper lobe, lung	8560	8560/3: Adenosquamous carcinoma	0	None	None; diagnosed at autopsy	None/Unknown	Not recommended	Yes	988	Blank(s)	Blank(s)	Blank(s)	Miscellaneous Malignant Cancer	9	Dead	One primary only	Yes	Yes	1	1	0	Hospital inpatient/outpatient or clinic	Divorced	Unknown	55-59 years	0	98	IV	T4	N3	M1	47	720	600	40	1008344
Female	2006	White	Non-Spanish-Hispanic-Latino	C34.1-Upper lobe, lung	8560	8560/3: Adenosquamous carcinoma	45	4 or more regional lymph nodes removed	None; diagnosed at autopsy	None/Unknown	Surgery performed	No/Unknown	988	Blank(s)	Blank(s)	Blank(s)	Lung and Bronchus	1	Dead	One primary only	Yes	Yes	1	1	0	Hospital inpatient/outpatient or clinic	Married (including common law)	Moderately differentiated; Grade II	75-79 years	4	1	IV	T3	N1	M1	100	600	100	40	1009515
Female	2006	White	Non-Spanish-Hispanic-Latino	C34.2-Middle lobe, lung	8560	8560/3: Adenosquamous carcinoma	33	4 or more regional lymph nodes removed	None; diagnosed at autopsy	Beam radiation	Surgery performed	Yes	988	Blank(s)	Blank(s)	Blank(s)	Lung and Bronchus	41	Dead	1st of 2 or more primaries	Yes	Yes	1	2	0	Hospital inpatient/outpatient or clinic	Single (never married)	Poorly differentiated; Grade III	60-64 years	10	0	IIIA	T1	N2	M0	15	100	200	0	1012849
Male	2006	White	Non-Spanish-Hispanic-Latino	C34.3-Lower lobe, lung	8560	8560/3: Adenosquamous carcinoma	33	1 to 3 regional lymph nodes removed	None; diagnosed at autopsy	None/Unknown	Surgery performed	No/Unknown	988	Blank(s)	Blank(s)	Blank(s)	Lung and Bronchus	21	Dead	One primary only	Yes	Yes	1	1	0	Hospital inpatient/outpatient or clinic	Widowed	Poorly differentiated; Grade III	85+ years	2	0	IB	T2	N0	M0	65	450	0	0	1012960
Female	2006	White	Non-Spanish-Hispanic-Latino	C34.1-Upper lobe, lung	8560	8560/3: Adenosquamous carcinoma	0	Unknown or not applicable	None; diagnosed at autopsy	Beam radiation	Not recommended	No/Unknown	988	Blank(s)	Blank(s)	Blank(s)	Lung and Bronchus	1	Dead	One primary only	Yes	Yes	1	1	0	Hospital inpatient/outpatient or clinic	Single (never married)	Poorly differentiated; Grade III	55-59 years	99	99	IV	TX	N0	M1	999	999	0	40	1013360
Female	2006	White	Non-Spanish-Hispanic-Latino	C34.1-Upper lobe, lung	8560	8560/3: Adenosquamous carcinoma	46	4 or more regional lymph nodes removed	None; diagnosed at autopsy	Beam radiation	Surgery performed	No/Unknown	988	Blank(s)	Blank(s)	Blank(s)	Lung and Bronchus	45	Dead	One primary only	Yes	Yes	1	1	0	Hospital inpatient/outpatient or clinic	Married (including common law)	Moderately differentiated; Grade II	75-79 years	17	0	IIB	T3	N0	M0	47	730	0	0	1018816
Female	2006	Black	Non-Spanish-Hispanic-Latino	C34.1-Upper lobe, lung	8560	8560/3: Adenosquamous carcinoma	0	None	None; diagnosed at autopsy	None/Unknown	Not recommended	No/Unknown	988	Blank(s)	Blank(s)	Blank(s)	Lung and Bronchus	39	Dead	One primary only	Yes	Yes	1	1	0	Hospital inpatient/outpatient or clinic	Widowed	Unknown	85+ years	0	98	IV	T2	N2	M1	45	450	200	23	1019014
Male	2009	White	Non-Spanish-Hispanic-Latino	C34.1-Upper lobe, lung	8560	8560/3: Adenosquamous carcinoma	45	1 to 3 regional lymph nodes removed	None; diagnosed at autopsy	None/Unknown	Surgery performed	No/Unknown	988	Blank(s)	Blank(s)	Blank(s)	Miscellaneous Malignant Cancer	19	Dead	2nd of 2 or more primaries	No	Yes	2	2	0	Hospital inpatient/outpatient or clinic	Married (including common law)	Poorly differentiated; Grade III	75-79 years	2	0	IB	T2	N0	M0	30	450	0	0	1019183
Male	2006	Asian or Pacific Islander	Non-Spanish-Hispanic-Latino	C34.3-Lower lobe, lung	8560	8560/3: Adenosquamous carcinoma	33	1 to 3 regional lymph nodes removed	None; diagnosed at autopsy	None/Unknown	Surgery performed	No/Unknown	988	Blank(s)	Blank(s)	Blank(s)	Lung and Bronchus	81	Dead	1st of 2 or more primaries	Yes	Yes	1	2	0	Hospital inpatient/outpatient or clinic	Married (including common law)	Unknown	70-74 years	2	0	IIIB	T4	N2	M0	25	720	200	0	1020193
Female	2006	White	Non-Spanish-Hispanic-Latino	C34.1-Upper lobe, lung	8560	8560/3: Adenosquamous carcinoma	0	None	None; diagnosed at autopsy	Beam radiation	Recommended, unknown if performed	Yes	988	Blank(s)	Blank(s)	Blank(s)	Lung and Bronchus	9	Dead	One primary only	Yes	Yes	1	1	0	Hospital inpatient/outpatient or clinic	Married (including common law)	Unknown	55-59 years	0	98	IV	T2	N2	M1	42	450	200	40	1021050
Female	2006	White	Non-Spanish-Hispanic-Latino	C34.3-Lower lobe, lung	8560	8560/3: Adenosquamous carcinoma	33	4 or more regional lymph nodes removed	None; diagnosed at autopsy	None/Unknown	Surgery performed	No/Unknown	988	Blank(s)	Blank(s)	Blank(s)	Alzheimers (ICD-9 and 10 only)	91	Dead	One primary only	Yes	Yes	1	1	0	Hospital inpatient/outpatient or clinic	Widowed	Undifferentiated; anaplastic; Grade IV	80-84 years	7	1	IIIA	T2	N2	M0	26	450	200	0	1023660
Female	2018	Asian or Pacific Islander	Non-Spanish-Hispanic-Latino	C34.3-Lower lobe, lung	8560	8560/3: Adenosquamous carcinoma	33	4 or more regional lymph nodes removed	None; diagnosed at autopsy	None/Unknown	Surgery performed	No/Unknown	Blank(s)	Blank(s)	Blank(s)	Blank(s)	Alive	8	Alive	2nd of 2 or more primaries	Yes	Yes	2	2	0	Hospital inpatient/outpatient or clinic	Married (including common law)	Blank(s)	80-84 years	10	2	Blank(s)	Blank(s)	Blank(s)	Blank(s)	Blank(s)	Blank(s)	Blank(s)	Blank(s)	1026742
Female	2006	White	Non-Spanish-Hispanic-Latino	C34.1-Upper lobe, lung	8560	8560/3: Adenosquamous carcinoma	0	None	None; diagnosed at autopsy	None/Unknown	Not recommended	No/Unknown	988	Blank(s)	Blank(s)	Blank(s)	Lung and Bronchus	1	Dead	One primary only	Yes	Yes	1	1	0	Hospital inpatient/outpatient or clinic	Widowed	Unknown	85+ years	0	98	IV	T4	N0	M1	48	700	0	40	1028604
Female	2007	Black	Non-Spanish-Hispanic-Latino	C34.3-Lower lobe, lung	8560	8560/3: Adenosquamous carcinoma	0	None	None; diagnosed at autopsy	None/Unknown	Not recommended	Yes	988	Blank(s)	Blank(s)	Blank(s)	Alive	13	Alive	One primary only	Yes	Yes	1	1	0	Hospital inpatient/outpatient or clinic	Divorced	Unknown	85+ years	0	98	IV	T4	N2	M1	40	650	200	50	1033638
Female	2007	Asian or Pacific Islander	Non-Spanish-Hispanic-Latino	C34.1-Upper lobe, lung	8560	8560/3: Adenosquamous carcinoma	45	4 or more regional lymph nodes removed	None; diagnosed at autopsy	None/Unknown	Surgery performed	No/Unknown	988	Blank(s)	Blank(s)	Blank(s)	Alive	138	Alive	One primary only	Yes	Yes	1	1	0	Hospital inpatient/outpatient or clinic	Married (including common law)	Moderately differentiated; Grade II	60-64 years	13	0	IA	T1	N0	M0	27	100	0	0	1037151
Female	2007	Asian or Pacific Islander	Non-Spanish-Hispanic-Latino	C34.1-Upper lobe, lung	8560	8560/3: Adenosquamous carcinoma	21	None	None; diagnosed at autopsy	None/Unknown	Surgery performed	Yes	988	Blank(s)	Blank(s)	Blank(s)	Alive	137	Alive	One primary only	Yes	Yes	1	1	0	Hospital inpatient/outpatient or clinic	Married (including common law)	Unknown	65-69 years	0	98	IB	T2	N0	M0	31	100	0	0	1042725
Female	2007	Black	Non-Spanish-Hispanic-Latino	C34.1-Upper lobe, lung	8560	8560/3: Adenosquamous carcinoma	0	None	None; diagnosed at autopsy	Beam radiation	Not recommended	No/Unknown	988	Blank(s)	Blank(s)	Blank(s)	Lung and Bronchus	0	Dead	One primary only	Yes	Yes	1	1	0	Hospital inpatient/outpatient or clinic	Single (never married)	Unknown	60-64 years	0	98	IV	T4	NX	M1	77	790	999	40	1043073
Male	2007	White	Non-Spanish-Hispanic-Latino	C34.3-Lower lobe, lung	8560	8560/3: Adenosquamous carcinoma	33	4 or more regional lymph nodes removed	None; diagnosed at autopsy	None/Unknown	Surgery performed	Yes	988	Blank(s)	Blank(s)	Blank(s)	Lung and Bronchus	84	Dead	1st of 2 or more primaries	Yes	Yes	1	2	0	Hospital inpatient/outpatient or clinic	Single (never married)	Poorly differentiated; Grade III	55-59 years	9	0	IB	T2	N0	M0	23	450	0	0	1044220
Female	2007	White	Non-Spanish-Hispanic-Latino	C34.1-Upper lobe, lung	8560	8560/3: Adenosquamous carcinoma	33	4 or more regional lymph nodes removed	None; diagnosed at autopsy	None/Unknown	Surgery performed	No/Unknown	988	Blank(s)	Blank(s)	Blank(s)	Lung and Bronchus	15	Dead	One primary only	Yes	Yes	1	1	0	Hospital inpatient/outpatient or clinic	Widowed	Moderately differentiated; Grade II	80-84 years	10	0	IB	T2	N0	M0	37	100	0	0	1045368
Male	2008	Black	Non-Spanish-Hispanic-Latino	C34.1-Upper lobe, lung	8560	8560/3: Adenosquamous carcinoma	45	None	None; diagnosed at autopsy	None/Unknown	Surgery performed	No/Unknown	988	Blank(s)	Blank(s)	Blank(s)	Lung and Bronchus	56	Dead	4th of 4 or more primaries	No	No	4	4	0	Hospital inpatient/outpatient or clinic	Widowed	Moderately differentiated; Grade II	70-74 years	0	98	IIIB	T4	N0	M0	18	720	0	0	1045648
Male	2007	White	Non-Spanish-Hispanic-Latino	C34.2-Middle lobe, lung	8560	8560/3: Adenosquamous carcinoma	30	None	None; diagnosed at autopsy	None/Unknown	Surgery performed	No/Unknown	988	Blank(s)	Blank(s)	Blank(s)	Chronic Obstructive Pulmonary Disease and Allied Cond	0	Dead	2nd of 2 or more primaries	No	Yes	2	2	0	Hospital inpatient/outpatient or clinic	Married (including common law)	Moderately differentiated; Grade II	65-69 years	0	98	IA	T1	N0	M0	20	100	0	0	1048960
Male	2007	Asian or Pacific Islander	Non-Spanish-Hispanic-Latino	C34.1-Upper lobe, lung	8560	8560/3: Adenosquamous carcinoma	33	4 or more regional lymph nodes removed	None; diagnosed at autopsy	None/Unknown	Surgery performed	No/Unknown	988	Blank(s)	Blank(s)	Blank(s)	Alive	138	Alive	One primary only	Yes	Yes	1	1	0	Hospital inpatient/outpatient or clinic	Separated	Moderately differentiated; Grade II	75-79 years	12	0	IA	T1	N0	M0	27	100	0	0	1052669
Female	2007	Black	Non-Spanish-Hispanic-Latino	C34.2-Middle lobe, lung	8560	8560/3: Adenosquamous carcinoma	0	None	None; diagnosed at autopsy	None/Unknown	Not recommended	No/Unknown	988	Blank(s)	Blank(s)	Blank(s)	Lung and Bronchus	6	Dead	One primary only	Yes	Yes	1	1	0	Hospital inpatient/outpatient or clinic	Married (including common law)	Poorly differentiated; Grade III	55-59 years	0	98	IA	T1	N0	M0	30	100	0	0	1053936
Female	2007	Black	Non-Spanish-Hispanic-Latino	C34.3-Lower lobe, lung	8560	8560/3: Adenosquamous carcinoma	0	None	None; diagnosed at autopsy	Radiation, NOS method or source not specified	Not recommended	Yes	988	Blank(s)	Blank(s)	Blank(s)	Lung and Bronchus	17	Dead	One primary only	Yes	Yes	1	1	0	Hospital inpatient/outpatient or clinic	Divorced	Poorly differentiated; Grade III	70-74 years	0	98	IIIA	T2	N2	M0	37	100	200	0	1053939
Male	2007	Black	Non-Spanish-Hispanic-Latino	C34.1-Upper lobe, lung	8560	8560/3: Adenosquamous carcinoma	0	None	None; diagnosed at autopsy	None/Unknown	Not recommended	No/Unknown	988	Blank(s)	Blank(s)	Blank(s)	Lung and Bronchus	1	Dead	One primary only	Yes	Yes	1	1	0	Hospital inpatient/outpatient or clinic	Married (including common law)	Unknown	80-84 years	0	98	IV	T2	N0	M1	60	100	0	40	1057327
Female	2007	White	Non-Spanish-Hispanic-Latino	C34.1-Upper lobe, lung	8560	8560/3: Adenosquamous carcinoma	21	1 to 3 regional lymph nodes removed	None; diagnosed at autopsy	None/Unknown	Surgery performed	Yes	988	Blank(s)	Blank(s)	Blank(s)	Lung and Bronchus	29	Dead	1st of 2 or more primaries	Yes	Yes	1	2	0	Hospital inpatient/outpatient or clinic	Widowed	Moderately differentiated; Grade II	85+ years	1	0	IA	T1	N0	M0	17	100	0	0	1059640
Male	2015	White	Non-Spanish-Hispanic-Latino	C34.3-Lower lobe, lung	8560	8560/3: Adenosquamous carcinoma	0	Biopsy or aspiration of regional lymph node, NOS	None; diagnosed at autopsy	None/Unknown	Not recommended	Yes	0	998	Blank(s)	Blank(s)	Lung and Bronchus	12	Dead	4th of 4 or more primaries	No	Yes	4	4	0	Hospital inpatient/outpatient or clinic	Married (including common law)	Unknown	80-84 years	95	95	IIIB	T1	N3	M0	15	100	600	0	1062468
Male	2007	White	Non-Spanish-Hispanic-Latino	C34.3-Lower lobe, lung	8560	8560/3: Adenosquamous carcinoma	33	4 or more regional lymph nodes removed	None; diagnosed at autopsy	None/Unknown	Surgery performed	No/Unknown	988	Blank(s)	Blank(s)	Blank(s)	Lung and Bronchus	44	Dead	1st of 2 or more primaries	Yes	Yes	1	1	0	Hospital inpatient/outpatient or clinic	Divorced	Poorly differentiated; Grade III	55-59 years	6	0	IA	T1	N0	M0	20	100	0	0	1064174
Female	2007	White	Non-Spanish-Hispanic-Latino	C34.1-Upper lobe, lung	8560	8560/3: Adenosquamous carcinoma	21	None	None; diagnosed at autopsy	None/Unknown	Surgery performed	No/Unknown	988	Blank(s)	Blank(s)	Blank(s)	Lung and Bronchus	16	Dead	1st of 2 or more primaries	Yes	Yes	1	2	0	Hospital inpatient/outpatient or clinic	Married (including common law)	Moderately differentiated; Grade II	70-74 years	0	98	IA	T1	N0	M0	12	100	0	0	1064176
Male	2008	Black	Non-Spanish-Hispanic-Latino	C34.3-Lower lobe, lung	8560	8560/3: Adenosquamous carcinoma	0	None	None; diagnosed at autopsy	Beam radiation	Not recommended	No/Unknown	988	Blank(s)	Blank(s)	Blank(s)	Lung and Bronchus	1	Dead	One primary only	Yes	Yes	1	1	0	Hospital inpatient/outpatient or clinic	Divorced	Moderately differentiated; Grade II	65-69 years	0	98	IV	T4	N2	M1	92	700	200	40	1075803
Male	2008	White	Non-Spanish-Hispanic-Latino	C34.3-Lower lobe, lung	8560	8560/3: Adenosquamous carcinoma	33	4 or more regional lymph nodes removed	None; diagnosed at autopsy	None/Unknown	Surgery performed	No/Unknown	988	Blank(s)	Blank(s)	Blank(s)	Lung and Bronchus	7	Dead	One primary only	Yes	Yes	1	1	0	Hospital inpatient/outpatient or clinic	Married (including common law)	Moderately differentiated; Grade II	70-74 years	16	0	IA	T1	N0	M0	30	100	0	0	1078389
Male	2008	White	Non-Spanish-Hispanic-Latino	C34.3-Lower lobe, lung	8560	8560/3: Adenosquamous carcinoma	0	None	None; diagnosed at autopsy	Beam radiation	Not recommended	No/Unknown	988	Blank(s)	Blank(s)	Blank(s)	Lung and Bronchus	27	Dead	One primary only	Yes	Yes	1	1	0	Hospital inpatient/outpatient or clinic	Married (including common law)	Moderately differentiated; Grade II	80-84 years	0	98	IB	T2	N0	M0	34	300	0	0	1081000
Male	2008	Unknown	Non-Spanish-Hispanic-Latino	C34.1-Upper lobe, lung	8560	8560/3: Adenosquamous carcinoma	0	None	None; diagnosed at autopsy	None/Unknown	Not recommended	Yes	988	Blank(s)	Blank(s)	Blank(s)	Lung and Bronchus	4	Dead	One primary only	Yes	Yes	1	1	0	Hospital inpatient/outpatient or clinic	Single (never married)	Well differentiated; Grade I	50-54 years	0	98	IV	T4	N0	M1	56	720	0	40	1084571
Male	2014	White	Non-Spanish-Hispanic-Latino	C34.2-Middle lobe, lung	8560	8560/3: Adenosquamous carcinoma	0	None	None; diagnosed at autopsy	Beam radiation	Not recommended	Yes	20	998	Blank(s)	Blank(s)	Lung and Bronchus	11	Dead	2nd of 2 or more primaries	Yes	Yes	2	2	0	Hospital inpatient/outpatient or clinic	Single (never married)	Unknown	65-69 years	0	98	IV	T2	N1	M1	53	300	100	43	1085535
Male	2008	Asian or Pacific Islander	Non-Spanish-Hispanic-Latino	C34.1-Upper lobe, lung	8560	8560/3: Adenosquamous carcinoma	0	None	None; diagnosed at autopsy	Beam radiation	Not recommended	Yes	988	Blank(s)	Blank(s)	Blank(s)	Lung and Bronchus	2	Dead	One primary only	Yes	Yes	1	1	0	Hospital inpatient/outpatient or clinic	Married (including common law)	Unknown	65-69 years	0	98	IIIB	T4	N0	M0	86	720	0	0	1087238
Male	2013	Asian or Pacific Islander	Non-Spanish-Hispanic-Latino	C34.1-Upper lobe, lung	8560	8560/3: Adenosquamous carcinoma	21	4 or more regional lymph nodes removed	None; diagnosed at autopsy	None/Unknown	Surgery performed	No/Unknown	0	0	Blank(s)	Blank(s)	Lung and Bronchus	30	Dead	2nd of 2 or more primaries	No	Yes	2	2	0	Hospital inpatient/outpatient or clinic	Separated	Poorly differentiated; Grade III	75-79 years	7	0	IA	T1	N0	M0	9	100	0	0	1087834
Male	2008	Black	Non-Spanish-Hispanic-Latino	C34.2-Middle lobe, lung	8560	8560/3: Adenosquamous carcinoma	33	4 or more regional lymph nodes removed	None; diagnosed at autopsy	None/Unknown	Surgery performed	No/Unknown	988	Blank(s)	Blank(s)	Blank(s)	Alive	123	Alive	One primary only	Yes	Yes	1	1	0	Hospital inpatient/outpatient or clinic	Married (including common law)	Moderately differentiated; Grade II	50-54 years	4	0	IB	T2	N0	M0	25	450	0	0	1090679
Female	2008	White	Non-Spanish-Hispanic-Latino	C34.3-Lower lobe, lung	8560	8560/3: Adenosquamous carcinoma	33	4 or more regional lymph nodes removed	None; diagnosed at autopsy	None/Unknown	Surgery performed	No/Unknown	988	Blank(s)	Blank(s)	Blank(s)	Other Cause of Death	61	Dead	1st of 2 or more primaries	Yes	Yes	1	2	0	Hospital inpatient/outpatient or clinic	Widowed	Poorly differentiated; Grade III	60-64 years	4	0	IA	T1	N0	M0	15	100	0	0	1091148
Male	2008	White	Spanish-Hispanic-Latino	C34.1-Upper lobe, lung	8560	8560/3: Adenosquamous carcinoma	30	4 or more regional lymph nodes removed	None; diagnosed at autopsy	None/Unknown	Surgery performed	No/Unknown	988	Blank(s)	Blank(s)	Blank(s)	Alive	123	Alive	One primary only	Yes	Yes	1	1	0	Hospital inpatient/outpatient or clinic	Single (never married)	Moderately differentiated; Grade II	55-59 years	2	0	IB	T2	N0	M0	22	200	0	0	1092045
Male	2008	American Indian/Alaska Native	Non-Spanish-Hispanic-Latino	C34.3-Lower lobe, lung	8560	8560/3: Adenosquamous carcinoma	33	1 to 3 regional lymph nodes removed	None; diagnosed at autopsy	None/Unknown	Surgery performed	Yes	988	Blank(s)	Blank(s)	Blank(s)	Prostate	100	Dead	1st of 2 or more primaries	Yes	Yes	1	2	0	Hospital inpatient/outpatient or clinic	Divorced	Unknown	55-59 years	3	1	IIB	T2	N1	M0	20	400	100	0	1095490
Female	2008	White	Non-Spanish-Hispanic-Latino	C34.3-Lower lobe, lung	8560	8560/3: Adenosquamous carcinoma	33	1 to 3 regional lymph nodes removed	None; diagnosed at autopsy	None/Unknown	Surgery performed	No/Unknown	988	Blank(s)	Blank(s)	Blank(s)	Lung and Bronchus	3	Dead	1st of 2 or more primaries	Yes	Yes	1	2	0	Hospital inpatient/outpatient or clinic	Divorced	Poorly differentiated; Grade III	65-69 years	3	0	IIB	T3	N0	M0	60	600	0	0	1097802
Female	2008	White	Non-Spanish-Hispanic-Latino	C34.9-Lung, NOS	8560	8560/3: Adenosquamous carcinoma	0	Unknown or not applicable	None; diagnosed at autopsy	None/Unknown	Not recommended	Yes	988	Blank(s)	Blank(s)	Blank(s)	Lung and Bronchus	11	Dead	One primary only	Yes	Yes	1	1	0	Hospital inpatient/outpatient or clinic	Married (including common law)	Unknown	70-74 years	99	99	IV	TX	N3	M1	999	999	600	40	1097849
Male	2008	White	Non-Spanish-Hispanic-Latino	C34.3-Lower lobe, lung	8560	8560/3: Adenosquamous carcinoma	0	None	None; diagnosed at autopsy	Beam radiation	Not recommended	Yes	988	Blank(s)	Blank(s)	Blank(s)	Lung and Bronchus	14	Dead	One primary only	Yes	Yes	1	1	0	Hospital inpatient/outpatient or clinic	Married (including common law)	Unknown	65-69 years	0	98	IB	T2	N0	M0	43	100	0	0	1098532
Female	2008	White	Non-Spanish-Hispanic-Latino	C34.1-Upper lobe, lung	8560	8560/3: Adenosquamous carcinoma	33	4 or more regional lymph nodes removed	None; diagnosed at autopsy	Beam radiation	Surgery performed	Yes	988	Blank(s)	Blank(s)	Blank(s)	Cerebrovascular Diseases	24	Dead	One primary only	Yes	Yes	1	1	0	Hospital inpatient/outpatient or clinic	Widowed	Moderately differentiated; Grade II	75-79 years	9	0	IIB	T3	N0	M0	45	730	0	0	1099700
Female	2008	White	Non-Spanish-Hispanic-Latino	C34.1-Upper lobe, lung	8560	8560/3: Adenosquamous carcinoma	33	4 or more regional lymph nodes removed	None; diagnosed at autopsy	None/Unknown	Surgery performed	No/Unknown	988	Blank(s)	Blank(s)	Blank(s)	Lung and Bronchus	119	Dead	2nd of 2 or more primaries	No	Yes	1	4	0	Hospital inpatient/outpatient or clinic	Married (including common law)	Moderately differentiated; Grade II	65-69 years	4	0	IA	T1	N0	M0	15	100	0	0	1100498
Male	2008	White	Non-Spanish-Hispanic-Latino	C34.1-Upper lobe, lung	8560	8560/3: Adenosquamous carcinoma	33	4 or more regional lymph nodes removed	None; diagnosed at autopsy	Radiation, NOS method or source not specified	Surgery performed	Yes	988	Blank(s)	Blank(s)	Blank(s)	Alive	122	Alive	One primary only	Yes	Yes	1	1	0	Hospital inpatient/outpatient or clinic	Married (including common law)	Poorly differentiated; Grade III	60-64 years	7	0	IB	T2	N0	M0	60	450	0	0	1102017
Male	2008	Asian or Pacific Islander	Non-Spanish-Hispanic-Latino	C34.9-Lung, NOS	8560	8560/3: Adenosquamous carcinoma	0	None	Non-primary surgical procedure to distant site	Beam radiation	Not recommended	No/Unknown	988	Blank(s)	Blank(s)	Blank(s)	Lung and Bronchus	4	Dead	One primary only	Yes	Yes	1	1	0	Hospital inpatient/outpatient or clinic	Married (including common law)	Poorly differentiated; Grade III	65-69 years	0	98	IV	T3	N2	M1	30	600	200	40	1102593
Male	2008	White	Non-Spanish-Hispanic-Latino	C34.1-Upper lobe, lung	8560	8560/3: Adenosquamous carcinoma	21	None	None; diagnosed at autopsy	None/Unknown	Surgery performed	No/Unknown	988	Blank(s)	Blank(s)	Blank(s)	Tongue	17	Dead	1st of 2 or more primaries	Yes	Yes	1	2	0	Hospital inpatient/outpatient or clinic	Single (never married)	Well differentiated; Grade I	70-74 years	0	98	IA	T1	N0	M0	5	100	0	0	1103140
Female	2009	White	Non-Spanish-Hispanic-Latino	C34.3-Lower lobe, lung	8560	8560/3: Adenosquamous carcinoma	30	None	None; diagnosed at autopsy	None/Unknown	Surgery performed	No/Unknown	988	Blank(s)	Blank(s)	Blank(s)	Alive	117	Alive	One primary only	Yes	Yes	1	1	0	Hospital inpatient/outpatient or clinic	Married (including common law)	Moderately differentiated; Grade II	75-79 years	0	98	IA	T1	N0	M0	25	100	0	0	1110693
Male	2009	White	Non-Spanish-Hispanic-Latino	C34.1-Upper lobe, lung	8560	8560/3: Adenosquamous carcinoma	0	None	None; diagnosed at autopsy	Radiation, NOS method or source not specified	Not recommended	Yes	988	Blank(s)	Blank(s)	Blank(s)	Soft Tissue including Heart	14	Dead	2nd of 2 or more primaries	No	Yes	2	2	0	Hospital inpatient/outpatient or clinic	Married (including common law)	Unknown	80-84 years	0	98	IB	T2	N0	M0	31	450	0	0	1112540
Male	2006	White	Non-Spanish-Hispanic-Latino	C34.1-Upper lobe, lung	8560	8560/3: Adenosquamous carcinoma	0	None	None; diagnosed at autopsy	None/Unknown	Recommended but not performed, unknown reason	No/Unknown	988	Blank(s)	Blank(s)	Blank(s)	Other Cause of Death	0	Dead	One primary only	Yes	Yes	1	1	0	Hospital inpatient/outpatient or clinic	Widowed	Unknown	80-84 years	0	98	IV	TX	NX	M1	999	999	999	40	1113791
Female	2009	White	Non-Spanish-Hispanic-Latino	C34.1-Upper lobe, lung	8560	8560/3: Adenosquamous carcinoma	0	None	None; diagnosed at autopsy	Beam radiation	Not recommended	No/Unknown	988	Blank(s)	Blank(s)	Blank(s)	Lung and Bronchus	3	Dead	One primary only	Yes	Yes	1	1	0	Hospital inpatient/outpatient or clinic	Widowed	Unknown	70-74 years	0	98	IV	T4	N3	M1	20	650	600	40	1116782
Male	2009	Asian or Pacific Islander	Non-Spanish-Hispanic-Latino	C34.1-Upper lobe, lung	8560	8560/3: Adenosquamous carcinoma	33	4 or more regional lymph nodes removed	None; diagnosed at autopsy	Beam radiation	Surgery performed	Yes	988	Blank(s)	Blank(s)	Blank(s)	Lung and Bronchus	29	Dead	1st of 2 or more primaries	Yes	Yes	1	1	0	Hospital inpatient/outpatient or clinic	Married (including common law)	Moderately differentiated; Grade II	50-54 years	8	6	IIB	T2	N1	M0	58	450	100	0	1119137
Male	2009	White	Non-Spanish-Hispanic-Latino	C34.1-Upper lobe, lung	8560	8560/3: Adenosquamous carcinoma	0	None	None; diagnosed at autopsy	Beam radiation	Not recommended	No/Unknown	988	Blank(s)	Blank(s)	Blank(s)	Lung and Bronchus	23	Dead	One primary only	Yes	Yes	1	1	0	Hospital inpatient/outpatient or clinic	Single (never married)	Unknown	60-64 years	0	98	IV	T1	N0	M1	20	100	0	35	1122324
Male	2009	Black	Non-Spanish-Hispanic-Latino	C34.3-Lower lobe, lung	8560	8560/3: Adenosquamous carcinoma	0	None	None; diagnosed at autopsy	Beam radiation	Not recommended	Yes	988	Blank(s)	Blank(s)	Blank(s)	Lung and Bronchus	1	Dead	One primary only	Yes	Yes	1	1	0	Hospital inpatient/outpatient or clinic	Married (including common law)	Unknown	70-74 years	0	98	IV	T4	N2	M1	60	720	200	40	1124022
Male	2009	White	Non-Spanish-Hispanic-Latino	C34.1-Upper lobe, lung	8560	8560/3: Adenosquamous carcinoma	45	None	None; diagnosed at autopsy	None/Unknown	Surgery performed	No/Unknown	988	Blank(s)	Blank(s)	Blank(s)	Alive	116	Alive	One primary only	Yes	Yes	1	1	0	Hospital inpatient/outpatient or clinic	Married (including common law)	Moderately differentiated; Grade II	50-54 years	0	98	IA	T1	N0	M0	29	100	0	0	1125171
Female	2009	White	Non-Spanish-Hispanic-Latino	C34.3-Lower lobe, lung	8560	8560/3: Adenosquamous carcinoma	20	Sentinel node biopsy and lym nd removed same/unstated time	None; diagnosed at autopsy	None/Unknown	Surgery performed	Yes	988	Blank(s)	Blank(s)	Blank(s)	Lung and Bronchus	15	Dead	One primary only	Yes	Yes	1	1	0	Hospital inpatient/outpatient or clinic	Married (including common law)	Unknown	60-64 years	9	2	IIIA	T2	N2	M0	46	450	200	0	1125248
Female	2009	Asian or Pacific Islander	Non-Spanish-Hispanic-Latino	C34.3-Lower lobe, lung	8560	8560/3: Adenosquamous carcinoma	33	4 or more regional lymph nodes removed	None; diagnosed at autopsy	Beam radiation	Surgery performed	Yes	988	Blank(s)	Blank(s)	Blank(s)	Lung and Bronchus	40	Dead	One primary only	Yes	Yes	1	1	0	Hospital inpatient/outpatient or clinic	Married (including common law)	Poorly differentiated; Grade III	45-49 years	16	12	IIIA	T2	N2	M0	40	400	200	0	1125462
Male	2009	Asian or Pacific Islander	Non-Spanish-Hispanic-Latino	C34.1-Upper lobe, lung	8560	8560/3: Adenosquamous carcinoma	33	4 or more regional lymph nodes removed	None; diagnosed at autopsy	None/Unknown	Surgery performed	Yes	988	Blank(s)	Blank(s)	Blank(s)	Lung and Bronchus	67	Dead	One primary only	Yes	Yes	1	1	0	Hospital inpatient/outpatient or clinic	Married (including common law)	Poorly differentiated; Grade III	60-64 years	7	2	IIB	T2	N1	M0	40	450	100	0	1129953
Female	2009	White	Non-Spanish-Hispanic-Latino	C34.1-Upper lobe, lung	8560	8560/3: Adenosquamous carcinoma	21	4 or more regional lymph nodes removed	None; diagnosed at autopsy	Beam radiation	Surgery performed	No/Unknown	988	Blank(s)	Blank(s)	Blank(s)	Lung and Bronchus	8	Dead	One primary only	Yes	Yes	1	1	0	Hospital inpatient/outpatient or clinic	Married (including common law)	Poorly differentiated; Grade III	65-69 years	14	0	IA	T1	N0	M0	20	100	0	0	1129988
Male	2009	Asian or Pacific Islander	Non-Spanish-Hispanic-Latino	C34.1-Upper lobe, lung	8560	8560/3: Adenosquamous carcinoma	55	4 or more regional lymph nodes removed	None; diagnosed at autopsy	None/Unknown	Surgery performed	Yes	988	Blank(s)	Blank(s)	Blank(s)	Lung and Bronchus	9	Dead	One primary only	Yes	Yes	1	1	0	Hospital inpatient/outpatient or clinic	Married (including common law)	Poorly differentiated; Grade III	45-49 years	10	2	IIB	T2	N1	M0	120	400	100	0	1130493
Male	2009	White	Non-Spanish-Hispanic-Latino	C34.1-Upper lobe, lung	8560	8560/3: Adenosquamous carcinoma	0	None	None; diagnosed at autopsy	None/Unknown	Not recommended	Yes	988	Blank(s)	Blank(s)	Blank(s)	Lung and Bronchus	19	Dead	One primary only	Yes	Yes	1	1	0	Hospital inpatient/outpatient or clinic	Single (never married)	Poorly differentiated; Grade III	60-64 years	0	98	IV	T4	N2	M1	65	650	200	40	1131368
Male	2009	White	Non-Spanish-Hispanic-Latino	C34.1-Upper lobe, lung	8560	8560/3: Adenosquamous carcinoma	0	None	None; diagnosed at autopsy	None/Unknown	Not recommended	No/Unknown	988	Blank(s)	Blank(s)	Blank(s)	Lung and Bronchus	1	Dead	One primary only	Yes	Yes	1	1	0	Hospital inpatient/outpatient or clinic	Married (including common law)	Poorly differentiated; Grade III	50-54 years	0	98	IV	T4	N1	M1	66	720	100	40	1132127
Female	2009	Black	Non-Spanish-Hispanic-Latino	C34.3-Lower lobe, lung	8560	8560/3: Adenosquamous carcinoma	45	4 or more regional lymph nodes removed	None; diagnosed at autopsy	Radiation, NOS method or source not specified	Surgery performed	Yes	988	Blank(s)	Blank(s)	Blank(s)	Lung and Bronchus	65	Dead	One primary only	Yes	Yes	1	1	0	Hospital inpatient/outpatient or clinic	Married (including common law)	Poorly differentiated; Grade III	70-74 years	6	0	IB	T2	N0	M0	73	450	0	0	1133070
Male	2009	White	Spanish-Hispanic-Latino	C34.3-Lower lobe, lung	8560	8560/3: Adenosquamous carcinoma	0	None	None; diagnosed at autopsy	Beam radiation	Not recommended	No/Unknown	988	Blank(s)	Blank(s)	Blank(s)	Lung and Bronchus	16	Dead	One primary only	Yes	Yes	1	1	0	Hospital inpatient/outpatient or clinic	Married (including common law)	Poorly differentiated; Grade III	70-74 years	0	98	IIIA	T3	N2	M0	51	520	200	0	1139626
Male	2009	Black	Non-Spanish-Hispanic-Latino	C34.3-Lower lobe, lung	8560	8560/3: Adenosquamous carcinoma	0	None	None; diagnosed at autopsy	Beam radiation	Not recommended	No/Unknown	988	Blank(s)	Blank(s)	Blank(s)	Lung and Bronchus	12	Dead	One primary only	Yes	Yes	1	1	0	Hospital inpatient/outpatient or clinic	Married (including common law)	Poorly differentiated; Grade III	70-74 years	0	98	IV	T2	N2	M1	37	400	200	40	1140174
Female	2009	Black	Non-Spanish-Hispanic-Latino	C34.9-Lung, NOS	8560	8560/3: Adenosquamous carcinoma	0	None	None; diagnosed at autopsy	None/Unknown	Not recommended	No/Unknown	988	Blank(s)	Blank(s)	Blank(s)	Miscellaneous Malignant Cancer	0	Dead	One primary only	Yes	Yes	1	1	0	Hospital inpatient/outpatient or clinic	Widowed	Unknown	75-79 years	0	98	IV	T4	N0	M1	999	720	0	40	1140176
Male	2009	White	Non-Spanish-Hispanic-Latino	C34.3-Lower lobe, lung	8560	8560/3: Adenosquamous carcinoma	33	4 or more regional lymph nodes removed	None; diagnosed at autopsy	None/Unknown	Surgery performed	No/Unknown	988	Blank(s)	Blank(s)	Blank(s)	Alive	110	Alive	1st of 2 or more primaries	Yes	Yes	1	1	0	Hospital inpatient/outpatient or clinic	Married (including common law)	Poorly differentiated; Grade III	65-69 years	8	0	IA	T1	N0	M0	12	100	0	0	1142384
Female	2014	White	Non-Spanish-Hispanic-Latino	C34.3-Lower lobe, lung	8560	8560/3: Adenosquamous carcinoma	0	Biopsy or aspiration of regional lymph node, NOS	None; diagnosed at autopsy	Beam radiation	Not recommended	Yes	0	998	Blank(s)	Blank(s)	Lung and Bronchus	12	Dead	2nd of 2 or more primaries	No	Yes	2	2	0	Hospital inpatient/outpatient or clinic	Widowed	Poorly differentiated; Grade III	70-74 years	97	97	IIIA	T2	N2	M0	42	300	200	0	1149345
Female	2009	White	Non-Spanish-Hispanic-Latino	C34.2-Middle lobe, lung	8560	8560/3: Adenosquamous carcinoma	0	None	None; diagnosed at autopsy	None/Unknown	Not recommended	Yes	988	Blank(s)	Blank(s)	Blank(s)	Lung and Bronchus	13	Dead	One primary only	Yes	Yes	1	1	0	Hospital inpatient/outpatient or clinic	Single (never married)	Poorly differentiated; Grade III	85+ years	0	98	IV	TX	N2	M1	999	999	200	23	1152317
Male	2012	Asian or Pacific Islander	Non-Spanish-Hispanic-Latino	C34.1-Upper lobe, lung	8560	8560/3: Adenosquamous carcinoma	0	None	None; diagnosed at autopsy	None/Unknown	Not recommended	No/Unknown	0	998	Blank(s)	Blank(s)	Lung and Bronchus	2	Dead	2nd of 2 or more primaries	No	Yes	2	2	0	Hospital inpatient/outpatient or clinic	Married (including common law)	Unknown	80-84 years	0	98	IIIB	T4	N2	M0	60	100	200	15	1154096
Male	2010	Black	Non-Spanish-Hispanic-Latino	C34.1-Upper lobe, lung	8560	8560/3: Adenosquamous carcinoma	0	None	None; diagnosed at autopsy	Beam radiation	Not recommended	No/Unknown	0	998	Blank(s)	Blank(s)	Lung and Bronchus	9	Dead	One primary only	Yes	Yes	1	1	0	Hospital inpatient/outpatient or clinic	Married (including common law)	Poorly differentiated; Grade III	85+ years	0	98	IB	T2	N0	M0	41	100	0	0	1154905
Male	2010	White	Non-Spanish-Hispanic-Latino	C34.1-Upper lobe, lung	8560	8560/3: Adenosquamous carcinoma	33	4 or more regional lymph nodes removed	None; diagnosed at autopsy	None/Unknown	Surgery performed	Yes	10	20	Blank(s)	Blank(s)	Lung and Bronchus	97	Dead	1st of 2 or more primaries	Yes	Yes	1	3	0	Hospital inpatient/outpatient or clinic	Single (never married)	Poorly differentiated; Grade III	70-74 years	4	0	IIIB	T4	N0	M0	75	420	0	0	1156838
Male	2009	Black	Non-Spanish-Hispanic-Latino	C34.1-Upper lobe, lung	8560	8560/3: Adenosquamous carcinoma	0	None	None; diagnosed at autopsy	Radiation, NOS method or source not specified	Not recommended	No/Unknown	20	Blank(s)	Blank(s)	Blank(s)	Lung and Bronchus	9	Dead	One primary only	Yes	Yes	1	1	0	Hospital inpatient/outpatient or clinic	Married (including common law)	Unknown	65-69 years	0	98	IV	T3	N3	M1	40	730	600	40	1156883
Male	2010	Asian or Pacific Islander	Non-Spanish-Hispanic-Latino	C34.2-Middle lobe, lung	8560	8560/3: Adenosquamous carcinoma	0	None	Non-primary surgical procedure to distant site	Beam radiation	Not recommended	Yes	10	998	Blank(s)	Blank(s)	Lung and Bronchus	19	Dead	One primary only	Yes	Yes	1	1	0	Hospital inpatient/outpatient or clinic	Married (including common law)	Poorly differentiated; Grade III	55-59 years	0	98	IV	T4	N0	M1	23	300	0	40	1158300
Female	2010	Asian or Pacific Islander	Non-Spanish-Hispanic-Latino	C34.3-Lower lobe, lung	8560	8560/3: Adenosquamous carcinoma	0	None	None; diagnosed at autopsy	None/Unknown	Not recommended	Yes	30	998	Blank(s)	Blank(s)	Lung and Bronchus	5	Dead	One primary only	Yes	Yes	1	1	0	Hospital inpatient/outpatient or clinic	Married (including common law)	Poorly differentiated; Grade III	65-69 years	0	98	IV	T4	N3	M1	60	700	600	23	1159061
Male	2010	Asian or Pacific Islander	Non-Spanish-Hispanic-Latino	C34.1-Upper lobe, lung	8560	8560/3: Adenosquamous carcinoma	21	None	None; diagnosed at autopsy	None/Unknown	Surgery performed	No/Unknown	0	10	Blank(s)	Blank(s)	Lung and Bronchus	99	Dead	One primary only	Yes	Yes	1	1	0	Hospital inpatient/outpatient or clinic	Widowed	Moderately differentiated; Grade II	70-74 years	0	98	IB	T2	N0	M0	16	420	0	0	1166833
Female	2010	White	Non-Spanish-Hispanic-Latino	C34.9-Lung, NOS	8560	8560/3: Adenosquamous carcinoma	0	None	None; diagnosed at autopsy	None/Unknown	Not recommended	No/Unknown	40	998	Blank(s)	Blank(s)	Lung and Bronchus	2	Dead	One primary only	Yes	Yes	1	1	0	Hospital inpatient/outpatient or clinic	Widowed	Moderately differentiated; Grade II	80-84 years	0	98	IV	T4	N2	M1	999	999	200	23	1167519
Male	2010	White	Spanish-Hispanic-Latino	C34.3-Lower lobe, lung	8560	8560/3: Adenosquamous carcinoma	0	None	None; diagnosed at autopsy	Beam radiation	Not recommended	Yes	20	998	Blank(s)	Blank(s)	Lung and Bronchus	10	Dead	2nd of 2 or more primaries	No	Yes	1	2	0	Hospital inpatient/outpatient or clinic	Married (including common law)	Unknown	55-59 years	0	98	IV	T2	N3	M1	35	100	600	51	1172501
Male	2010	White	Non-Spanish-Hispanic-Latino	C34.1-Upper lobe, lung	8560	8560/3: Adenosquamous carcinoma	0	None	None; diagnosed at autopsy	Beam radiation	Not recommended	No/Unknown	10	0	Blank(s)	Blank(s)	Lung and Bronchus	3	Dead	One primary only	Yes	Yes	1	1	0	Hospital inpatient/outpatient or clinic	Unknown	Unknown	50-54 years	0	98	IV	T4	N2	M1	999	400	200	25	1173071
Male	2009	White	Non-Spanish-Hispanic-Latino	C34.3-Lower lobe, lung	8560	8560/3: Adenosquamous carcinoma	0	None	None; diagnosed at autopsy	None/Unknown	Not recommended	No/Unknown	10	Blank(s)	Blank(s)	Blank(s)	Lung and Bronchus	0	Dead	One primary only	Yes	Yes	1	1	0	Hospital inpatient/outpatient or clinic	Single (never married)	Poorly differentiated; Grade III	65-69 years	0	98	IIIB	T4	N0	M0	999	999	0	24	1176854
Male	2010	White	Non-Spanish-Hispanic-Latino	C34.1-Upper lobe, lung	8560	8560/3: Adenosquamous carcinoma	0	None	None; diagnosed at autopsy	Beam radiation	Not recommended	Yes	0	998	Blank(s)	Blank(s)	Lung and Bronchus	6	Dead	One primary only	Yes	Yes	1	1	0	Hospital inpatient/outpatient or clinic	Married (including common law)	Unknown	60-64 years	0	98	IV	T4	N2	M1	37	700	200	40	1178735
Male	2010	Asian or Pacific Islander	Non-Spanish-Hispanic-Latino	C34.1-Upper lobe, lung	8560	8560/3: Adenosquamous carcinoma	0	None	None; diagnosed at autopsy	Beam radiation	Not recommended	Yes	10	999	Blank(s)	Blank(s)	Lung and Bronchus	7	Dead	One primary only	Yes	Yes	1	1	0	Hospital inpatient/outpatient or clinic	Married (including common law)	Poorly differentiated; Grade III	65-69 years	0	98	IV	T4	N2	M1	999	100	200	40	1179307
Male	2010	Asian or Pacific Islander	Non-Spanish-Hispanic-Latino	C34.1-Upper lobe, lung	8560	8560/3: Adenosquamous carcinoma	0	None	None; diagnosed at autopsy	Beam radiation	Not recommended	Yes	30	998	Blank(s)	Blank(s)	Lung and Bronchus	21	Dead	One primary only	Yes	Yes	1	1	0	Hospital inpatient/outpatient or clinic	Unknown	Poorly differentiated; Grade III	55-59 years	0	98	IV	T4	N2	M1	70	300	200	23	1179837
Male	2010	White	Spanish-Hispanic-Latino	C34.1-Upper lobe, lung	8560	8560/3: Adenosquamous carcinoma	33	4 or more regional lymph nodes removed	None; diagnosed at autopsy	None/Unknown	Surgery performed	Yes	0	10	Blank(s)	Blank(s)	Lung and Bronchus	26	Dead	One primary only	Yes	Yes	1	1	0	Hospital inpatient/outpatient or clinic	Married (including common law)	Poorly differentiated; Grade III	75-79 years	23	4	IIIA	T2	N2	M0	25	420	200	0	1181603
Male	2010	White	Spanish-Hispanic-Latino	C34.9-Lung, NOS	8560	8560/3: Adenosquamous carcinoma	33	4 or more regional lymph nodes removed	None; diagnosed at autopsy	None/Unknown	Surgery performed	Yes	20	0	Blank(s)	Blank(s)	Lung and Bronchus	36	Dead	One primary only	Yes	Yes	1	1	0	Hospital inpatient/outpatient or clinic	Married (including common law)	Poorly differentiated; Grade III	55-59 years	16	6	IV	T1	N2	M1	25	300	200	0	1183017
Male	2010	Black	Non-Spanish-Hispanic-Latino	C34.1-Upper lobe, lung	8560	8560/3: Adenosquamous carcinoma	0	None	None; diagnosed at autopsy	Beam radiation	Not recommended	Yes	0	998	Blank(s)	Blank(s)	Lung and Bronchus	13	Dead	One primary only	Yes	Yes	1	1	0	Hospital inpatient/outpatient or clinic	Single (never married)	Poorly differentiated; Grade III	50-54 years	0	98	IIIB	T4	N3	M0	57	700	600	0	1184804
Male	2010	White	Non-Spanish-Hispanic-Latino	C34.3-Lower lobe, lung	8560	8560/3: Adenosquamous carcinoma	33	4 or more regional lymph nodes removed	None; diagnosed at autopsy	None/Unknown	Surgery performed	No/Unknown	0	20	Blank(s)	Blank(s)	Alive	97	Alive	One primary only	Yes	Yes	1	1	0	Hospital inpatient/outpatient or clinic	Married (including common law)	Moderately differentiated; Grade II	65-69 years	7	0	IB	T2	N0	M0	18	420	0	0	1185076
Female	2010	White	Non-Spanish-Hispanic-Latino	C34.1-Upper lobe, lung	8560	8560/3: Adenosquamous carcinoma	46	4 or more regional lymph nodes removed	None; diagnosed at autopsy	None/Unknown	Surgery performed	No/Unknown	0	40	Blank(s)	Blank(s)	Alive	97	Alive	1st of 2 or more primaries	Yes	Yes	1	2	0	Hospital inpatient/outpatient or clinic	Married (including common law)	Poorly differentiated; Grade III	70-74 years	6	0	IIB	T3	N0	M0	64	600	0	0	1185794
Male	2010	White	Non-Spanish-Hispanic-Latino	C34.1-Upper lobe, lung	8560	8560/3: Adenosquamous carcinoma	0	None	None; diagnosed at autopsy	Radiation, NOS method or source not specified	Not recommended	No/Unknown	10	999	Blank(s)	Blank(s)	Lung and Bronchus	12	Dead	One primary only	Yes	Yes	1	1	0	Hospital inpatient/outpatient or clinic	Married (including common law)	Unknown	70-74 years	0	98	IV	T4	N2	M1	57	100	200	40	1188141
Female	2010	White	Non-Spanish-Hispanic-Latino	C34.3-Lower lobe, lung	8560	8560/3: Adenosquamous carcinoma	33	1 to 3 regional lymph nodes removed	None; diagnosed at autopsy	Beam radiation	Surgery performed	No/Unknown	0	10	Blank(s)	Blank(s)	Lung and Bronchus	10	Dead	One primary only	Yes	Yes	1	1	0	Hospital inpatient/outpatient or clinic	Married (including common law)	Moderately differentiated; Grade II	80-84 years	3	0	IV	T2	N0	M1	27	420	0	40	1188399
Male	2010	White	Non-Spanish-Hispanic-Latino	C34.3-Lower lobe, lung	8560	8560/3: Adenosquamous carcinoma	0	None	None; diagnosed at autopsy	None/Unknown	Not recommended	No/Unknown	30	998	Blank(s)	Blank(s)	Chronic Obstructive Pulmonary Disease and Allied Cond	0	Dead	One primary only	Yes	Yes	1	1	0	Hospital inpatient/outpatient or clinic	Married (including common law)	Moderately differentiated; Grade II	70-74 years	0	98	IV	T4	N0	M1	999	600	0	40	1188855
Female	2010	White	Spanish-Hispanic-Latino	C34.8-Overlapping lesion of lung	8560	8560/3: Adenosquamous carcinoma	33	4 or more regional lymph nodes removed	None; diagnosed at autopsy	None/Unknown	Surgery performed	Yes	0	40	Blank(s)	Blank(s)	Pancreas	96	Dead	1st of 2 or more primaries	Yes	Yes	1	1	0	Hospital inpatient/outpatient or clinic	Widowed	Moderately differentiated; Grade II	60-64 years	5	2	IIIA	T2	N2	M0	40	420	200	0	1190001
Male	2011	Asian or Pacific Islander	Non-Spanish-Hispanic-Latino	C34.1-Upper lobe, lung	8560	8560/3: Adenosquamous carcinoma	0	None	None; diagnosed at autopsy	None/Unknown	Not recommended	Yes	0	998	Blank(s)	Blank(s)	Lung and Bronchus	11	Dead	One primary only	Yes	Yes	1	1	0	Hospital inpatient/outpatient or clinic	Married (including common law)	Poorly differentiated; Grade III	60-64 years	0	98	IIIB	T4	N2	M0	70	700	200	0	1191640
Female	2011	Black	Non-Spanish-Hispanic-Latino	C34.2-Middle lobe, lung	8560	8560/3: Adenosquamous carcinoma	0	None	None; diagnosed at autopsy	None/Unknown	Not recommended	Yes	0	998	Blank(s)	Blank(s)	Lung and Bronchus	4	Dead	One primary only	Yes	Yes	1	1	0	Hospital inpatient/outpatient or clinic	Married (including common law)	Poorly differentiated; Grade III	60-64 years	0	98	IV	TX	N0	M1	35	999	0	40	1192425
Female	2011	White	Non-Spanish-Hispanic-Latino	C34.1-Upper lobe, lung	8560	8560/3: Adenosquamous carcinoma	0	None	None; diagnosed at autopsy	Beam radiation	Not recommended	Yes	0	998	Blank(s)	Blank(s)	Lung and Bronchus	35	Dead	One primary only	Yes	Yes	1	1	0	Hospital inpatient/outpatient or clinic	Divorced	Poorly differentiated; Grade III	55-59 years	0	98	IV	T4	N2	M1	64	700	200	40	1196217
Male	2016	White	Non-Spanish-Hispanic-Latino	C34.1-Upper lobe, lung	8560	8560/3: Adenosquamous carcinoma	33	4 or more regional lymph nodes removed	None; diagnosed at autopsy	None/Unknown	Surgery performed	No/Unknown	0	0	Blank(s)	Blank(s)	Alive	32	Alive	2nd of 2 or more primaries	No	Yes	2	3	0	Hospital inpatient/outpatient or clinic	Married (including common law)	Poorly differentiated; Grade III	75-79 years	6	0	Blank(s)	Blank(s)	Blank(s)	Blank(s)	Blank(s)	Blank(s)	Blank(s)	Blank(s)	1198672
Male	2011	White	Non-Spanish-Hispanic-Latino	C34.1-Upper lobe, lung	8560	8560/3: Adenosquamous carcinoma	33	4 or more regional lymph nodes removed	None; diagnosed at autopsy	None/Unknown	Surgery performed	Yes	0	0	Blank(s)	Blank(s)	Alive	92	Alive	One primary only	Yes	Yes	1	1	0	Hospital inpatient/outpatient or clinic	Married (including common law)	Poorly differentiated; Grade III	60-64 years	21	0	IB	T2	N0	M0	62	460	0	0	1198927
Male	2010	White	Non-Spanish-Hispanic-Latino	C34.3-Lower lobe, lung	8560	8560/3: Adenosquamous carcinoma	33	4 or more regional lymph nodes removed	None; diagnosed at autopsy	None/Unknown	Surgery performed	Yes	0	40	Blank(s)	Blank(s)	Alive	96	Alive	One primary only	Yes	Yes	1	1	0	Hospital inpatient/outpatient or clinic	Divorced	Moderately differentiated; Grade II	60-64 years	7	0	IB	T2	N0	M0	46	430	0	0	1199227
Male	2011	Asian or Pacific Islander	Non-Spanish-Hispanic-Latino	C34.3-Lower lobe, lung	8560	8560/3: Adenosquamous carcinoma	30	1 to 3 regional lymph nodes removed	None; diagnosed at autopsy	None/Unknown	Surgery performed	No/Unknown	0	10	Blank(s)	Blank(s)	Lung and Bronchus	39	Dead	One primary only	Yes	Yes	1	1	0	Hospital inpatient/outpatient or clinic	Single (never married)	Poorly differentiated; Grade III	65-69 years	3	0	IB	T2	N0	M0	25	420	0	0	1201243
Male	2011	White	Non-Spanish-Hispanic-Latino	C34.1-Upper lobe, lung	8560	8560/3: Adenosquamous carcinoma	0	None	None; diagnosed at autopsy	Beam radiation	Not recommended	Yes	0	998	Blank(s)	Blank(s)	Lung and Bronchus	32	Dead	One primary only	Yes	Yes	1	1	0	Hospital inpatient/outpatient or clinic	Married (including common law)	Poorly differentiated; Grade III	65-69 years	0	98	IIIA	T2	N2	M0	51	465	200	0	1204833
Female	2011	White	Non-Spanish-Hispanic-Latino	C34.1-Upper lobe, lung	8560	8560/3: Adenosquamous carcinoma	45	1 to 3 regional lymph nodes removed	None; diagnosed at autopsy	None/Unknown	Surgery performed	No/Unknown	0	998	Blank(s)	Blank(s)	State DC not available or state DC available but no COD	49	Dead	1st of 2 or more primaries	Yes	Yes	1	2	0	Hospital inpatient/outpatient or clinic	Widowed	Moderately differentiated; Grade II	85+ years	2	0	IA	T1	N0	M0	23	300	0	0	1207787
Female	2011	Black	Non-Spanish-Hispanic-Latino	C34.1-Upper lobe, lung	8560	8560/3: Adenosquamous carcinoma	0	None	None; diagnosed at autopsy	Beam radiation	Not recommended	No/Unknown	0	998	Blank(s)	Blank(s)	Lung and Bronchus	71	Dead	One primary only	Yes	Yes	1	1	0	Hospital inpatient/outpatient or clinic	Single (never married)	Unknown	55-59 years	0	98	IB	T2	N0	M0	34	300	0	0	1208915
Male	2011	Asian or Pacific Islander	Non-Spanish-Hispanic-Latino	C34.1-Upper lobe, lung	8560	8560/3: Adenosquamous carcinoma	0	None	None; diagnosed at autopsy	Beam radiation	Not recommended	Yes	0	998	Blank(s)	Blank(s)	Lung and Bronchus	77	Dead	2nd of 2 or more primaries	No	No	2	2	0	Hospital inpatient/outpatient or clinic	Separated	Unknown	80-84 years	1	1	IIIB	T2	N3	M0	49	100	600	0	1212206
Male	2016	White	Non-Spanish-Hispanic-Latino	C34.3-Lower lobe, lung	8560	8560/3: Adenosquamous carcinoma	33	4 or more regional lymph nodes removed	None; diagnosed at autopsy	None/Unknown	Surgery performed	No/Unknown	0	0	Blank(s)	Blank(s)	Alive	29	Alive	2nd of 2 or more primaries	No	Yes	2	2	0	Hospital inpatient/outpatient or clinic	Married (including common law)	Well differentiated; Grade I	65-69 years	4	0	Blank(s)	Blank(s)	Blank(s)	Blank(s)	Blank(s)	Blank(s)	Blank(s)	Blank(s)	1215615
Male	2011	Black	Non-Spanish-Hispanic-Latino	C34.1-Upper lobe, lung	8560	8560/3: Adenosquamous carcinoma	33	4 or more regional lymph nodes removed	None; diagnosed at autopsy	None/Unknown	Surgery performed	No/Unknown	20	0	Blank(s)	Blank(s)	Nephritis, Nephrotic Syndrome and Nephrosis	47	Dead	One primary only	Yes	Yes	1	1	0	Hospital inpatient/outpatient or clinic	Divorced	Moderately differentiated; Grade II	65-69 years	42	0	IV	T1	N0	M1	26	300	0	0	1215617
Female	2011	White	Non-Spanish-Hispanic-Latino	C34.2-Middle lobe, lung	8560	8560/3: Adenosquamous carcinoma	33	1 to 3 regional lymph nodes removed	None; diagnosed at autopsy	None/Unknown	Surgery performed	No/Unknown	0	0	Blank(s)	Blank(s)	Alive	88	Alive	One primary only	Yes	Yes	1	1	0	Hospital inpatient/outpatient or clinic	Married (including common law)	Moderately differentiated; Grade II	65-69 years	3	0	IA	T1	N0	M0	11	100	0	0	1216205
Male	2011	White	Non-Spanish-Hispanic-Latino	C34.9-Lung, NOS	8560	8560/3: Adenosquamous carcinoma	0	None	None; diagnosed at autopsy	Beam radiation	Not recommended	Yes	20	998	Blank(s)	Blank(s)	Lung and Bronchus	32	Dead	One primary only	Yes	Yes	1	1	0	Hospital inpatient/outpatient or clinic	Divorced	Unknown	45-49 years	1	1	IV	T3	N2	M1	90	550	200	24	1216238
Male	2011	White	Non-Spanish-Hispanic-Latino	C34.1-Upper lobe, lung	8560	8560/3: Adenosquamous carcinoma	30	4 or more regional lymph nodes removed	None; diagnosed at autopsy	None/Unknown	Surgery performed	Yes	0	40	Blank(s)	Blank(s)	Alive	87	Alive	1st of 2 or more primaries	Yes	Yes	1	4	0	Hospital inpatient/outpatient or clinic	Married (including common law)	Poorly differentiated; Grade III	55-59 years	8	0	IB	T2	N0	M0	32	430	0	0	1216339
Male	2011	White	Non-Spanish-Hispanic-Latino	C34.1-Upper lobe, lung	8560	8560/3: Adenosquamous carcinoma	0	None	None; diagnosed at autopsy	Beam radiation	Not recommended	No/Unknown	0	998	Blank(s)	Blank(s)	Lung and Bronchus	5	Dead	One primary only	Yes	Yes	1	1	0	Hospital inpatient/outpatient or clinic	Unknown	Poorly differentiated; Grade III	65-69 years	0	98	IV	TX	N2	M1	32	999	200	40	1225049
Male	2011	Asian or Pacific Islander	Non-Spanish-Hispanic-Latino	C34.1-Upper lobe, lung	8560	8560/3: Adenosquamous carcinoma	0	None	None; diagnosed at autopsy	Beam radiation	Not recommended	No/Unknown	0	999	Blank(s)	Blank(s)	Lung and Bronchus	1	Dead	One primary only	Yes	Yes	1	1	0	Hospital inpatient/outpatient or clinic	Married (including common law)	Unknown	70-74 years	0	98	IV	T4	N2	M1	34	100	200	42	1226198
Male	2011	White	Spanish-Hispanic-Latino	C34.1-Upper lobe, lung	8560	8560/3: Adenosquamous carcinoma	0	None	None; diagnosed at autopsy	Beam radiation	Not recommended	No/Unknown	0	998	Blank(s)	Blank(s)	Lung and Bronchus	3	Dead	One primary only	Yes	Yes	1	1	0	Hospital inpatient/outpatient or clinic	Widowed	Unknown	85+ years	0	98	IIIB	T2	N3	M0	45	300	600	0	1226727
Male	2011	White	Non-Spanish-Hispanic-Latino	C34.3-Lower lobe, lung	8560	8560/3: Adenosquamous carcinoma	30	4 or more regional lymph nodes removed	None; diagnosed at autopsy	None/Unknown	Surgery performed	No/Unknown	0	0	Blank(s)	Blank(s)	Alive	89	Alive	One primary only	Yes	Yes	1	1	0	Hospital inpatient/outpatient or clinic	Married (including common law)	Well differentiated; Grade I	60-64 years	7	0	IA	T1	N0	M0	18	100	0	0	1226790
Male	2011	White	Spanish-Hispanic-Latino	C34.1-Upper lobe, lung	8560	8560/3: Adenosquamous carcinoma	0	None	None; diagnosed at autopsy	Beam radiation	Not recommended	No/Unknown	0	998	Blank(s)	Blank(s)	Alive	82	Alive	One primary only	Yes	Yes	1	1	0	Hospital inpatient/outpatient or clinic	Widowed	Poorly differentiated; Grade III	75-79 years	0	98	IA	T1	N0	M0	30	300	0	0	1227054
Male	2011	Asian or Pacific Islander	Non-Spanish-Hispanic-Latino	C34.0-Main bronchus	8560	8560/3: Adenosquamous carcinoma	0	Biopsy or aspiration of regional lymph node, NOS	None; diagnosed at autopsy	Beam radiation	Not recommended	Yes	30	998	Blank(s)	Blank(s)	Lung and Bronchus	14	Dead	One primary only	Yes	Yes	1	1	0	Hospital inpatient/outpatient or clinic	Single (never married)	Unknown	30-34 years	1	1	IV	T4	N3	M1	55	400	600	40	1228521
Male	2011	White	Non-Spanish-Hispanic-Latino	C34.1-Upper lobe, lung	8560	8560/3: Adenosquamous carcinoma	33	4 or more regional lymph nodes removed	None; diagnosed at autopsy	None/Unknown	Surgery performed	No/Unknown	0	0	Blank(s)	Blank(s)	Kidney and Renal Pelvis	19	Dead	1st of 2 or more primaries	Yes	Yes	1	2	0	Hospital inpatient/outpatient or clinic	Married (including common law)	Undifferentiated; anaplastic; Grade IV	65-69 years	11	0	IA	T1	N0	M0	30	100	0	0	1233949
Female	2012	Asian or Pacific Islander	Non-Spanish-Hispanic-Latino	C34.3-Lower lobe, lung	8560	8560/3: Adenosquamous carcinoma	0	None	None; diagnosed at autopsy	Beam radiation	Not recommended	Yes	0	998	Blank(s)	Blank(s)	Lung and Bronchus	1	Dead	One primary only	Yes	Yes	1	1	0	Hospital inpatient/outpatient or clinic	Married (including common law)	Poorly differentiated; Grade III	50-54 years	0	98	IV	T2	N2	M1	41	300	200	40	1234576
Male	2012	White	Non-Spanish-Hispanic-Latino	C34.1-Upper lobe, lung	8560	8560/3: Adenosquamous carcinoma	0	4 or more regional lymph nodes removed	None; diagnosed at autopsy	None/Unknown	Not recommended	No/Unknown	0	0	Blank(s)	Blank(s)	Alive	82	Alive	1st of 2 or more primaries	Yes	Yes	1	2	0	Hospital inpatient/outpatient or clinic	Single (never married)	Moderately differentiated; Grade II	70-74 years	6	0	IA	T1	N0	M0	17	115	0	0	1234990
Female	2012	White	Non-Spanish-Hispanic-Latino	C34.1-Upper lobe, lung	8560	8560/3: Adenosquamous carcinoma	21	4 or more regional lymph nodes removed	None; diagnosed at autopsy	None/Unknown	Surgery performed	No/Unknown	0	0	Blank(s)	Blank(s)	Alive	81	Alive	One primary only	Yes	Yes	1	1	0	Hospital inpatient/outpatient or clinic	Single (never married)	Unknown	50-54 years	4	0	IA	T1	N0	M0	12	110	0	0	1235289
Male	2012	White	Non-Spanish-Hispanic-Latino	C34.3-Lower lobe, lung	8560	8560/3: Adenosquamous carcinoma	30	4 or more regional lymph nodes removed	None; diagnosed at autopsy	None/Unknown	Surgery performed	Yes	0	10	Blank(s)	Blank(s)	Other Biliary	22	Dead	1st of 2 or more primaries	Yes	Yes	1	2	0	Hospital inpatient/outpatient or clinic	Unknown	Poorly differentiated; Grade III	70-74 years	4	1	IIB	T2	N1	M0	45	430	100	0	1243939
Male	2012	White	Non-Spanish-Hispanic-Latino	C34.3-Lower lobe, lung	8560	8560/3: Adenosquamous carcinoma	21	4 or more regional lymph nodes removed	None; diagnosed at autopsy	None/Unknown	Surgery performed	No/Unknown	0	0	Blank(s)	Blank(s)	Urinary Bladder	6	Dead	3rd of 3 or more primaries	No	Yes	2	3	0	Hospital inpatient/outpatient or clinic	Married (including common law)	Poorly differentiated; Grade III	75-79 years	4	0	IA	T1	N0	M0	12	100	0	0	1244289
Male	2012	White	Non-Spanish-Hispanic-Latino	C34.1-Upper lobe, lung	8560	8560/3: Adenosquamous carcinoma	0	None	None; diagnosed at autopsy	None/Unknown	Not recommended	Yes	0	998	Blank(s)	Blank(s)	Lung and Bronchus	25	Dead	One primary only	Yes	Yes	1	1	0	Hospital inpatient/outpatient or clinic	Married (including common law)	Unknown	75-79 years	0	98	IV	T2	N0	M1	117	100	0	40	1244939
Female	2012	White	Non-Spanish-Hispanic-Latino	C34.3-Lower lobe, lung	8560	8560/3: Adenosquamous carcinoma	0	None	None; diagnosed at autopsy	Beam radiation	Not recommended	Yes	30	998	Blank(s)	Blank(s)	Lung and Bronchus	14	Dead	One primary only	Yes	Yes	1	1	0	Hospital inpatient/outpatient or clinic	Widowed	Poorly differentiated; Grade III	65-69 years	0	98	IV	T4	N3	M1	58	100	600	52	1245377
Male	2012	Asian or Pacific Islander	Non-Spanish-Hispanic-Latino	C34.2-Middle lobe, lung	8560	8560/3: Adenosquamous carcinoma	21	1 to 3 regional lymph nodes removed	None; diagnosed at autopsy	None/Unknown	Surgery performed	No/Unknown	0	40	Blank(s)	Blank(s)	Colon excluding Rectum	26	Dead	2nd of 2 or more primaries	No	Yes	2	2	0	Hospital inpatient/outpatient or clinic	Divorced	Poorly differentiated; Grade III	80-84 years	2	0	IB	T2	N0	M0	21	430	0	0	1245784
Male	2012	Asian or Pacific Islander	Non-Spanish-Hispanic-Latino	C34.1-Upper lobe, lung	8560	8560/3: Adenosquamous carcinoma	0	None	None; diagnosed at autopsy	Beam radiation	Recommended, unknown if performed	Yes	0	998	Blank(s)	Blank(s)	Alive	51	Alive	One primary only	Yes	Yes	1	1	0	Hospital inpatient/outpatient or clinic	Married (including common law)	Unknown	55-59 years	9	0	IB	T2	N0	M0	68	410	0	0	1248400
Male	2012	White	Non-Spanish-Hispanic-Latino	C34.9-Lung, NOS	8560	8560/3: Adenosquamous carcinoma	0	None	None; diagnosed at autopsy	None/Unknown	Not recommended	No/Unknown	0	998	Blank(s)	Blank(s)	Lung and Bronchus	0	Dead	One primary only	Yes	Yes	1	1	0	Hospital inpatient/outpatient or clinic	Widowed	Poorly differentiated; Grade III	85+ years	0	98	IIIB	T4	N0	M0	999	430	0	15	1250253
Male	2012	Asian or Pacific Islander	Non-Spanish-Hispanic-Latino	C34.1-Upper lobe, lung	8560	8560/3: Adenosquamous carcinoma	30	1 to 3 regional lymph nodes removed	None; diagnosed at autopsy	None/Unknown	Surgery performed	No/Unknown	0	40	Blank(s)	Blank(s)	Alive	78	Alive	One primary only	Yes	Yes	1	1	0	Hospital inpatient/outpatient or clinic	Married (including common law)	Moderately differentiated; Grade II	80-84 years	1	0	IB	T2	N0	M0	55	430	0	0	1250651
Female	2012	White	Non-Spanish-Hispanic-Latino	C34.1-Upper lobe, lung	8560	8560/3: Adenosquamous carcinoma	33	4 or more regional lymph nodes removed	None; diagnosed at autopsy	None/Unknown	Surgery performed	No/Unknown	0	998	Blank(s)	Blank(s)	Lung and Bronchus	21	Dead	One primary only	Yes	Yes	1	1	0	Hospital inpatient/outpatient or clinic	Widowed	Poorly differentiated; Grade III	85+ years	8	0	IA	T1	N0	M0	18	100	0	0	1252168
Male	2012	Asian or Pacific Islander	Non-Spanish-Hispanic-Latino	C34.9-Lung, NOS	8560	8560/3: Adenosquamous carcinoma	0	None	None; diagnosed at autopsy	None/Unknown	Not recommended	No/Unknown	20	998	Blank(s)	Blank(s)	Lung and Bronchus	1	Dead	One primary only	Yes	Yes	1	1	0	Hospital inpatient/outpatient or clinic	Married (including common law)	Unknown	60-64 years	0	98	IV	T2	N3	M1	37	100	600	43	1252812
Male	2012	American Indian/Alaska Native	Non-Spanish-Hispanic-Latino	C34.1-Upper lobe, lung	8560	8560/3: Adenosquamous carcinoma	55	4 or more regional lymph nodes removed	None; diagnosed at autopsy	None/Unknown	Surgery performed	Yes	20	0	Blank(s)	Blank(s)	Lung and Bronchus	13	Dead	One primary only	Yes	Yes	1	1	0	Hospital inpatient/outpatient or clinic	Married (including common law)	Poorly differentiated; Grade III	65-69 years	9	3	IV	T2	N2	M1	95	420	200	0	1252970
Female	2012	White	Non-Spanish-Hispanic-Latino	C34.3-Lower lobe, lung	8560	8560/3: Adenosquamous carcinoma	33	4 or more regional lymph nodes removed	None; diagnosed at autopsy	None/Unknown	Surgery performed	Yes	0	40	Blank(s)	Blank(s)	Lung and Bronchus	6	Dead	One primary only	Yes	Yes	1	1	0	Hospital inpatient/outpatient or clinic	Divorced	Poorly differentiated; Grade III	50-54 years	17	2	IIIB	T4	N2	M0	17	700	200	0	1255839
Female	2011	White	Non-Spanish-Hispanic-Latino	C34.1-Upper lobe, lung	8560	8560/3: Adenosquamous carcinoma	33	1 to 3 regional lymph nodes removed	None; diagnosed at autopsy	None/Unknown	Surgery performed	No/Unknown	0	0	Blank(s)	Blank(s)	Chronic Obstructive Pulmonary Disease and Allied Cond	9	Dead	One primary only	Yes	Yes	1	1	0	Hospital inpatient/outpatient or clinic	Married (including common law)	Poorly differentiated; Grade III	65-69 years	3	0	IA	T1	N0	M0	6	100	0	0	1257007
Male	2012	White	Spanish-Hispanic-Latino	C34.9-Lung, NOS	8560	8560/3: Adenosquamous carcinoma	0	None	None; diagnosed at autopsy	None/Unknown	Not recommended	No/Unknown	999	998	Blank(s)	Blank(s)	Alive	0	Alive	One primary only	Yes	Yes	1	1	0	Hospital inpatient/outpatient or clinic	Married (including common law)	Unknown	55-59 years	0	98	IV	TX	N2	M1	999	999	200	40	1257267
Male	2011	White	Non-Spanish-Hispanic-Latino	C34.1-Upper lobe, lung	8560	8560/3: Adenosquamous carcinoma	0	None	None; diagnosed at autopsy	Beam radiation	Recommended but not performed, unknown reason	No/Unknown	0	998	Blank(s)	Blank(s)	Lung and Bronchus	11	Dead	One primary only	Yes	Yes	1	1	0	Hospital inpatient/outpatient or clinic	Single (never married)	Unknown	85+ years	0	98	IA	T1	N0	M0	15	300	0	0	1257584
Male	2012	White	Non-Spanish-Hispanic-Latino	C34.1-Upper lobe, lung	8560	8560/3: Adenosquamous carcinoma	30	None	None; diagnosed at autopsy	Beam radiation	Surgery performed	No/Unknown	0	0	Blank(s)	Blank(s)	Alive	66	Alive	2nd of 2 or more primaries	No	Yes	1	2	0	Hospital inpatient/outpatient or clinic	Married (including common law)	Moderately differentiated; Grade II	75-79 years	0	98	IA	T1	N0	M0	12	115	0	0	1258939
Female	2012	White	Non-Spanish-Hispanic-Latino	C34.3-Lower lobe, lung	8560	8560/3: Adenosquamous carcinoma	33	4 or more regional lymph nodes removed	None; diagnosed at autopsy	Beam radiation	Surgery performed	Yes	0	40	Blank(s)	Blank(s)	Lung and Bronchus	21	Dead	One primary only	Yes	Yes	1	1	0	Hospital inpatient/outpatient or clinic	Married (including common law)	Poorly differentiated; Grade III	65-69 years	15	1	IIIA	T2	N2	M0	48	430	200	0	1262194
Female	2012	White	Non-Spanish-Hispanic-Latino	C34.1-Upper lobe, lung	8560	8560/3: Adenosquamous carcinoma	0	None	None; diagnosed at autopsy	Beam radiation	Not recommended	Yes	40	0	Blank(s)	Blank(s)	Lung and Bronchus	10	Dead	One primary only	Yes	Yes	1	1	0	Hospital inpatient/outpatient or clinic	Widowed	Unknown	75-79 years	0	98	IV	T4	N2	M1	55	700	200	42	1262308
Female	2012	Asian or Pacific Islander	Non-Spanish-Hispanic-Latino	C34.1-Upper lobe, lung	8560	8560/3: Adenosquamous carcinoma	0	None	None; diagnosed at autopsy	None/Unknown	Not recommended	Yes	0	998	Blank(s)	Blank(s)	Lung and Bronchus	8	Dead	2nd of 2 or more primaries	No	Yes	1	2	0	Hospital inpatient/outpatient or clinic	Widowed	Poorly differentiated; Grade III	70-74 years	0	98	IV	T4	N3	M1	54	600	600	42	1262494
Female	2012	Asian or Pacific Islander	Non-Spanish-Hispanic-Latino	C34.1-Upper lobe, lung	8560	8560/3: Adenosquamous carcinoma	33	Sentinel node biopsy and lym nd removed same/unstated time	None; diagnosed at autopsy	None/Unknown	Surgery performed	Yes	0	40	Blank(s)	Blank(s)	Lung and Bronchus	36	Dead	One primary only	Yes	Yes	1	1	0	Hospital inpatient/outpatient or clinic	Widowed	Moderately differentiated; Grade II	65-69 years	8	0	IB	T2	N0	M0	16	430	0	0	1262789
Male	2012	Asian or Pacific Islander	Non-Spanish-Hispanic-Latino	C34.1-Upper lobe, lung	8560	8560/3: Adenosquamous carcinoma	33	4 or more regional lymph nodes removed	None; diagnosed at autopsy	None/Unknown	Surgery performed	Yes	0	0	Blank(s)	Blank(s)	Alive	72	Alive	One primary only	Yes	Yes	1	1	0	Hospital inpatient/outpatient or clinic	Married (including common law)	Poorly differentiated; Grade III	55-59 years	13	0	IIB	T3	N0	M0	120	500	0	0	1266790
Female	2012	White	Spanish-Hispanic-Latino	C34.1-Upper lobe, lung	8560	8560/3: Adenosquamous carcinoma	56	4 or more regional lymph nodes removed	None; diagnosed at autopsy	None/Unknown	Surgery performed	Yes	0	0	Blank(s)	Blank(s)	Other Cause of Death	17	Dead	One primary only	Yes	Yes	1	1	0	Hospital inpatient/outpatient or clinic	Married (including common law)	Poorly differentiated; Grade III	70-74 years	12	7	IIIA	T1	N2	M0	17	110	200	0	1269313
Male	2012	Asian or Pacific Islander	Non-Spanish-Hispanic-Latino	C34.0-Main bronchus	8560	8560/3: Adenosquamous carcinoma	0	None	None; diagnosed at autopsy	Beam radiation	Not recommended	Yes	40	998	Blank(s)	Blank(s)	Lung and Bronchus	23	Dead	One primary only	Yes	Yes	1	1	0	Hospital inpatient/outpatient or clinic	Married (including common law)	Unknown	60-64 years	0	98	IV	T4	N3	M1	48	600	600	51	1269480
Female	2012	Black	Non-Spanish-Hispanic-Latino	C34.1-Upper lobe, lung	8560	8560/3: Adenosquamous carcinoma	23	None	Non-primary surgical procedure to distant site	Beam radiation	Surgery performed	No/Unknown	20	999	Blank(s)	Blank(s)	Other Cause of Death	15	Dead	One primary only	Yes	Yes	1	1	0	Hospital inpatient/outpatient or clinic	Single (never married)	Unknown	55-59 years	0	98	IV	T1	N0	M1	14	300	0	40	1271316
Female	2013	Asian or Pacific Islander	Non-Spanish-Hispanic-Latino	C34.1-Upper lobe, lung	8560	8560/3: Adenosquamous carcinoma	0	None	None; diagnosed at autopsy	None/Unknown	Not recommended	No/Unknown	999	998	Blank(s)	Blank(s)	Cerebrovascular Diseases	17	Dead	One primary only	Yes	Yes	1	1	0	Hospital inpatient/outpatient or clinic	Married (including common law)	Moderately differentiated; Grade II	80-84 years	0	98	UNK Stage	TX	N1	MX	33	999	100	99	1273022
Male	2013	Asian or Pacific Islander	Non-Spanish-Hispanic-Latino	C34.2-Middle lobe, lung	8560	8560/3: Adenosquamous carcinoma	0	1 to 3 regional lymph nodes removed	None; diagnosed at autopsy	Beam radiation	Not recommended	No/Unknown	0	998	Blank(s)	Blank(s)	State DC not available or state DC available but no COD	11	Dead	One primary only	Yes	Yes	1	1	0	Hospital inpatient/outpatient or clinic	Married (including common law)	Unknown	80-84 years	1	1	IIIB	T1	N3	M0	20	100	600	0	1276219
Female	2013	Asian or Pacific Islander	Non-Spanish-Hispanic-Latino	C34.1-Upper lobe, lung	8560	8560/3: Adenosquamous carcinoma	33	4 or more regional lymph nodes removed	None; diagnosed at autopsy	Beam radiation	Surgery performed	Yes	0	20	Blank(s)	Blank(s)	Alive	69	Alive	1st of 2 or more primaries	Yes	Yes	1	2	0	Hospital inpatient/outpatient or clinic	Married (including common law)	Moderately differentiated; Grade II	55-59 years	8	2	IIIA	T2	N2	M0	27	430	200	0	1276895
Male	2013	Asian or Pacific Islander	Non-Spanish-Hispanic-Latino	C34.1-Upper lobe, lung	8560	8560/3: Adenosquamous carcinoma	33	1 to 3 regional lymph nodes removed	None; diagnosed at autopsy	None/Unknown	Surgery performed	Yes	0	10	Blank(s)	Blank(s)	Lung and Bronchus	49	Dead	One primary only	Yes	Yes	1	1	0	Hospital inpatient/outpatient or clinic	Married (including common law)	Moderately differentiated; Grade II	60-64 years	3	0	IB	T2	N0	M0	53	420	0	0	1279175
Male	2013	Asian or Pacific Islander	Non-Spanish-Hispanic-Latino	C34.9-Lung, NOS	8560	8560/3: Adenosquamous carcinoma	0	None	None; diagnosed at autopsy	None/Unknown	Not recommended	Yes	999	998	Blank(s)	Blank(s)	Lung and Bronchus	6	Dead	One primary only	Yes	Yes	1	1	0	Hospital inpatient/outpatient or clinic	Married (including common law)	Unknown	80-84 years	0	98	IV	T0	N2	M1	0	950	200	52	1280366
Female	2013	Asian or Pacific Islander	Non-Spanish-Hispanic-Latino	C34.1-Upper lobe, lung	8560	8560/3: Adenosquamous carcinoma	33	4 or more regional lymph nodes removed	None; diagnosed at autopsy	None/Unknown	Surgery performed	Yes	0	0	Blank(s)	Blank(s)	Alive	68	Alive	One primary only	Yes	Yes	1	1	0	Hospital inpatient/outpatient or clinic	Widowed	Moderately differentiated; Grade II	70-74 years	17	2	IIA	T1	N1	M0	24	100	100	0	1286612
Female	2013	White	Non-Spanish-Hispanic-Latino	C34.1-Upper lobe, lung	8560	8560/3: Adenosquamous carcinoma	33	1 to 3 regional lymph nodes removed	None; diagnosed at autopsy	None/Unknown	Surgery performed	Yes	0	0	Blank(s)	Blank(s)	Alive	65	Alive	One primary only	Yes	Yes	1	1	0	Hospital inpatient/outpatient or clinic	Married (including common law)	Poorly differentiated; Grade III	60-64 years	4	0	IB	T2	N0	M0	50	100	0	0	1290308
Female	2013	White	Non-Spanish-Hispanic-Latino	C34.9-Lung, NOS	8560	8560/3: Adenosquamous carcinoma	0	None	None; diagnosed at autopsy	None/Unknown	Not recommended	No/Unknown	999	998	Blank(s)	Blank(s)	Lung and Bronchus	1	Dead	1st of 2 or more primaries	Yes	Yes	1	1	0	Hospital inpatient/outpatient or clinic	Widowed	Unknown	85+ years	1	1	UNK Stage	TX	N3	MX	999	999	600	99	1290695
Female	2013	White	Non-Spanish-Hispanic-Latino	C34.3-Lower lobe, lung	8560	8560/3: Adenosquamous carcinoma	0	None	None; diagnosed at autopsy	Beam radiation	Not recommended	Yes	0	998	Blank(s)	Blank(s)	Alive	63	Alive	One primary only	Yes	Yes	1	1	0	Hospital inpatient/outpatient or clinic	Widowed	Unknown	75-79 years	0	98	IIIA	T2	N2	M0	25	410	200	0	1292427
Female	2013	White	Non-Spanish-Hispanic-Latino	C34.0-Main bronchus	8560	8560/3: Adenosquamous carcinoma	0	None	None; diagnosed at autopsy	Beam radiation	Not recommended	Yes	0	998	Blank(s)	Blank(s)	Lung and Bronchus	35	Dead	One primary only	Yes	Yes	1	1	0	Hospital inpatient/outpatient or clinic	Widowed	Moderately differentiated; Grade II	75-79 years	0	98	IIIA	T3	N2	M0	40	500	200	0	1292534
Male	2013	White	Non-Spanish-Hispanic-Latino	C34.3-Lower lobe, lung	8560	8560/3: Adenosquamous carcinoma	33	4 or more regional lymph nodes removed	None; diagnosed at autopsy	None/Unknown	Surgery performed	No/Unknown	0	0	Blank(s)	Blank(s)	Lung and Bronchus	22	Dead	One primary only	Yes	Yes	1	1	0	Hospital inpatient/outpatient or clinic	Widowed	Poorly differentiated; Grade III	75-79 years	16	0	IB	T2	N0	M0	70	460	0	0	1294492
Male	2016	Asian or Pacific Islander	Non-Spanish-Hispanic-Latino	C34.1-Upper lobe, lung	8560	8560/3: Adenosquamous carcinoma	33	4 or more regional lymph nodes removed	None; diagnosed at autopsy	None/Unknown	Surgery performed	No/Unknown	0	20	Blank(s)	Blank(s)	Alive	32	Alive	2nd of 2 or more primaries	No	Yes	2	2	0	Hospital inpatient/outpatient or clinic	Married (including common law)	Poorly differentiated; Grade III	75-79 years	16	0	Blank(s)	Blank(s)	Blank(s)	Blank(s)	Blank(s)	Blank(s)	Blank(s)	Blank(s)	1301854
Female	2013	White	Spanish-Hispanic-Latino	C34.1-Upper lobe, lung	8560	8560/3: Adenosquamous carcinoma	0	None	None; diagnosed at autopsy	Beam radiation	Not recommended	Yes	40	998	Blank(s)	Blank(s)	Lung and Bronchus	3	Dead	One primary only	Yes	Yes	1	1	0	Hospital inpatient/outpatient or clinic	Divorced	Poorly differentiated; Grade III	45-49 years	1	1	IIIB	T4	N3	M0	999	100	600	20	1304256
Male	2013	Asian or Pacific Islander	Non-Spanish-Hispanic-Latino	C34.1-Upper lobe, lung	8560	8560/3: Adenosquamous carcinoma	56	4 or more regional lymph nodes removed	None; diagnosed at autopsy	Beam radiation	Surgery performed	Yes	20	0	Blank(s)	Blank(s)	Lung and Bronchus	9	Dead	One primary only	Yes	Yes	1	1	0	Hospital inpatient/outpatient or clinic	Married (including common law)	Poorly differentiated; Grade III	55-59 years	9	2	IV	T3	N2	M1	22	600	200	0	1305210
Male	2013	White	Non-Spanish-Hispanic-Latino	C34.9-Lung, NOS	8560	8560/3: Adenosquamous carcinoma	0	None	None; diagnosed at autopsy	Beam radiation	Not recommended	Yes	0	999	Blank(s)	Blank(s)	Lung and Bronchus	17	Dead	One primary only	Yes	Yes	1	1	0	Hospital inpatient/outpatient or clinic	Married (including common law)	Unknown	55-59 years	0	98	IV	TX	NX	M1	37	999	999	51	1306240
Female	2013	Black	Non-Spanish-Hispanic-Latino	C34.1-Upper lobe, lung	8560	8560/3: Adenosquamous carcinoma	0	Biopsy or aspiration of regional lymph node, NOS	None; diagnosed at autopsy	Beam radiation	Not recommended	No/Unknown	0	998	Blank(s)	Blank(s)	Lung and Bronchus	5	Dead	One primary only	Yes	Yes	1	1	0	Hospital inpatient/outpatient or clinic	Single (never married)	Poorly differentiated; Grade III	60-64 years	95	95	IV	T2	N2	M1	21	210	200	30	1309226
Female	2013	White	Non-Spanish-Hispanic-Latino	C34.3-Lower lobe, lung	8560	8560/3: Adenosquamous carcinoma	33	4 or more regional lymph nodes removed	None; diagnosed at autopsy	None/Unknown	Surgery performed	Yes	0	10	Blank(s)	Blank(s)	Alive	64	Alive	1st of 2 or more primaries	Yes	Yes	1	2	0	Hospital inpatient/outpatient or clinic	Divorced	Moderately differentiated; Grade II	70-74 years	13	2	IIB	T2	N1	M0	54	460	100	0	1311681
Male	2014	White	Non-Spanish-Hispanic-Latino	C34.3-Lower lobe, lung	8560	8560/3: Adenosquamous carcinoma	33	4 or more regional lymph nodes removed	None; diagnosed at autopsy	None/Unknown	Surgery performed	No/Unknown	0	0	Blank(s)	Blank(s)	Other Cause of Death	37	Dead	One primary only	Yes	Yes	1	1	0	Hospital inpatient/outpatient or clinic	Married (including common law)	Moderately differentiated; Grade II	80-84 years	12	0	IA	T1	N0	M0	24	100	0	0	1313558
Female	2014	Asian or Pacific Islander	Non-Spanish-Hispanic-Latino	C34.1-Upper lobe, lung	8560	8560/3: Adenosquamous carcinoma	0	None	None; diagnosed at autopsy	None/Unknown	Recommended but not performed, patient refused	No/Unknown	0	998	Blank(s)	Blank(s)	Alive	59	Alive	One primary only	Yes	Yes	1	1	0	Hospital inpatient/outpatient or clinic	Married (including common law)	Moderately differentiated; Grade II	60-64 years	0	98	IB	T2	N0	M0	38	100	0	0	1314105
Male	2014	White	Non-Spanish-Hispanic-Latino	C34.3-Lower lobe, lung	8560	8560/3: Adenosquamous carcinoma	21	None	None; diagnosed at autopsy	None/Unknown	Surgery performed	No/Unknown	20	20	Blank(s)	Blank(s)	Lung and Bronchus	1	Dead	One primary only	Yes	Yes	1	1	0	Hospital inpatient/outpatient or clinic	Married (including common law)	Moderately differentiated; Grade II	80-84 years	0	98	IV	T2	NX	M1	15	430	999	15	1315865
Female	2014	Asian or Pacific Islander	Non-Spanish-Hispanic-Latino	C34.1-Upper lobe, lung	8560	8560/3: Adenosquamous carcinoma	0	None	None; diagnosed at autopsy	None/Unknown	Not recommended	Yes	0	999	Blank(s)	Blank(s)	Lung and Bronchus	13	Dead	One primary only	Yes	Yes	1	1	0	Hospital inpatient/outpatient or clinic	Widowed	Unknown	70-74 years	0	98	IV	T4	N2	M1	33	600	200	42	1316911
Female	2014	Asian or Pacific Islander	Non-Spanish-Hispanic-Latino	C34.3-Lower lobe, lung	8560	8560/3: Adenosquamous carcinoma	0	None	None; diagnosed at autopsy	None/Unknown	Not recommended	No/Unknown	999	998	Blank(s)	Blank(s)	Lung and Bronchus	0	Dead	One primary only	Yes	Yes	1	1	0	Hospital inpatient/outpatient or clinic	Widowed	Poorly differentiated; Grade III	85+ years	0	98	IV	T4	N0	M1	999	400	0	25	1319013
Female	2014	White	Non-Spanish-Hispanic-Latino	C34.0-Main bronchus	8560	8560/3: Adenosquamous carcinoma	0	None	None; diagnosed at autopsy	Beam radiation	Not recommended	No/Unknown	20	998	Blank(s)	Blank(s)	Diseases of Heart	1	Dead	One primary only	Yes	Yes	1	1	0	Hospital inpatient/outpatient or clinic	Divorced	Unknown	70-74 years	0	98	IV	T4	N2	M1	51	810	200	42	1319078
Male	2014	White	Non-Spanish-Hispanic-Latino	C34.1-Upper lobe, lung	8560	8560/3: Adenosquamous carcinoma	0	None	None; diagnosed at autopsy	None/Unknown	Not recommended	Yes	10	998	Blank(s)	Blank(s)	Lung and Bronchus	1	Dead	One primary only	Yes	Yes	1	1	0	Hospital inpatient/outpatient or clinic	Single (never married)	Unknown	65-69 years	0	98	IV	T4	N2	M1	33	430	200	40	1321434
Male	2014	Black	Non-Spanish-Hispanic-Latino	C34.1-Upper lobe, lung	8560	8560/3: Adenosquamous carcinoma	33	4 or more regional lymph nodes removed	None; diagnosed at autopsy	Beam radiation	Surgery performed	Yes	0	0	Blank(s)	Blank(s)	Alive	54	Alive	1st of 2 or more primaries	Yes	Yes	1	2	0	Hospital inpatient/outpatient or clinic	Single (never married)	Poorly differentiated; Grade III	70-74 years	8	6	IIIA	T2	N2	M0	58	100	200	0	1326521
Male	2014	Asian or Pacific Islander	Non-Spanish-Hispanic-Latino	C34.1-Upper lobe, lung	8560	8560/3: Adenosquamous carcinoma	33	4 or more regional lymph nodes removed	None; diagnosed at autopsy	None/Unknown	Surgery performed	No/Unknown	10	0	Blank(s)	Blank(s)	Lung and Bronchus	20	Dead	One primary only	Yes	Yes	1	1	0	Hospital inpatient/outpatient or clinic	Married (including common law)	Poorly differentiated; Grade III	75-79 years	5	0	IIIB	T4	N0	M0	25	100	0	0	1328527
Male	2014	White	Non-Spanish-Hispanic-Latino	C34.1-Upper lobe, lung	8560	8560/3: Adenosquamous carcinoma	0	None	None; diagnosed at autopsy	Beam radiation	Not recommended	Yes	20	998	Blank(s)	Blank(s)	Lung and Bronchus	3	Dead	One primary only	Yes	Yes	1	1	0	Hospital inpatient/outpatient or clinic	Single (never married)	Poorly differentiated; Grade III	65-69 years	0	98	IV	T4	N2	M1	110	700	200	42	1328600
Female	2014	Black	Non-Spanish-Hispanic-Latino	C34.1-Upper lobe, lung	8560	8560/3: Adenosquamous carcinoma	0	None	None; diagnosed at autopsy	Beam radiation	Not recommended	No/Unknown	0	998	Blank(s)	Blank(s)	Lung and Bronchus	15	Dead	One primary only	Yes	Yes	1	1	0	Hospital inpatient/outpatient or clinic	Single (never married)	Moderately differentiated; Grade II	65-69 years	0	98	IA	T1	N0	M0	20	100	0	0	1329486
Female	2014	White	Non-Spanish-Hispanic-Latino	C34.3-Lower lobe, lung	8560	8560/3: Adenosquamous carcinoma	33	4 or more regional lymph nodes removed	None; diagnosed at autopsy	Beam radiation	Surgery performed	No/Unknown	0	0	Blank(s)	Blank(s)	Lung and Bronchus	24	Dead	One primary only	Yes	Yes	1	1	0	Hospital inpatient/outpatient or clinic	Married (including common law)	Poorly differentiated; Grade III	60-64 years	5	0	IB	T2	N0	M0	32	465	0	0	1329589
Male	2014	White	Non-Spanish-Hispanic-Latino	C34.1-Upper lobe, lung	8560	8560/3: Adenosquamous carcinoma	0	None	None; diagnosed at autopsy	Beam radiation	Not recommended	No/Unknown	0	998	Blank(s)	Blank(s)	Lung and Bronchus	3	Dead	One primary only	Yes	Yes	1	1	0	Hospital inpatient/outpatient or clinic	Married (including common law)	Unknown	70-74 years	0	98	IV	T4	N1	M1	86	700	100	41	1330145
Male	2014	White	Non-Spanish-Hispanic-Latino	C34.1-Upper lobe, lung	8560	8560/3: Adenosquamous carcinoma	0	None	None; diagnosed at autopsy	None/Unknown	Not recommended	Yes	0	998	Blank(s)	Blank(s)	Other Cause of Death	25	Dead	One primary only	Yes	Yes	1	1	0	Hospital inpatient/outpatient or clinic	Married (including common law)	Unknown	70-74 years	0	98	IV	T2	N0	M1	63	100	0	41	1330150
Female	2014	Black	Non-Spanish-Hispanic-Latino	C34.3-Lower lobe, lung	8560	8560/3: Adenosquamous carcinoma	0	4 or more regional lymph nodes removed	None; diagnosed at autopsy	Beam radiation	Not recommended	No/Unknown	0	998	Blank(s)	Blank(s)	Diseases of Heart	6	Dead	One primary only	Yes	Yes	1	1	0	Hospital inpatient/outpatient or clinic	Widowed	Poorly differentiated; Grade III	70-74 years	16	0	IB	T2	N0	M0	34	455	0	0	1330739
Female	2014	White	Non-Spanish-Hispanic-Latino	C34.1-Upper lobe, lung	8560	8560/3: Adenosquamous carcinoma	0	None	None; diagnosed at autopsy	None/Unknown	Not recommended	Yes	0	998	Blank(s)	Blank(s)	Lung and Bronchus	32	Dead	One primary only	Yes	Yes	1	1	0	Hospital inpatient/outpatient or clinic	Married (including common law)	Unknown	65-69 years	0	98	IV	T1	N2	M1	30	100	200	40	1330974
Female	2014	White	Non-Spanish-Hispanic-Latino	C34.1-Upper lobe, lung	8560	8560/3: Adenosquamous carcinoma	0	None	None; diagnosed at autopsy	None/Unknown	Not recommended	No/Unknown	999	999	Blank(s)	Blank(s)	Other Cause of Death	29	Dead	One primary only	Yes	Yes	1	1	0	Hospital inpatient/outpatient or clinic	Unknown	Unknown	85+ years	99	99	UNK Stage	TX	NX	MX	999	999	999	99	1332877
Male	2014	Asian or Pacific Islander	Non-Spanish-Hispanic-Latino	C34.1-Upper lobe, lung	8560	8560/3: Adenosquamous carcinoma	0	Biopsy or aspiration of regional lymph node, NOS	None; diagnosed at autopsy	Beam radiation	Not recommended	No/Unknown	999	998	Blank(s)	Blank(s)	Lung and Bronchus	0	Dead	One primary only	Yes	Yes	1	1	0	Hospital inpatient/outpatient or clinic	Married (including common law)	Unknown	85+ years	95	95	IV	T4	N2	M1	60	300	200	42	1335438
Female	2014	Asian or Pacific Islander	Non-Spanish-Hispanic-Latino	C34.3-Lower lobe, lung	8560	8560/3: Adenosquamous carcinoma	0	None	None; diagnosed at autopsy	None/Unknown	Not recommended	Yes	0	998	Blank(s)	Blank(s)	Lung and Bronchus	12	Dead	One primary only	Yes	Yes	1	1	0	Hospital inpatient/outpatient or clinic	Married (including common law)	Unknown	60-64 years	0	98	IV	TX	N2	M1	999	300	200	40	1335442
Male	2014	Black	Non-Spanish-Hispanic-Latino	C34.1-Upper lobe, lung	8560	8560/3: Adenosquamous carcinoma	0	None	None; diagnosed at autopsy	None/Unknown	Not recommended	No/Unknown	0	998	Blank(s)	Blank(s)	Lung and Bronchus	9	Dead	One primary only	Yes	Yes	1	1	0	Hospital inpatient/outpatient or clinic	Single (never married)	Moderately differentiated; Grade II	80-84 years	0	98	OCCULT	TX	N0	M0	31	999	0	0	1336332
Female	2014	White	Non-Spanish-Hispanic-Latino	C34.1-Upper lobe, lung	8560	8560/3: Adenosquamous carcinoma	21	4 or more regional lymph nodes removed	None; diagnosed at autopsy	None/Unknown	Surgery performed	No/Unknown	0	20	Blank(s)	Blank(s)	Lung and Bronchus	6	Dead	One primary only	Yes	Yes	1	1	0	Hospital inpatient/outpatient or clinic	Divorced	Moderately differentiated; Grade II	80-84 years	7	0	IB	T2	N0	M0	21	420	0	0	1343926
Male	2014	White	Non-Spanish-Hispanic-Latino	C34.1-Upper lobe, lung	8560	8560/3: Adenosquamous carcinoma	0	None	None; diagnosed at autopsy	None/Unknown	Not recommended	No/Unknown	0	998	Blank(s)	Blank(s)	Lung and Bronchus	0	Dead	One primary only	Yes	Yes	1	1	0	Hospital inpatient/outpatient or clinic	Widowed	Unknown	80-84 years	0	98	IV	T1	N3	M1	26	100	600	41	1347479
Female	2014	Asian or Pacific Islander	Non-Spanish-Hispanic-Latino	C34.1-Upper lobe, lung	8560	8560/3: Adenosquamous carcinoma	0	None	None; diagnosed at autopsy	Beam radiation	Not recommended	No/Unknown	10	998	Blank(s)	Blank(s)	Lung and Bronchus	9	Dead	One primary only	Yes	Yes	1	1	0	Hospital inpatient/outpatient or clinic	Widowed	Poorly differentiated; Grade III	80-84 years	0	98	IV	T4	N0	M1	74	730	0	42	1348899
Female	2014	Asian or Pacific Islander	Non-Spanish-Hispanic-Latino	C34.3-Lower lobe, lung	8560	8560/3: Adenosquamous carcinoma	0	None	None; diagnosed at autopsy	None/Unknown	Not recommended	Yes	0	998	Blank(s)	Blank(s)	Lung and Bronchus	6	Dead	One primary only	Yes	Yes	1	1	0	Hospital inpatient/outpatient or clinic	Married (including common law)	Unknown	50-54 years	0	98	IV	TX	N2	M1	999	999	200	40	1348916
Male	2014	Asian or Pacific Islander	Non-Spanish-Hispanic-Latino	C34.3-Lower lobe, lung	8560	8560/3: Adenosquamous carcinoma	0	None	None; diagnosed at autopsy	Beam radiation	Not recommended	Yes	20	40	Blank(s)	Blank(s)	Lung and Bronchus	7	Dead	One primary only	Yes	Yes	1	1	0	Hospital inpatient/outpatient or clinic	Married (including common law)	Poorly differentiated; Grade III	50-54 years	0	98	IV	T2	N2	M1	999	430	200	53	1349690
Female	2014	Black	Non-Spanish-Hispanic-Latino	C34.1-Upper lobe, lung	8560	8560/3: Adenosquamous carcinoma	0	None	None; diagnosed at autopsy	Beam radiation	Not recommended	Yes	0	998	Blank(s)	Blank(s)	Lung and Bronchus	16	Dead	One primary only	Yes	Yes	1	1	0	Hospital inpatient/outpatient or clinic	Single (never married)	Unknown	50-54 years	0	98	IIIB	T4	N0	M0	84	700	0	0	1352447
Female	2015	White	Non-Spanish-Hispanic-Latino	C34.3-Lower lobe, lung	8560	8560/3: Adenosquamous carcinoma	0	None	None; diagnosed at autopsy	None/Unknown	Not recommended	Yes	10	998	Blank(s)	Blank(s)	Lung and Bronchus	19	Dead	One primary only	Yes	Yes	1	1	0	Hospital inpatient/outpatient or clinic	Married (including common law)	Unknown	75-79 years	0	98	IV	T4	N3	M1	79	570	600	42	1353143
Male	2015	Asian or Pacific Islander	Non-Spanish-Hispanic-Latino	C34.3-Lower lobe, lung	8560	8560/3: Adenosquamous carcinoma	0	Biopsy or aspiration of regional lymph node, NOS	None; diagnosed at autopsy	None/Unknown	Not recommended	Yes	999	999	Blank(s)	Blank(s)	Lung and Bronchus	6	Dead	One primary only	Yes	Yes	1	1	0	Hospital inpatient/outpatient or clinic	Married (including common law)	Unknown	65-69 years	95	95	IV	TX	N3	M1	999	300	600	23	1359647
Male	2015	White	Non-Spanish-Hispanic-Latino	C34.2-Middle lobe, lung	8560	8560/3: Adenosquamous carcinoma	33	4 or more regional lymph nodes removed	None; diagnosed at autopsy	None/Unknown	Surgery performed	No/Unknown	0	0	Blank(s)	Blank(s)	Alive	46	Alive	1st of 2 or more primaries	Yes	Yes	1	3	0	Hospital inpatient/outpatient or clinic	Married (including common law)	Moderately differentiated; Grade II	65-69 years	6	0	IA	T1	N0	M0	19	100	0	0	1360461
Male	2016	White	Non-Spanish-Hispanic-Latino	C34.1-Upper lobe, lung	8560	8560/3: Adenosquamous carcinoma	0	None	None; diagnosed at autopsy	Beam radiation	Not recommended	No/Unknown	0	998	Blank(s)	Blank(s)	Lung and Bronchus	1	Dead	2nd of 2 or more primaries	No	Yes	2	2	0	Hospital inpatient/outpatient or clinic	Married (including common law)	Unknown	70-74 years	0	98	Blank(s)	Blank(s)	Blank(s)	Blank(s)	Blank(s)	Blank(s)	Blank(s)	Blank(s)	1362881
Male	2015	White	Non-Spanish-Hispanic-Latino	C34.1-Upper lobe, lung	8560	8560/3: Adenosquamous carcinoma	0	None	None; diagnosed at autopsy	Beam radiation	Not recommended	Yes	0	998	Blank(s)	Blank(s)	Lung and Bronchus	16	Dead	One primary only	Yes	Yes	1	1	0	Hospital inpatient/outpatient or clinic	Married (including common law)	Unknown	70-74 years	0	98	IIB	T3	N0	M0	22	730	0	0	1363244
Male	2015	Asian or Pacific Islander	Non-Spanish-Hispanic-Latino	C34.1-Upper lobe, lung	8560	8560/3: Adenosquamous carcinoma	33	4 or more regional lymph nodes removed	None; diagnosed at autopsy	None/Unknown	Surgery performed	Yes	0	0	Blank(s)	Blank(s)	Alive	44	Alive	One primary only	Yes	Yes	1	1	0	Hospital inpatient/outpatient or clinic	Married (including common law)	Moderately differentiated; Grade II	75-79 years	12	1	IIA	T1	N1	M0	26	100	100	0	1363994
Female	2015	White	Non-Spanish-Hispanic-Latino	C34.1-Upper lobe, lung	8560	8560/3: Adenosquamous carcinoma	0	Biopsy or aspiration of regional lymph node, NOS	None; diagnosed at autopsy	None/Unknown	Not recommended	Yes	0	998	Blank(s)	Blank(s)	Lung and Bronchus	27	Dead	One primary only	Yes	Yes	1	1	0	Hospital inpatient/outpatient or clinic	Married (including common law)	Unknown	60-64 years	95	95	IV	T2	N3	M1	47	410	600	40	1367070
Female	2015	Black	Non-Spanish-Hispanic-Latino	C34.3-Lower lobe, lung	8560	8560/3: Adenosquamous carcinoma	0	None	None; diagnosed at autopsy	Beam radiation	Not recommended	Yes	10	998	Blank(s)	Blank(s)	Lung and Bronchus	7	Dead	One primary only	Yes	Yes	1	1	0	Hospital inpatient/outpatient or clinic	Single (never married)	Poorly differentiated; Grade III	55-59 years	0	98	IV	T4	N3	M1	38	100	600	25	1368395
Female	2015	Asian or Pacific Islander	Non-Spanish-Hispanic-Latino	C34.1-Upper lobe, lung	8560	8560/3: Adenosquamous carcinoma	33	4 or more regional lymph nodes removed	None; diagnosed at autopsy	None/Unknown	Surgery performed	No/Unknown	0	999	Blank(s)	Blank(s)	Alive	33	Alive	One primary only	Yes	Yes	1	1	0	Hospital inpatient/outpatient or clinic	Married (including common law)	Moderately differentiated; Grade II	60-64 years	13	0	IA	T1	N0	M0	24	100	0	0	1370067
Male	2015	Asian or Pacific Islander	Non-Spanish-Hispanic-Latino	C34.1-Upper lobe, lung	8560	8560/3: Adenosquamous carcinoma	0	None	None; diagnosed at autopsy	None/Unknown	Not recommended	No/Unknown	30	998	Blank(s)	Blank(s)	Lung and Bronchus	1	Dead	One primary only	Yes	Yes	1	1	0	Hospital inpatient/outpatient or clinic	Married (including common law)	Poorly differentiated; Grade III	75-79 years	0	98	IV	T4	N3	M1	36	700	600	42	1375529
Male	2015	Asian or Pacific Islander	Non-Spanish-Hispanic-Latino	C34.1-Upper lobe, lung	8560	8560/3: Adenosquamous carcinoma	0	None	None; diagnosed at autopsy	Beam radiation	Not recommended	No/Unknown	0	998	Blank(s)	Blank(s)	Lung and Bronchus	2	Dead	One primary only	Yes	Yes	1	1	0	Hospital inpatient/outpatient or clinic	Married (including common law)	Poorly differentiated; Grade III	85+ years	0	98	IV	T4	N3	M1	130	700	600	40	1379010
Female	2015	White	Non-Spanish-Hispanic-Latino	C34.1-Upper lobe, lung	8560	8560/3: Adenosquamous carcinoma	0	None	None; diagnosed at autopsy	None/Unknown	Not recommended	Yes	10	998	Blank(s)	Blank(s)	Lung and Bronchus	23	Dead	One primary only	Yes	Yes	1	1	1	Hospital inpatient/outpatient or clinic	Widowed	Unknown	70-74 years	0	98	IV	T4	N3	M1	75	730	600	43	1380919
Female	2015	Asian or Pacific Islander	Non-Spanish-Hispanic-Latino	C34.3-Lower lobe, lung	8560	8560/3: Adenosquamous carcinoma	0	None	None; diagnosed at autopsy	None/Unknown	Not recommended	No/Unknown	0	998	Blank(s)	Blank(s)	Lung and Bronchus	0	Dead	One primary only	Yes	Yes	1	1	0	Hospital inpatient/outpatient or clinic	Married (including common law)	Unknown	65-69 years	95	95	IV	T2	N3	M1	37	100	600	41	1381829
Male	2015	White	Non-Spanish-Hispanic-Latino	C34.1-Upper lobe, lung	8560	8560/3: Adenosquamous carcinoma	0	None	None; diagnosed at autopsy	Beam radiation	Not recommended	Yes	0	998	Blank(s)	Blank(s)	Lung and Bronchus	7	Dead	One primary only	Yes	Yes	1	1	0	Hospital inpatient/outpatient or clinic	Married (including common law)	Unknown	65-69 years	0	98	IIB	T2	N1	M0	32	100	100	0	1384563
Female	2015	Black	Non-Spanish-Hispanic-Latino	C34.3-Lower lobe, lung	8560	8560/3: Adenosquamous carcinoma	0	None	None; diagnosed at autopsy	Beam radiation	Not recommended	Yes	0	998	Blank(s)	Blank(s)	Lung and Bronchus	9	Dead	2nd of 2 or more primaries	No	Yes	2	2	0	Hospital inpatient/outpatient or clinic	Divorced	Unknown	75-79 years	0	98	IV	T2	N2	M1	38	100	200	41	1386844
Male	2015	Asian or Pacific Islander	Non-Spanish-Hispanic-Latino	C34.3-Lower lobe, lung	8560	8560/3: Adenosquamous carcinoma	33	4 or more regional lymph nodes removed	None; diagnosed at autopsy	Beam radiation	Surgery performed	No/Unknown	0	10	Blank(s)	Blank(s)	Chronic Obstructive Pulmonary Disease and Allied Cond	20	Dead	1st of 2 or more primaries	Yes	Yes	1	2	0	Hospital inpatient/outpatient or clinic	Married (including common law)	Poorly differentiated; Grade III	75-79 years	14	0	IB	T2	N0	M0	50	420	0	0	1388923
Female	2015	Asian or Pacific Islander	Non-Spanish-Hispanic-Latino	C34.3-Lower lobe, lung	8560	8560/3: Adenosquamous carcinoma	33	4 or more regional lymph nodes removed	None; diagnosed at autopsy	Beam radiation	Surgery performed	Yes	0	0	Blank(s)	Blank(s)	Alive	36	Alive	One primary only	Yes	Yes	1	1	0	Hospital inpatient/outpatient or clinic	Married (including common law)	Poorly differentiated; Grade III	55-59 years	11	1	IIB	T2	N1	M0	47	100	500	0	1389819
Male	2015	White	Spanish-Hispanic-Latino	C34.1-Upper lobe, lung	8560	8560/3: Adenosquamous carcinoma	0	None	Non-primary surgical procedure to distant site	Beam radiation	Not recommended	Yes	0	998	Blank(s)	Blank(s)	Lung and Bronchus	10	Dead	One primary only	Yes	Yes	1	1	0	Hospital inpatient/outpatient or clinic	Married (including common law)	Unknown	75-79 years	0	98	IV	T2	N0	M1	34	100	0	40	1394151
Female	2015	White	Non-Spanish-Hispanic-Latino	C34.9-Lung, NOS	8560	8560/3: Adenosquamous carcinoma	0	None	None; diagnosed at autopsy	Beam radiation	Recommended but not performed, patient refused	No/Unknown	0	0	Blank(s)	Blank(s)	Alive	31	Alive	One primary only	Yes	Yes	1	1	0	Hospital inpatient/outpatient or clinic	Single (never married)	Poorly differentiated; Grade III	70-74 years	0	98	IA	T1	N0	M0	20	100	0	0	1394201
Male	2016	Asian or Pacific Islander	Non-Spanish-Hispanic-Latino	C34.2-Middle lobe, lung	8560	8560/3: Adenosquamous carcinoma	0	None	None; diagnosed at autopsy	Beam radiation	Not recommended	Yes	0	998	Blank(s)	Blank(s)	Stomach and Duodenal Ulcers	24	Dead	One primary only	Yes	Yes	1	1	0	Hospital inpatient/outpatient or clinic	Single (never married)	Undifferentiated; anaplastic; Grade IV	50-54 years	0	98	Blank(s)	Blank(s)	Blank(s)	Blank(s)	Blank(s)	Blank(s)	Blank(s)	Blank(s)	1397515
Male	2016	White	Non-Spanish-Hispanic-Latino	C34.1-Upper lobe, lung	8560	8560/3: Adenosquamous carcinoma	0	None	None; diagnosed at autopsy	None/Unknown	Recommended but not performed, patient refused	No/Unknown	0	998	Blank(s)	Blank(s)	Lung and Bronchus	2	Dead	One primary only	Yes	Yes	1	1	0	Hospital inpatient/outpatient or clinic	Single (never married)	Poorly differentiated; Grade III	60-64 years	0	98	Blank(s)	Blank(s)	Blank(s)	Blank(s)	Blank(s)	Blank(s)	Blank(s)	Blank(s)	1399947
Male	2016	White	Spanish-Hispanic-Latino	C34.1-Upper lobe, lung	8560	8560/3: Adenosquamous carcinoma	0	None	None; diagnosed at autopsy	None/Unknown	Not recommended	Yes	40	999	Blank(s)	Blank(s)	Lung and Bronchus	4	Dead	One primary only	Yes	Yes	1	1	0	Hospital inpatient/outpatient or clinic	Married (including common law)	Poorly differentiated; Grade III	70-74 years	0	98	Blank(s)	Blank(s)	Blank(s)	Blank(s)	Blank(s)	Blank(s)	Blank(s)	Blank(s)	1402825
Female	2015	White	Non-Spanish-Hispanic-Latino	C34.1-Upper lobe, lung	8560	8560/3: Adenosquamous carcinoma	30	4 or more regional lymph nodes removed	None; diagnosed at autopsy	None/Unknown	Surgery performed	No/Unknown	0	20	Blank(s)	Blank(s)	Alive	25	Alive	One primary only	Yes	Yes	1	1	0	Hospital inpatient/outpatient or clinic	Widowed	Moderately differentiated; Grade II	75-79 years	9	0	IB	T2	N0	M0	75	420	0	0	1407432
Female	2016	White	Non-Spanish-Hispanic-Latino	C34.3-Lower lobe, lung	8560	8560/3: Adenosquamous carcinoma	0	None	None; diagnosed at autopsy	Beam radiation	Not recommended, contraindicated due to other cond; autopsy only (1973-2002)	No/Unknown	0	998	Blank(s)	Blank(s)	Alive	30	Alive	1st of 2 or more primaries	Yes	Yes	1	2	0	Hospital inpatient/outpatient or clinic	Married (including common law)	Unknown	70-74 years	0	98	Blank(s)	Blank(s)	Blank(s)	Blank(s)	Blank(s)	Blank(s)	Blank(s)	Blank(s)	1410660
Female	2018	White	Spanish-Hispanic-Latino	C34.3-Lower lobe, lung	8560	8560/3: Adenosquamous carcinoma	33	4 or more regional lymph nodes removed	None; diagnosed at autopsy	None/Unknown	Surgery performed	No/Unknown	Blank(s)	Blank(s)	Blank(s)	Blank(s)	Lung and Bronchus	10	Dead	2nd of 2 or more primaries	No	Yes	2	2	0	Hospital inpatient/outpatient or clinic	Single (never married)	Blank(s)	80-84 years	8	0	Blank(s)	Blank(s)	Blank(s)	Blank(s)	Blank(s)	Blank(s)	Blank(s)	Blank(s)	1414236
Male	2016	Asian or Pacific Islander	Non-Spanish-Hispanic-Latino	C34.3-Lower lobe, lung	8560	8560/3: Adenosquamous carcinoma	0	None	None; diagnosed at autopsy	None/Unknown	Not recommended	Yes	30	998	Blank(s)	Blank(s)	Alive	26	Alive	One primary only	Yes	Yes	1	1	0	Hospital inpatient/outpatient or clinic	Married (including common law)	Poorly differentiated; Grade III	55-59 years	0	98	Blank(s)	Blank(s)	Blank(s)	Blank(s)	Blank(s)	Blank(s)	Blank(s)	Blank(s)	1415087
Female	2016	Asian or Pacific Islander	Non-Spanish-Hispanic-Latino	C34.1-Upper lobe, lung	8560	8560/3: Adenosquamous carcinoma	33	4 or more regional lymph nodes removed	None; diagnosed at autopsy	None/Unknown	Surgery performed	No/Unknown	0	0	Blank(s)	Blank(s)	Lung and Bronchus	12	Dead	One primary only	Yes	Yes	1	1	0	Hospital inpatient/outpatient or clinic	Married (including common law)	Poorly differentiated; Grade III	70-74 years	12	0	Blank(s)	Blank(s)	Blank(s)	Blank(s)	Blank(s)	Blank(s)	Blank(s)	Blank(s)	1424518
Male	2017	Asian or Pacific Islander	Non-Spanish-Hispanic-Latino	C34.3-Lower lobe, lung	8560	8560/3: Adenosquamous carcinoma	33	4 or more regional lymph nodes removed	None; diagnosed at autopsy	None/Unknown	Surgery performed	Yes	0	20	Blank(s)	Blank(s)	Alive	17	Alive	One primary only	Yes	Yes	1	1	0	Hospital inpatient/outpatient or clinic	Married (including common law)	Moderately differentiated; Grade II	75-79 years	34	1	Blank(s)	Blank(s)	Blank(s)	Blank(s)	Blank(s)	Blank(s)	Blank(s)	Blank(s)	1425324
Female	2015	Black	Non-Spanish-Hispanic-Latino	C34.9-Lung, NOS	8560	8560/3: Adenosquamous carcinoma	0	None	None; diagnosed at autopsy	None/Unknown	Not recommended	No/Unknown	30	40	Blank(s)	Blank(s)	Lung and Bronchus	0	Dead	One primary only	Yes	Yes	1	1	0	Hospital inpatient/outpatient or clinic	Married (including common law)	Poorly differentiated; Grade III	65-69 years	0	98	IV	T4	N0	M1	32	430	0	23	1426071
Female	2016	White	Non-Spanish-Hispanic-Latino	C34.1-Upper lobe, lung	8560	8560/3: Adenosquamous carcinoma	33	4 or more regional lymph nodes removed	None; diagnosed at autopsy	None/Unknown	Surgery performed	No/Unknown	0	40	Blank(s)	Blank(s)	Alive	5	Alive	One primary only	Yes	Yes	1	1	0	Hospital inpatient/outpatient or clinic	Married (including common law)	Poorly differentiated; Grade III	75-79 years	5	1	Blank(s)	Blank(s)	Blank(s)	Blank(s)	Blank(s)	Blank(s)	Blank(s)	Blank(s)	1426730
Female	2016	Asian or Pacific Islander	Non-Spanish-Hispanic-Latino	C34.1-Upper lobe, lung	8560	8560/3: Adenosquamous carcinoma	0	None	None; diagnosed at autopsy	None/Unknown	Not recommended	Yes	30	998	Blank(s)	Blank(s)	Alive	24	Alive	One primary only	Yes	Yes	1	1	0	Hospital inpatient/outpatient or clinic	Unknown	Poorly differentiated; Grade III	50-54 years	0	98	Blank(s)	Blank(s)	Blank(s)	Blank(s)	Blank(s)	Blank(s)	Blank(s)	Blank(s)	1430129
Female	2017	White	Non-Spanish-Hispanic-Latino	C34.3-Lower lobe, lung	8560	8560/3: Adenosquamous carcinoma	0	Biopsy or aspiration of regional lymph node, NOS	Non-primary surgical procedure to distant site	Beam radiation	Not recommended	Yes	0	998	Blank(s)	Blank(s)	Lung and Bronchus	12	Dead	One primary only	Yes	Yes	1	1	0	Hospital inpatient/outpatient or clinic	Married (including common law)	Unknown	70-74 years	95	0	Blank(s)	Blank(s)	Blank(s)	Blank(s)	Blank(s)	Blank(s)	Blank(s)	Blank(s)	1431469
Female	2016	Asian or Pacific Islander	Non-Spanish-Hispanic-Latino	C34.1-Upper lobe, lung	8560	8560/3: Adenosquamous carcinoma	33	4 or more regional lymph nodes removed	None; diagnosed at autopsy	None/Unknown	Surgery performed	Yes	0	40	Blank(s)	Blank(s)	Lung and Bronchus	25	Dead	1st of 2 or more primaries	Yes	Yes	1	2	1	Hospital inpatient/outpatient or clinic	Married (including common law)	Moderately differentiated; Grade II	70-74 years	13	2	Blank(s)	Blank(s)	Blank(s)	Blank(s)	Blank(s)	Blank(s)	Blank(s)	Blank(s)	1431728
Male	2017	White	Spanish-Hispanic-Latino	C34.1-Upper lobe, lung	8560	8560/3: Adenosquamous carcinoma	33	1 to 3 regional lymph nodes removed	None; diagnosed at autopsy	None/Unknown	Surgery performed	Yes	0	0	Blank(s)	Blank(s)	Alive	20	Alive	One primary only	Yes	Yes	1	1	0	Hospital inpatient/outpatient or clinic	Married (including common law)	Poorly differentiated; Grade III	50-54 years	3	0	Blank(s)	Blank(s)	Blank(s)	Blank(s)	Blank(s)	Blank(s)	Blank(s)	Blank(s)	1433530
Male	2017	White	Non-Spanish-Hispanic-Latino	C34.9-Lung, NOS	8560	8560/3: Adenosquamous carcinoma	0	None	None; diagnosed at autopsy	None/Unknown	Not recommended	Yes	999	999	Blank(s)	Blank(s)	Alive	21	Alive	One primary only	Yes	Yes	1	1	0	Hospital inpatient/outpatient or clinic	Married (including common law)	Unknown	80-84 years	0	98	Blank(s)	Blank(s)	Blank(s)	Blank(s)	Blank(s)	Blank(s)	Blank(s)	Blank(s)	1438807
Male	2017	White	Non-Spanish-Hispanic-Latino	C34.3-Lower lobe, lung	8560	8560/3: Adenosquamous carcinoma	33	4 or more regional lymph nodes removed	Non-primary surgical procedure to distant site	Beam radiation	Surgery performed	Yes	0	10	Blank(s)	Blank(s)	Alive	22	Alive	One primary only	Yes	Yes	1	1	0	Hospital inpatient/outpatient or clinic	Divorced	Moderately differentiated; Grade II	55-59 years	10	0	Blank(s)	Blank(s)	Blank(s)	Blank(s)	Blank(s)	Blank(s)	Blank(s)	Blank(s)	1439432
Male	2017	Black	Non-Spanish-Hispanic-Latino	C34.0-Main bronchus	8560	8560/3: Adenosquamous carcinoma	0	None	None; diagnosed at autopsy	Beam radiation	Not recommended	Yes	0	998	Blank(s)	Blank(s)	Alive	21	Alive	One primary only	Yes	Yes	1	1	0	Hospital inpatient/outpatient or clinic	Widowed	Unknown	65-69 years	0	98	Blank(s)	Blank(s)	Blank(s)	Blank(s)	Blank(s)	Blank(s)	Blank(s)	Blank(s)	1443746
Male	2017	White	Non-Spanish-Hispanic-Latino	C34.3-Lower lobe, lung	8560	8560/3: Adenosquamous carcinoma	0	None	None; diagnosed at autopsy	Beam radiation	Not recommended	No/Unknown	0	998	Blank(s)	Blank(s)	Alive	22	Alive	One primary only	Yes	Yes	1	1	0	Hospital inpatient/outpatient or clinic	Married (including common law)	Moderately differentiated; Grade II	75-79 years	0	98	Blank(s)	Blank(s)	Blank(s)	Blank(s)	Blank(s)	Blank(s)	Blank(s)	Blank(s)	1444399
Female	2017	Asian or Pacific Islander	Non-Spanish-Hispanic-Latino	C34.3-Lower lobe, lung	8560	8560/3: Adenosquamous carcinoma	0	None	None; diagnosed at autopsy	None/Unknown	Not recommended	No/Unknown	30	998	Blank(s)	Blank(s)	Alive	21	Alive	One primary only	Yes	Yes	1	1	0	Hospital inpatient/outpatient or clinic	Single (never married)	Poorly differentiated; Grade III	55-59 years	0	98	Blank(s)	Blank(s)	Blank(s)	Blank(s)	Blank(s)	Blank(s)	Blank(s)	Blank(s)	1444434
Male	2017	White	Spanish-Hispanic-Latino	C34.1-Upper lobe, lung	8560	8560/3: Adenosquamous carcinoma	0	None	None; diagnosed at autopsy	None/Unknown	Not recommended	No/Unknown	0	998	Blank(s)	Blank(s)	Lung and Bronchus	2	Dead	One primary only	Yes	Yes	1	1	0	Hospital inpatient/outpatient or clinic	Widowed	Unknown	85+ years	0	98	Blank(s)	Blank(s)	Blank(s)	Blank(s)	Blank(s)	Blank(s)	Blank(s)	Blank(s)	1444945
Female	2017	White	Non-Spanish-Hispanic-Latino	C34.3-Lower lobe, lung	8560	8560/3: Adenosquamous carcinoma	0	None	None; diagnosed at autopsy	None/Unknown	Not recommended	Yes	0	998	Blank(s)	Blank(s)	Lung and Bronchus	14	Dead	One primary only	Yes	Yes	1	1	0	Hospital inpatient/outpatient or clinic	Married (including common law)	Poorly differentiated; Grade III	80-84 years	0	98	Blank(s)	Blank(s)	Blank(s)	Blank(s)	Blank(s)	Blank(s)	Blank(s)	Blank(s)	1445057
Male	2017	White	Non-Spanish-Hispanic-Latino	C34.3-Lower lobe, lung	8560	8560/3: Adenosquamous carcinoma	0	None	None; diagnosed at autopsy	None/Unknown	Not recommended	Yes	40	998	Blank(s)	Blank(s)	Homicide and Legal Intervention	3	Dead	One primary only	Yes	Yes	1	1	0	Hospital inpatient/outpatient or clinic	Single (never married)	Unknown	70-74 years	1	1	Blank(s)	Blank(s)	Blank(s)	Blank(s)	Blank(s)	Blank(s)	Blank(s)	Blank(s)	1448708
Female	2017	White	Non-Spanish-Hispanic-Latino	C34.0-Main bronchus	8560	8560/3: Adenosquamous carcinoma	0	None	None; diagnosed at autopsy	None/Unknown	Not recommended	No/Unknown	0	40	Blank(s)	Blank(s)	Lung and Bronchus	1	Dead	One primary only	Yes	Yes	1	1	0	Hospital inpatient/outpatient or clinic	Widowed	Poorly differentiated; Grade III	85+ years	0	98	Blank(s)	Blank(s)	Blank(s)	Blank(s)	Blank(s)	Blank(s)	Blank(s)	Blank(s)	1453610
Male	2016	White	Spanish-Hispanic-Latino	C34.3-Lower lobe, lung	8560	8560/3: Adenosquamous carcinoma	33	4 or more regional lymph nodes removed	None; diagnosed at autopsy	None/Unknown	Surgery performed	No/Unknown	0	0	Blank(s)	Blank(s)	Alive	30	Alive	One primary only	Yes	Yes	1	1	0	Hospital inpatient/outpatient or clinic	Married (including common law)	Moderately differentiated; Grade II	75-79 years	16	0	Blank(s)	Blank(s)	Blank(s)	Blank(s)	Blank(s)	Blank(s)	Blank(s)	Blank(s)	1458408
Female	2017	White	Non-Spanish-Hispanic-Latino	C34.2-Middle lobe, lung	8560	8560/3: Adenosquamous carcinoma	0	None	None; diagnosed at autopsy	Beam radiation	Not recommended	No/Unknown	0	998	Blank(s)	Blank(s)	Lung and Bronchus	1	Dead	One primary only	Yes	Yes	1	1	0	Hospital inpatient/outpatient or clinic	Single (never married)	Unknown	60-64 years	0	98	Blank(s)	Blank(s)	Blank(s)	Blank(s)	Blank(s)	Blank(s)	Blank(s)	Blank(s)	1471750
Male	2017	White	Non-Spanish-Hispanic-Latino	C34.1-Upper lobe, lung	8560	8560/3: Adenosquamous carcinoma	33	4 or more regional lymph nodes removed	None; diagnosed at autopsy	None/Unknown	Surgery performed	Yes	0	0	Blank(s)	Blank(s)	Alive	13	Alive	One primary only	Yes	Yes	1	1	0	Hospital inpatient/outpatient or clinic	Married (including common law)	Moderately differentiated; Grade II	50-54 years	41	6	Blank(s)	Blank(s)	Blank(s)	Blank(s)	Blank(s)	Blank(s)	Blank(s)	Blank(s)	1474908
Male	2017	White	Non-Spanish-Hispanic-Latino	C34.1-Upper lobe, lung	8560	8560/3: Adenosquamous carcinoma	0	None	None; diagnosed at autopsy	None/Unknown	Not recommended	No/Unknown	0	998	Blank(s)	Blank(s)	Alive	12	Alive	One primary only	Yes	Yes	1	1	0	Hospital inpatient/outpatient or clinic	Divorced	Unknown	75-79 years	0	98	Blank(s)	Blank(s)	Blank(s)	Blank(s)	Blank(s)	Blank(s)	Blank(s)	Blank(s)	1480382
Male	2017	White	Non-Spanish-Hispanic-Latino	C34.3-Lower lobe, lung	8560	8560/3: Adenosquamous carcinoma	0	None	None; diagnosed at autopsy	Beam radiation	Not recommended	Yes	0	998	Blank(s)	Blank(s)	Lung and Bronchus	17	Dead	One primary only	Yes	Yes	1	1	0	Hospital inpatient/outpatient or clinic	Married (including common law)	Unknown	75-79 years	95	0	Blank(s)	Blank(s)	Blank(s)	Blank(s)	Blank(s)	Blank(s)	Blank(s)	Blank(s)	1480950
Female	2017	White	Non-Spanish-Hispanic-Latino	C34.1-Upper lobe, lung	8560	8560/3: Adenosquamous carcinoma	0	4 or more regional lymph nodes removed	None; diagnosed at autopsy	Beam radiation	Not recommended	Yes	0	998	Blank(s)	Blank(s)	Lung and Bronchus	13	Dead	One primary only	Yes	Yes	1	1	0	Hospital inpatient/outpatient or clinic	Widowed	Unknown	75-79 years	0	98	Blank(s)	Blank(s)	Blank(s)	Blank(s)	Blank(s)	Blank(s)	Blank(s)	Blank(s)	1484751
Male	2018	Asian or Pacific Islander	Non-Spanish-Hispanic-Latino	C34.3-Lower lobe, lung	8560	8560/3: Adenosquamous carcinoma	0	None	None; diagnosed at autopsy	Beam radiation	Not recommended	Yes	Blank(s)	Blank(s)	Blank(s)	Blank(s)	Alive	1	Alive	One primary only	Yes	Yes	1	1	0	Hospital inpatient/outpatient or clinic	Married (including common law)	Blank(s)	65-69 years	1	0	Blank(s)	Blank(s)	Blank(s)	Blank(s)	Blank(s)	Blank(s)	Blank(s)	Blank(s)	1487135
Male	2018	White	Non-Spanish-Hispanic-Latino	C34.3-Lower lobe, lung	8560	8560/3: Adenosquamous carcinoma	0	None	None; diagnosed at autopsy	None/Unknown	Not recommended	No/Unknown	Blank(s)	Blank(s)	Blank(s)	Blank(s)	Lung and Bronchus	7	Dead	One primary only	Yes	Yes	1	1	0	Hospital inpatient/outpatient or clinic	Married (including common law)	Blank(s)	80-84 years	0	98	Blank(s)	Blank(s)	Blank(s)	Blank(s)	Blank(s)	Blank(s)	Blank(s)	Blank(s)	1488143
Male	2018	White	Non-Spanish-Hispanic-Latino	C34.1-Upper lobe, lung	8560	8560/3: Adenosquamous carcinoma	33	4 or more regional lymph nodes removed	None; diagnosed at autopsy	None/Unknown	Surgery performed	Yes	Blank(s)	Blank(s)	Blank(s)	Blank(s)	Alive	10	Alive	One primary only	Yes	Yes	1	1	0	Hospital inpatient/outpatient or clinic	Divorced	Blank(s)	70-74 years	15	0	Blank(s)	Blank(s)	Blank(s)	Blank(s)	Blank(s)	Blank(s)	Blank(s)	Blank(s)	1492022
Female	2018	White	Non-Spanish-Hispanic-Latino	C34.3-Lower lobe, lung	8560	8560/3: Adenosquamous carcinoma	21	None	None; diagnosed at autopsy	None/Unknown	Surgery performed	No/Unknown	Blank(s)	Blank(s)	Blank(s)	Blank(s)	Alive	11	Alive	1st of 2 or more primaries	Yes	Yes	1	1	0	Hospital inpatient/outpatient or clinic	Single (never married)	Blank(s)	85+ years	0	98	Blank(s)	Blank(s)	Blank(s)	Blank(s)	Blank(s)	Blank(s)	Blank(s)	Blank(s)	1495851
Male	2018	White	Non-Spanish-Hispanic-Latino	C34.1-Upper lobe, lung	8560	8560/3: Adenosquamous carcinoma	33	4 or more regional lymph nodes removed	None; diagnosed at autopsy	None/Unknown	Surgery performed	No/Unknown	Blank(s)	Blank(s)	Blank(s)	Blank(s)	Alive	8	Alive	One primary only	Yes	Yes	1	1	0	Hospital inpatient/outpatient or clinic	Single (never married)	Blank(s)	65-69 years	9	0	Blank(s)	Blank(s)	Blank(s)	Blank(s)	Blank(s)	Blank(s)	Blank(s)	Blank(s)	1497735
Female	2018	Asian or Pacific Islander	Non-Spanish-Hispanic-Latino	C34.1-Upper lobe, lung	8560	8560/3: Adenosquamous carcinoma	0	None	None; diagnosed at autopsy	None/Unknown	Not recommended	Yes	Blank(s)	Blank(s)	Blank(s)	Blank(s)	Alive	9	Alive	One primary only	Yes	Yes	1	1	0	Hospital inpatient/outpatient or clinic	Married (including common law)	Blank(s)	80-84 years	0	98	Blank(s)	Blank(s)	Blank(s)	Blank(s)	Blank(s)	Blank(s)	Blank(s)	Blank(s)	1498335
Male	2018	White	Non-Spanish-Hispanic-Latino	C34.1-Upper lobe, lung	8560	8560/3: Adenosquamous carcinoma	0	None	None; diagnosed at autopsy	Beam radiation	Not recommended	No/Unknown	Blank(s)	Blank(s)	Blank(s)	Blank(s)	Alive	11	Alive	One primary only	Yes	Yes	1	1	0	Hospital inpatient/outpatient or clinic	Divorced	Blank(s)	70-74 years	0	98	Blank(s)	Blank(s)	Blank(s)	Blank(s)	Blank(s)	Blank(s)	Blank(s)	Blank(s)	1502137
Female	2018	Asian or Pacific Islander	Non-Spanish-Hispanic-Latino	C34.3-Lower lobe, lung	8560	8560/3: Adenosquamous carcinoma	33	1 to 3 regional lymph nodes removed	None; diagnosed at autopsy	None/Unknown	Surgery performed	No/Unknown	Blank(s)	Blank(s)	Blank(s)	Blank(s)	Lung and Bronchus	1	Dead	One primary only	Yes	Yes	1	1	0	Hospital inpatient/outpatient or clinic	Married (including common law)	Blank(s)	85+ years	2	0	Blank(s)	Blank(s)	Blank(s)	Blank(s)	Blank(s)	Blank(s)	Blank(s)	Blank(s)	1504718
Female	2018	Asian or Pacific Islander	Non-Spanish-Hispanic-Latino	C34.3-Lower lobe, lung	8560	8560/3: Adenosquamous carcinoma	33	4 or more regional lymph nodes removed	None; diagnosed at autopsy	Beam radiation	Surgery performed	No/Unknown	Blank(s)	Blank(s)	Blank(s)	Blank(s)	Alive	2	Alive	One primary only	Yes	Yes	1	1	0	Hospital inpatient/outpatient or clinic	Widowed	Blank(s)	85+ years	10	0	Blank(s)	Blank(s)	Blank(s)	Blank(s)	Blank(s)	Blank(s)	Blank(s)	Blank(s)	1510945
Male	2018	White	Non-Spanish-Hispanic-Latino	C34.1-Upper lobe, lung	8560	8560/3: Adenosquamous carcinoma	33	1 to 3 regional lymph nodes removed	None; diagnosed at autopsy	None/Unknown	Surgery performed	No/Unknown	Blank(s)	Blank(s)	Blank(s)	Blank(s)	Alive	1	Alive	One primary only	Yes	Yes	1	1	0	Hospital inpatient/outpatient or clinic	Single (never married)	Blank(s)	65-69 years	3	0	Blank(s)	Blank(s)	Blank(s)	Blank(s)	Blank(s)	Blank(s)	Blank(s)	Blank(s)	1512991
Male	2018	White	Non-Spanish-Hispanic-Latino	C34.1-Upper lobe, lung	8560	8560/3: Adenosquamous carcinoma	0	None	None; diagnosed at autopsy	Beam radiation	Not recommended	No/Unknown	Blank(s)	Blank(s)	Blank(s)	Blank(s)	Alive	6	Alive	One primary only	Yes	Yes	1	1	0	Hospital inpatient/outpatient or clinic	Married (including common law)	Blank(s)	80-84 years	0	98	Blank(s)	Blank(s)	Blank(s)	Blank(s)	Blank(s)	Blank(s)	Blank(s)	Blank(s)	1514778
Male	2018	Asian or Pacific Islander	Non-Spanish-Hispanic-Latino	C34.1-Upper lobe, lung	8560	8560/3: Adenosquamous carcinoma	45	4 or more regional lymph nodes removed	None; diagnosed at autopsy	None/Unknown	Surgery performed	Yes	Blank(s)	Blank(s)	Blank(s)	Blank(s)	Lung and Bronchus	4	Dead	One primary only	Yes	Yes	1	1	0	Hospital inpatient/outpatient or clinic	Married (including common law)	Blank(s)	65-69 years	30	12	Blank(s)	Blank(s)	Blank(s)	Blank(s)	Blank(s)	Blank(s)	Blank(s)	Blank(s)	1521060
Male	2018	Asian or Pacific Islander	Non-Spanish-Hispanic-Latino	C34.1-Upper lobe, lung	8560	8560/3: Adenosquamous carcinoma	0	None	None; diagnosed at autopsy	Beam radiation	Not recommended	Yes	Blank(s)	Blank(s)	Blank(s)	Blank(s)	Alive	1	Alive	One primary only	Yes	Yes	1	1	0	Hospital inpatient/outpatient or clinic	Married (including common law)	Blank(s)	75-79 years	0	98	Blank(s)	Blank(s)	Blank(s)	Blank(s)	Blank(s)	Blank(s)	Blank(s)	Blank(s)	1523766
Male	2018	Asian or Pacific Islander	Non-Spanish-Hispanic-Latino	C34.3-Lower lobe, lung	8560	8560/3: Adenosquamous carcinoma	0	None	None; diagnosed at autopsy	None/Unknown	Not recommended	No/Unknown	Blank(s)	Blank(s)	Blank(s)	Blank(s)	Lung and Bronchus	0	Dead	One primary only	Yes	Yes	1	1	0	Hospital inpatient/outpatient or clinic	Married (including common law)	Blank(s)	85+ years	0	98	Blank(s)	Blank(s)	Blank(s)	Blank(s)	Blank(s)	Blank(s)	Blank(s)	Blank(s)	1532526
Male	2018	White	Non-Spanish-Hispanic-Latino	C34.3-Lower lobe, lung	8560	8560/3: Adenosquamous carcinoma	0	Biopsy or aspiration of regional lymph node, NOS	None; diagnosed at autopsy	Beam radiation	Not recommended	Yes	Blank(s)	Blank(s)	Blank(s)	Blank(s)	Alive	9	Alive	One primary only	Yes	Yes	1	1	0	Hospital inpatient/outpatient or clinic	Married (including common law)	Blank(s)	35-39 years	95	95	Blank(s)	Blank(s)	Blank(s)	Blank(s)	Blank(s)	Blank(s)	Blank(s)	Blank(s)	1534576
Female	2018	Asian or Pacific Islander	Non-Spanish-Hispanic-Latino	C34.1-Upper lobe, lung	8560	8560/3: Adenosquamous carcinoma	0	Biopsy or aspiration of regional lymph node, NOS	None; diagnosed at autopsy	None/Unknown	Not recommended	No/Unknown	Blank(s)	Blank(s)	Blank(s)	Blank(s)	Alive	4	Alive	One primary only	Yes	Yes	1	1	0	Hospital inpatient/outpatient or clinic	Widowed	Blank(s)	85+ years	95	95	Blank(s)	Blank(s)	Blank(s)	Blank(s)	Blank(s)	Blank(s)	Blank(s)	Blank(s)	1534710
Female	2009	White	Non-Spanish-Hispanic-Latino	C34.3-Lower lobe, lung	8560	8560/3: Adenosquamous carcinoma	30	1 to 3 regional lymph nodes removed	None; diagnosed at autopsy	None/Unknown	Surgery performed	No/Unknown	0	Blank(s)	Blank(s)	Blank(s)	Other Cause of Death	27	Dead	2nd of 2 or more primaries	No	Yes	3	2	0	Hospital inpatient/outpatient or clinic	Widowed	Moderately differentiated; Grade II	75-79 years	2	0	IA	T1	N0	M0	25	100	0	0	5101244
Female	2009	White	Non-Spanish-Hispanic-Latino	C34.1-Upper lobe, lung	8560	8560/3: Adenosquamous carcinoma	33	4 or more regional lymph nodes removed	None; diagnosed at autopsy	None/Unknown	Surgery performed	No/Unknown	988	Blank(s)	Blank(s)	Blank(s)	Alive	112	Alive	2nd of 2 or more primaries	No	Yes	2	4	0	Hospital inpatient/outpatient or clinic	Divorced	Poorly differentiated; Grade III	70-74 years	10	0	IA	T1	N0	M0	26	100	0	0	5118530
Female	2014	White	Non-Spanish-Hispanic-Latino	C34.3-Lower lobe, lung	8560	8560/3: Adenosquamous carcinoma	0	None	None; diagnosed at autopsy	Beam radiation	Not recommended, contraindicated due to other cond; autopsy only (1973-2002)	No/Unknown	0	998	Blank(s)	Blank(s)	Alive	53	Alive	3rd of 3 or more primaries	No	No	3	4	0	Radiation treatment or medical oncology center (2006+)	Single (never married)	Moderately differentiated; Grade II	75-79 years	0	98	IA	T1	N0	M0	26	100	0	0	5118530
Female	2002	White	Non-Spanish-Hispanic-Latino	C34.1-Upper lobe, lung	8560	8560/3: Adenosquamous carcinoma	30	Blank(s)	Blank(s)	None/Unknown	Surgery performed	No/Unknown	Blank(s)	Blank(s)	Blank(s)	Blank(s)	Alive	199	Alive	3rd of 3 or more primaries	No	Yes	3	3	0	Hospital inpatient/outpatient or clinic	Divorced	Poorly differentiated; Grade III	60-64 years	7	0	Blank(s)	Blank(s)	Blank(s)	Blank(s)	Blank(s)	Blank(s)	Blank(s)	Blank(s)	5119624
Female	2004	White	Non-Spanish-Hispanic-Latino	C34.3-Lower lobe, lung	8560	8560/3: Adenosquamous carcinoma	0	None	None; diagnosed at autopsy	Refused (1988+)	Not recommended	No/Unknown	988	Blank(s)	Blank(s)	Blank(s)	Lung and Bronchus	8	Dead	2nd of 2 or more primaries	No	Yes	2	2	0	Hospital inpatient/outpatient or clinic	Widowed	Moderately differentiated; Grade II	85+ years	0	98	IIIB	T4	N2	M0	999	650	200	0	5120183
Male	2012	White	Non-Spanish-Hispanic-Latino	C34.1-Upper lobe, lung	8560	8560/3: Adenosquamous carcinoma	30	1 to 3 regional lymph nodes removed	None; diagnosed at autopsy	None/Unknown	Surgery performed	No/Unknown	0	20	Blank(s)	Blank(s)	Lung and Bronchus	14	Dead	2nd of 2 or more primaries	No	Yes	2	2	0	Hospital inpatient/outpatient or clinic	Married (including common law)	Undifferentiated; anaplastic; Grade IV	85+ years	3	0	IB	T2	N0	M0	32	420	0	0	5139963
Female	2001	White	Non-Spanish-Hispanic-Latino	C34.8-Overlapping lesion of lung	8560	8560/3: Adenosquamous carcinoma	0	Blank(s)	Blank(s)	Refused (1988+)	Not recommended	No/Unknown	Blank(s)	Blank(s)	Blank(s)	Blank(s)	Miscellaneous Malignant Cancer	0	Dead	2nd of 2 or more primaries	Yes	Yes	2	2	0	Hospital inpatient/outpatient or clinic	Married (including common law)	Poorly differentiated; Grade III	55-59 years	0	98	Blank(s)	Blank(s)	Blank(s)	Blank(s)	Blank(s)	Blank(s)	Blank(s)	Blank(s)	5141152
Female	2005	White	Non-Spanish-Hispanic-Latino	C34.3-Lower lobe, lung	8560	8560/3: Adenosquamous carcinoma	33	4 or more regional lymph nodes removed	None; diagnosed at autopsy	None/Unknown	Surgery performed	No/Unknown	988	Blank(s)	Blank(s)	Blank(s)	Alive	158	Alive	4th of 4 or more primaries	No	Yes	4	4	0	Hospital inpatient/outpatient or clinic	Married (including common law)	Poorly differentiated; Grade III	70-74 years	19	0	IA	T1	N0	M0	25	110	0	0	5164074
Female	2017	Black	Non-Spanish-Hispanic-Latino	C34.1-Upper lobe, lung	8560	8560/3: Adenosquamous carcinoma	21	4 or more regional lymph nodes removed	None; diagnosed at autopsy	None/Unknown	Surgery performed	No/Unknown	0	10	Blank(s)	Blank(s)	Diseases of Heart	8	Dead	2nd of 2 or more primaries	No	Yes	3	2	0	Laboratory only (hospital or private)	Widowed	Moderately differentiated; Grade II	75-79 years	6	0	Blank(s)	Blank(s)	Blank(s)	Blank(s)	Blank(s)	Blank(s)	Blank(s)	Blank(s)	5193442
Female	2006	White	Non-Spanish-Hispanic-Latino	C34.1-Upper lobe, lung	8560	8560/3: Adenosquamous carcinoma	33	4 or more regional lymph nodes removed	Non-primary surgical procedure to other regional sites	Recommended, unknown if administered	Surgery performed	No/Unknown	988	Blank(s)	Blank(s)	Blank(s)	Other Cause of Death	8	Dead	2nd of 2 or more primaries	No	Yes	2	2	0	Hospital inpatient/outpatient or clinic	Widowed	Moderately differentiated; Grade II	75-79 years	19	8	IIIA	T2	N2	M0	36	450	200	0	5234736
Male	2003	White	Non-Spanish-Hispanic-Latino	C34.3-Lower lobe, lung	8560	8560/3: Adenosquamous carcinoma	30	4 or more regional lymph nodes removed	None; diagnosed at autopsy	Beam radiation	Surgery performed	No/Unknown	Blank(s)	Blank(s)	Blank(s)	Blank(s)	Lung and Bronchus	28	Dead	2nd of 2 or more primaries	No	Yes	2	3	0	Hospital inpatient/outpatient or clinic	Married (including common law)	Poorly differentiated; Grade III	85+ years	6	0	Blank(s)	Blank(s)	Blank(s)	Blank(s)	Blank(s)	Blank(s)	Blank(s)	Blank(s)	5257665
Female	2004	White	Non-Spanish-Hispanic-Latino	C34.1-Upper lobe, lung	8560	8560/3: Adenosquamous carcinoma	0	None	None; diagnosed at autopsy	Beam radiation	Not recommended	Yes	988	Blank(s)	Blank(s)	Blank(s)	Lung and Bronchus	13	Dead	2nd of 2 or more primaries	No	Yes	2	2	0	Hospital inpatient/outpatient or clinic	Married (including common law)	Poorly differentiated; Grade III	55-59 years	0	98	IIIA	TX	N2	M0	70	999	200	0	5260022
Female	2013	White	Non-Spanish-Hispanic-Latino	C34.2-Middle lobe, lung	8560	8560/3: Adenosquamous carcinoma	33	1 to 3 regional lymph nodes removed	None; diagnosed at autopsy	None/Unknown	Surgery performed	No/Unknown	0	0	Blank(s)	Blank(s)	Lung and Bronchus	52	Dead	4th of 4 or more primaries	No	Yes	4	6	0	Hospital inpatient/outpatient or clinic	Widowed	Moderately differentiated; Grade II	65-69 years	1	0	IA	T1	N0	M0	25	100	0	0	5290559
Female	2006	White	Non-Spanish-Hispanic-Latino	C34.3-Lower lobe, lung	8560	8560/3: Adenosquamous carcinoma	0	None	None; diagnosed at autopsy	Beam radiation	Not recommended	No/Unknown	988	Blank(s)	Blank(s)	Blank(s)	Lung and Bronchus	20	Dead	2nd of 2 or more primaries	No	Yes	2	2	0	Hospital inpatient/outpatient or clinic	Married (including common law)	Unknown	80-84 years	0	98	IA	T1	N0	M0	23	100	0	0	5294723
Female	2008	White	Non-Spanish-Hispanic-Latino	C34.1-Upper lobe, lung	8560	8560/3: Adenosquamous carcinoma	0	None	None; diagnosed at autopsy	Beam radiation	Not recommended	Yes	988	Blank(s)	Blank(s)	Blank(s)	Lung and Bronchus	8	Dead	2nd of 2 or more primaries	No	Yes	2	2	0	Hospital inpatient/outpatient or clinic	Widowed	Poorly differentiated; Grade III	85+ years	0	98	IIIB	T4	N0	M0	999	720	0	0	5325167
Female	2004	White	Non-Spanish-Hispanic-Latino	C34.1-Upper lobe, lung	8560	8560/3: Adenosquamous carcinoma	33	4 or more regional lymph nodes removed	None; diagnosed at autopsy	Beam radiation	Surgery performed	Yes	988	Blank(s)	Blank(s)	Blank(s)	Lung and Bronchus	33	Dead	2nd of 2 or more primaries	No	Yes	2	2	0	Hospital inpatient/outpatient or clinic	Widowed	Poorly differentiated; Grade III	80-84 years	4	0	IB	T2	N0	M0	48	450	0	0	5423053
Female	2002	White	Non-Spanish-Hispanic-Latino	C34.0-Main bronchus	8560	8560/3: Adenosquamous carcinoma	0	Blank(s)	Blank(s)	None/Unknown	Not recommended	No/Unknown	Blank(s)	Blank(s)	Blank(s)	Blank(s)	Lung and Bronchus	1	Dead	3rd of 3 or more primaries	No	Yes	3	3	0	Hospital inpatient/outpatient or clinic	Married (including common law)	Poorly differentiated; Grade III	80-84 years	0	98	Blank(s)	Blank(s)	Blank(s)	Blank(s)	Blank(s)	Blank(s)	Blank(s)	Blank(s)	5448430
Male	2017	White	Non-Spanish-Hispanic-Latino	C34.1-Upper lobe, lung	8560	8560/3: Adenosquamous carcinoma	0	None	None; diagnosed at autopsy	Beam radiation	Not recommended	Yes	0	998	Blank(s)	Blank(s)	Alive	13	Alive	2nd of 2 or more primaries	No	Yes	2	2	0	Hospital inpatient/outpatient or clinic	Married (including common law)	Unknown	70-74 years	0	98	Blank(s)	Blank(s)	Blank(s)	Blank(s)	Blank(s)	Blank(s)	Blank(s)	Blank(s)	5452663
Male	2009	White	Non-Spanish-Hispanic-Latino	C34.1-Upper lobe, lung	8560	8560/3: Adenosquamous carcinoma	0	None	None; diagnosed at autopsy	None/Unknown	Not recommended, contraindicated due to other cond; autopsy only (1973-2002)	No/Unknown	999	Blank(s)	Blank(s)	Blank(s)	Lung and Bronchus	3	Dead	3rd of 3 or more primaries	No	Yes	3	3	0	Hospital inpatient/outpatient or clinic	Widowed	Poorly differentiated; Grade III	80-84 years	0	98	UNK Stage	TX	N0	MX	999	999	0	99	5456447
Female	2010	White	Non-Spanish-Hispanic-Latino	C34.1-Upper lobe, lung	8560	8560/3: Adenosquamous carcinoma	33	4 or more regional lymph nodes removed	None; diagnosed at autopsy	None/Unknown	Surgery performed	No/Unknown	0	0	Blank(s)	Blank(s)	Lung and Bronchus	25	Dead	2nd of 2 or more primaries	No	Yes	2	2	0	Hospital inpatient/outpatient or clinic	Single (never married)	Poorly differentiated; Grade III	70-74 years	9	4	IIIA	T1	N2	M0	27	100	200	0	5458135
Female	2013	White	Non-Spanish-Hispanic-Latino	C34.1-Upper lobe, lung	8560	8560/3: Adenosquamous carcinoma	45	1 to 3 regional lymph nodes removed	None; diagnosed at autopsy	None/Unknown	Surgery performed	Yes	0	40	Blank(s)	Blank(s)	Alive	68	Alive	2nd of 2 or more primaries	No	Yes	2	2	0	Hospital inpatient/outpatient or clinic	Single (never married)	Poorly differentiated; Grade III	45-49 years	3	0	IB	T2	N0	M0	20	430	0	0	5458770
Female	2013	White	Non-Spanish-Hispanic-Latino	C34.1-Upper lobe, lung	8560	8560/3: Adenosquamous carcinoma	22	None	None; diagnosed at autopsy	None/Unknown	Surgery performed	No/Unknown	0	40	Blank(s)	Blank(s)	Pancreas	63	Dead	2nd of 2 or more primaries	Yes	Yes	2	3	0	Hospital inpatient/outpatient or clinic	Divorced	Moderately differentiated; Grade II	70-74 years	0	98	IIB	T3	N0	M0	20	540	0	0	5462142
Female	2002	White	Non-Spanish-Hispanic-Latino	C34.1-Upper lobe, lung	8560	8560/3: Adenosquamous carcinoma	30	Blank(s)	Blank(s)	None/Unknown	Surgery performed	No/Unknown	Blank(s)	Blank(s)	Blank(s)	Blank(s)	Lung and Bronchus	114	Dead	3rd of 3 or more primaries	No	Yes	3	4	0	Hospital inpatient/outpatient or clinic	Widowed	Poorly differentiated; Grade III	65-69 years	98	0	Blank(s)	Blank(s)	Blank(s)	Blank(s)	Blank(s)	Blank(s)	Blank(s)	Blank(s)	5464769
Female	2010	White	Non-Spanish-Hispanic-Latino	C34.3-Lower lobe, lung	8560	8560/3: Adenosquamous carcinoma	0	None	None; diagnosed at autopsy	Beam radiation	Not recommended	No/Unknown	30	999	Blank(s)	Blank(s)	Diseases of Heart	27	Dead	4th of 4 or more primaries	No	Yes	4	4	0	Hospital inpatient/outpatient or clinic	Widowed	Poorly differentiated; Grade III	85+ years	0	98	IV	T4	N0	M1	42	465	0	75	5488228
Male	2001	White	Non-Spanish-Hispanic-Latino	C34.1-Upper lobe, lung	8560	8560/3: Adenosquamous carcinoma	30	Blank(s)	Blank(s)	None/Unknown	Surgery performed	No/Unknown	Blank(s)	Blank(s)	Blank(s)	Blank(s)	Suicide and Self-Inflicted Injury	14	Dead	2nd of 2 or more primaries	No	Yes	2	2	0	Hospital inpatient/outpatient or clinic	Married (including common law)	Poorly differentiated; Grade III	80-84 years	97	0	Blank(s)	Blank(s)	Blank(s)	Blank(s)	Blank(s)	Blank(s)	Blank(s)	Blank(s)	5514228
Female	2009	White	Non-Spanish-Hispanic-Latino	C34.1-Upper lobe, lung	8560	8560/3: Adenosquamous carcinoma	33	4 or more regional lymph nodes removed	None; diagnosed at autopsy	None/Unknown	Surgery performed	Yes	0	Blank(s)	Blank(s)	Blank(s)	Miscellaneous Malignant Cancer	5	Dead	3rd of 3 or more primaries	No	Yes	3	3	0	Hospital inpatient/outpatient or clinic	Married (including common law)	Poorly differentiated; Grade III	75-79 years	1	0	IB	T2	N0	M0	71	100	0	0	5527814
Male	2012	White	Non-Spanish-Hispanic-Latino	C34.3-Lower lobe, lung	8560	8560/3: Adenosquamous carcinoma	0	None	None; diagnosed at autopsy	None/Unknown	Not recommended	No/Unknown	20	998	Blank(s)	Blank(s)	Lung and Bronchus	0	Dead	4th of 4 or more primaries	No	Yes	4	4	0	Hospital inpatient/outpatient or clinic	Widowed	Unknown	85+ years	0	98	IV	T2	N2	M1	82	400	200	43	5550718
Female	2010	White	Non-Spanish-Hispanic-Latino	C34.3-Lower lobe, lung	8560	8560/3: Adenosquamous carcinoma	0	None	None; diagnosed at autopsy	None/Unknown	Not recommended	No/Unknown	30	999	Blank(s)	Blank(s)	Lung and Bronchus	2	Dead	2nd of 2 or more primaries	No	Yes	2	2	0	Hospital inpatient/outpatient or clinic	Widowed	Unknown	80-84 years	0	98	IV	T4	N0	M1	45	100	0	0	5580118
Female	2005	White	Non-Spanish-Hispanic-Latino	C34.3-Lower lobe, lung	8560	8560/3: Adenosquamous carcinoma	30	4 or more regional lymph nodes removed	None; diagnosed at autopsy	None/Unknown	Surgery performed	No/Unknown	988	Blank(s)	Blank(s)	Blank(s)	Lung and Bronchus	17	Dead	3rd of 3 or more primaries	No	Yes	3	3	0	Hospital inpatient/outpatient or clinic	Married (including common law)	Poorly differentiated; Grade III	75-79 years	7	3	IIA	T1	N1	M0	30	100	100	0	5594521
Female	2010	White	Non-Spanish-Hispanic-Latino	C34.9-Lung, NOS	8560	8560/3: Adenosquamous carcinoma	0	None	Non-primary surgical procedure to distant site	Beam radiation	Recommended but not performed, unknown reason	Yes	999	998	Blank(s)	Blank(s)	Lung and Bronchus	7	Dead	2nd of 2 or more primaries	No	Yes	2	2	0	Hospital inpatient/outpatient or clinic	Married (including common law)	Unknown	45-49 years	0	98	IV	T2	N3	M1	70	300	600	40	5607023
Female	2010	White	Non-Spanish-Hispanic-Latino	C34.3-Lower lobe, lung	8560	8560/3: Adenosquamous carcinoma	33	4 or more regional lymph nodes removed	None; diagnosed at autopsy	None/Unknown	Surgery performed	Yes	0	40	Blank(s)	Blank(s)	Lung and Bronchus	39	Dead	2nd of 2 or more primaries	No	Yes	2	2	0	Hospital inpatient/outpatient or clinic	Married (including common law)	Moderately differentiated; Grade II	75-79 years	9	1	IV	T2	N1	M1	35	455	100	40	5622953
Male	2001	White	Non-Spanish-Hispanic-Latino	C34.1-Upper lobe, lung	8560	8560/3: Adenosquamous carcinoma	0	Blank(s)	Blank(s)	None/Unknown	Not recommended	Yes	Blank(s)	Blank(s)	Blank(s)	Blank(s)	Chronic Myeloid Leukemia	1	Dead	2nd of 2 or more primaries	No	Yes	2	2	0	Hospital inpatient/outpatient or clinic	Married (including common law)	Poorly differentiated; Grade III	85+ years	0	98	Blank(s)	Blank(s)	Blank(s)	Blank(s)	Blank(s)	Blank(s)	Blank(s)	Blank(s)	5628393
Male	2001	White	Non-Spanish-Hispanic-Latino	C34.1-Upper lobe, lung	8560	8560/3: Adenosquamous carcinoma	30	Blank(s)	Blank(s)	None/Unknown	Surgery performed	No/Unknown	Blank(s)	Blank(s)	Blank(s)	Blank(s)	Alive	214	Alive	2nd of 2 or more primaries	No	Yes	2	4	0	Hospital inpatient/outpatient or clinic	Unknown	Moderately differentiated; Grade II	65-69 years	36	0	Blank(s)	Blank(s)	Blank(s)	Blank(s)	Blank(s)	Blank(s)	Blank(s)	Blank(s)	5630531
Male	2014	White	Non-Spanish-Hispanic-Latino	C34.1-Upper lobe, lung	8560	8560/3: Adenosquamous carcinoma	0	4 or more regional lymph nodes removed	None; diagnosed at autopsy	Beam radiation	Not recommended	Yes	0	998	Blank(s)	Blank(s)	Lung and Bronchus	17	Dead	4th of 4 or more primaries	No	Yes	4	4	0	Hospital inpatient/outpatient or clinic	Divorced	Unknown	70-74 years	9	9	IIIB	T2	N3	M0	50	100	600	0	5630587
Female	2009	White	Non-Spanish-Hispanic-Latino	C34.1-Upper lobe, lung	8560	8560/3: Adenosquamous carcinoma	33	1 to 3 regional lymph nodes removed	None; diagnosed at autopsy	None/Unknown	Surgery performed	No/Unknown	988	Blank(s)	Blank(s)	Blank(s)	Lung and Bronchus	10	Dead	2nd of 2 or more primaries	No	Yes	2	2	0	Laboratory only (hospital or private)	Unknown	Moderately differentiated; Grade II	85+ years	1	1	IIB	T2	N1	M0	80	100	100	0	5633451
Male	2003	White	Non-Spanish-Hispanic-Latino	C34.1-Upper lobe, lung	8560	8560/3: Adenosquamous carcinoma	0	None	None; diagnosed at autopsy	Beam radiation	Not recommended	Yes	Blank(s)	Blank(s)	Blank(s)	Blank(s)	Lung and Bronchus	6	Dead	2nd of 2 or more primaries	No	Yes	2	2	0	Hospital inpatient/outpatient or clinic	Married (including common law)	Poorly differentiated; Grade III	80-84 years	0	98	Blank(s)	Blank(s)	Blank(s)	Blank(s)	Blank(s)	Blank(s)	Blank(s)	Blank(s)	5644858
Male	2014	White	Non-Spanish-Hispanic-Latino	C34.9-Lung, NOS	8560	8560/3: Adenosquamous carcinoma	0	None	None; diagnosed at autopsy	None/Unknown	Not recommended	No/Unknown	999	998	Blank(s)	Blank(s)	Lung and Bronchus	0	Dead	One primary only	Yes	Yes	2	1	0	Hospital inpatient/outpatient or clinic	Single (never married)	Poorly differentiated; Grade III	70-74 years	0	98	IIIB	T4	N0	M0	999	999	0	18	5646639
Male	2003	White	Non-Spanish-Hispanic-Latino	C34.9-Lung, NOS	8560	8560/3: Adenosquamous carcinoma	0	None	None; diagnosed at autopsy	None/Unknown	Not recommended, contraindicated due to other cond; autopsy only (1973-2002)	No/Unknown	Blank(s)	Blank(s)	Blank(s)	Blank(s)	Lung and Bronchus	5	Dead	2nd of 2 or more primaries	No	Yes	2	2	0	Hospital inpatient/outpatient or clinic	Married (including common law)	Moderately differentiated; Grade II	75-79 years	0	98	Blank(s)	Blank(s)	Blank(s)	Blank(s)	Blank(s)	Blank(s)	Blank(s)	Blank(s)	5655041
Female	2008	White	Non-Spanish-Hispanic-Latino	C34.3-Lower lobe, lung	8560	8560/3: Adenosquamous carcinoma	33	4 or more regional lymph nodes removed	Non-primary surgical procedure to other regional sites	None/Unknown	Surgery performed	No/Unknown	988	Blank(s)	Blank(s)	Blank(s)	Lung and Bronchus	29	Dead	2nd of 2 or more primaries	No	Yes	2	2	0	Hospital inpatient/outpatient or clinic	Married (including common law)	Poorly differentiated; Grade III	70-74 years	13	0	IA	T1	N0	M0	12	100	0	0	5656798
Male	2006	White	Non-Spanish-Hispanic-Latino	C34.3-Lower lobe, lung	8560	8560/3: Adenosquamous carcinoma	21	4 or more regional lymph nodes removed	None; diagnosed at autopsy	None/Unknown	Surgery performed	No/Unknown	988	Blank(s)	Blank(s)	Blank(s)	Chronic Obstructive Pulmonary Disease and Allied Cond	18	Dead	2nd of 2 or more primaries	No	Yes	2	2	0	Hospital inpatient/outpatient or clinic	Married (including common law)	Moderately differentiated; Grade II	85+ years	97	0	IA	T1	N0	M0	25	100	0	0	5669078
Male	2005	White	Non-Spanish-Hispanic-Latino	C34.1-Upper lobe, lung	8560	8560/3: Adenosquamous carcinoma	33	1 to 3 regional lymph nodes removed	None; diagnosed at autopsy	None/Unknown	Surgery performed	No/Unknown	988	Blank(s)	Blank(s)	Blank(s)	Other Cause of Death	78	Dead	2nd of 2 or more primaries	No	Yes	2	2	0	Hospital inpatient/outpatient or clinic	Married (including common law)	Poorly differentiated; Grade III	85+ years	1	0	IB	T2	N0	M0	45	100	0	0	5678746
Female	2017	White	Non-Spanish-Hispanic-Latino	C34.1-Upper lobe, lung	8560	8560/3: Adenosquamous carcinoma	0	None	None; diagnosed at autopsy	None/Unknown	Not recommended	No/Unknown	999	998	Blank(s)	Blank(s)	Lung and Bronchus	7	Dead	5th of 5 or more primaries	No	Yes	5	5	0	Hospital inpatient/outpatient or clinic	Divorced	Poorly differentiated; Grade III	75-79 years	0	98	Blank(s)	Blank(s)	Blank(s)	Blank(s)	Blank(s)	Blank(s)	Blank(s)	Blank(s)	5685035
Male	2004	White	Non-Spanish-Hispanic-Latino	C34.2-Middle lobe, lung	8560	8560/3: Adenosquamous carcinoma	0	None	None; diagnosed at autopsy	Beam radiation	Recommended but not performed, unknown reason	Yes	988	Blank(s)	Blank(s)	Blank(s)	Lung and Bronchus	12	Dead	3rd of 3 or more primaries	No	Yes	3	3	0	Hospital inpatient/outpatient or clinic	Unknown	Unknown	75-79 years	0	98	IIIA	T3	N2	M0	12	550	200	0	5707781
Male	2005	White	Non-Spanish-Hispanic-Latino	C34.1-Upper lobe, lung	8560	8560/3: Adenosquamous carcinoma	21	None	None; diagnosed at autopsy	None/Unknown	Surgery performed	No/Unknown	988	Blank(s)	Blank(s)	Blank(s)	Chronic Obstructive Pulmonary Disease and Allied Cond	161	Dead	3rd of 3 or more primaries	No	No	3	3	0	Hospital inpatient/outpatient or clinic	Married (including common law)	Unknown	75-79 years	0	98	IIIB	T4	N0	M0	20	700	0	0	5709773
Male	2000	White	Non-Spanish-Hispanic-Latino	C34.9-Lung, NOS	8560	8560/3: Adenosquamous carcinoma	0	Blank(s)	Blank(s)	Beam radiation	Recommended but not performed, unknown reason	No/Unknown	Blank(s)	Blank(s)	Blank(s)	Blank(s)	Prostate	2	Dead	4th of 4 or more primaries	No	Yes	4	4	0	Hospital inpatient/outpatient or clinic	Married (including common law)	Poorly differentiated; Grade III	70-74 years	0	98	Blank(s)	Blank(s)	Blank(s)	Blank(s)	Blank(s)	Blank(s)	Blank(s)	Blank(s)	5710150
Male	2010	White	Non-Spanish-Hispanic-Latino	C34.3-Lower lobe, lung	8560	8560/3: Adenosquamous carcinoma	0	None	None; diagnosed at autopsy	Beam radiation	Recommended but not performed, patient refused	No/Unknown	0	998	Blank(s)	Blank(s)	Lung and Bronchus	2	Dead	2nd of 2 or more primaries	No	Yes	2	2	0	Hospital inpatient/outpatient or clinic	Married (including common law)	Poorly differentiated; Grade III	85+ years	0	98	IB	T2	N0	M0	61	410	0	0	5711181
Male	2002	White	Non-Spanish-Hispanic-Latino	C34.2-Middle lobe, lung	8560	8560/3: Adenosquamous carcinoma	30	Blank(s)	Blank(s)	None/Unknown	Surgery performed	No/Unknown	Blank(s)	Blank(s)	Blank(s)	Blank(s)	Lung and Bronchus	149	Dead	2nd of 2 or more primaries	No	Yes	2	3	0	Hospital inpatient/outpatient or clinic	Married (including common law)	Poorly differentiated; Grade III	70-74 years	11	0	Blank(s)	Blank(s)	Blank(s)	Blank(s)	Blank(s)	Blank(s)	Blank(s)	Blank(s)	5716418
Male	2003	White	Non-Spanish-Hispanic-Latino	C34.1-Upper lobe, lung	8560	8560/3: Adenosquamous carcinoma	33	4 or more regional lymph nodes removed	None; diagnosed at autopsy	None/Unknown	Surgery performed	No/Unknown	Blank(s)	Blank(s)	Blank(s)	Blank(s)	Lung and Bronchus	133	Dead	3rd of 3 or more primaries	No	No	3	3	0	Hospital inpatient/outpatient or clinic	Married (including common law)	Poorly differentiated; Grade III	75-79 years	7	0	Blank(s)	Blank(s)	Blank(s)	Blank(s)	Blank(s)	Blank(s)	Blank(s)	Blank(s)	5716418
Male	2017	White	Non-Spanish-Hispanic-Latino	C34.3-Lower lobe, lung	8560	8560/3: Adenosquamous carcinoma	0	None	None; diagnosed at autopsy	None/Unknown	Not recommended	No/Unknown	0	998	Blank(s)	Blank(s)	Lung and Bronchus	0	Dead	3rd of 3 or more primaries	No	Yes	3	3	0	Hospital inpatient/outpatient or clinic	Married (including common law)	Unknown	75-79 years	0	98	Blank(s)	Blank(s)	Blank(s)	Blank(s)	Blank(s)	Blank(s)	Blank(s)	Blank(s)	5726830
Male	2000	White	Non-Spanish-Hispanic-Latino	C34.3-Lower lobe, lung	8560	8560/3: Adenosquamous carcinoma	55	Blank(s)	Blank(s)	None/Unknown	Surgery performed	No/Unknown	Blank(s)	Blank(s)	Blank(s)	Blank(s)	Lung and Bronchus	22	Dead	2nd of 2 or more primaries	No	Yes	2	2	0	Hospital inpatient/outpatient or clinic	Married (including common law)	Unknown	80-84 years	6	0	Blank(s)	Blank(s)	Blank(s)	Blank(s)	Blank(s)	Blank(s)	Blank(s)	Blank(s)	5732284
Male	2000	White	Non-Spanish-Hispanic-Latino	C34.1-Upper lobe, lung	8560	8560/3: Adenosquamous carcinoma	0	Blank(s)	Blank(s)	None/Unknown	Recommended but not performed, patient refused	No/Unknown	Blank(s)	Blank(s)	Blank(s)	Blank(s)	Lung and Bronchus	13	Dead	2nd of 2 or more primaries	Yes	Yes	2	2	0	Hospital inpatient/outpatient or clinic	Married (including common law)	Unknown	55-59 years	0	98	Blank(s)	Blank(s)	Blank(s)	Blank(s)	Blank(s)	Blank(s)	Blank(s)	Blank(s)	5732964
Female	2016	White	Non-Spanish-Hispanic-Latino	C34.1-Upper lobe, lung	8560	8560/3: Adenosquamous carcinoma	33	4 or more regional lymph nodes removed	None; diagnosed at autopsy	None/Unknown	Surgery performed	Yes	0	30	Blank(s)	Blank(s)	Alive	34	Alive	2nd of 2 or more primaries	No	Yes	2	3	0	Hospital inpatient/outpatient or clinic	Married (including common law)	Poorly differentiated; Grade III	70-74 years	12	1	Blank(s)	Blank(s)	Blank(s)	Blank(s)	Blank(s)	Blank(s)	Blank(s)	Blank(s)	5735031
Male	2018	White	Non-Spanish-Hispanic-Latino	C34.3-Lower lobe, lung	8560	8560/3: Adenosquamous carcinoma	0	None	None; diagnosed at autopsy	Beam radiation	Not recommended	No/Unknown	Blank(s)	Blank(s)	Blank(s)	Blank(s)	Alive	9	Alive	2nd of 2 or more primaries	No	No	2	2	0	Hospital inpatient/outpatient or clinic	Widowed	Blank(s)	80-84 years	0	98	Blank(s)	Blank(s)	Blank(s)	Blank(s)	Blank(s)	Blank(s)	Blank(s)	Blank(s)	5736724
Male	2018	White	Non-Spanish-Hispanic-Latino	C34.1-Upper lobe, lung	8560	8560/3: Adenosquamous carcinoma	33	4 or more regional lymph nodes removed	None; diagnosed at autopsy	None/Unknown	Surgery performed	No/Unknown	Blank(s)	Blank(s)	Blank(s)	Blank(s)	Alive	8	Alive	2nd of 2 or more primaries	No	Yes	2	2	0	Hospital inpatient/outpatient or clinic	Unknown	Blank(s)	75-79 years	16	0	Blank(s)	Blank(s)	Blank(s)	Blank(s)	Blank(s)	Blank(s)	Blank(s)	Blank(s)	5746824
Male	2001	White	Non-Spanish-Hispanic-Latino	C34.1-Upper lobe, lung	8560	8560/3: Adenosquamous carcinoma	0	Blank(s)	Blank(s)	None/Unknown	Recommended but not performed, unknown reason	No/Unknown	Blank(s)	Blank(s)	Blank(s)	Blank(s)	Lung and Bronchus	20	Dead	3rd of 3 or more primaries	No	Yes	3	3	0	Hospital inpatient/outpatient or clinic	Married (including common law)	Poorly differentiated; Grade III	75-79 years	0	98	Blank(s)	Blank(s)	Blank(s)	Blank(s)	Blank(s)	Blank(s)	Blank(s)	Blank(s)	5750908
Male	2008	White	Non-Spanish-Hispanic-Latino	C34.3-Lower lobe, lung	8560	8560/3: Adenosquamous carcinoma	33	4 or more regional lymph nodes removed	None; diagnosed at autopsy	None/Unknown	Surgery performed	No/Unknown	988	Blank(s)	Blank(s)	Blank(s)	Lung and Bronchus	7	Dead	2nd of 2 or more primaries	No	Yes	2	2	0	Hospital inpatient/outpatient or clinic	Widowed	Moderately differentiated; Grade II	75-79 years	22	1	IIIB	T4	N2	M0	37	650	200	0	5752995
Male	2002	White	Non-Spanish-Hispanic-Latino	C34.1-Upper lobe, lung	8560	8560/3: Adenosquamous carcinoma	30	Blank(s)	Blank(s)	None/Unknown	Surgery performed	No/Unknown	Blank(s)	Blank(s)	Blank(s)	Blank(s)	Other Cause of Death	76	Dead	2nd of 2 or more primaries	No	Yes	2	2	0	Hospital inpatient/outpatient or clinic	Married (including common law)	Poorly differentiated; Grade III	65-69 years	12	0	Blank(s)	Blank(s)	Blank(s)	Blank(s)	Blank(s)	Blank(s)	Blank(s)	Blank(s)	5769121
Male	2004	White	Non-Spanish-Hispanic-Latino	C34.3-Lower lobe, lung	8560	8560/3: Adenosquamous carcinoma	33	4 or more regional lymph nodes removed	None; diagnosed at autopsy	None/Unknown	Surgery performed	No/Unknown	988	Blank(s)	Blank(s)	Blank(s)	Miscellaneous Malignant Cancer	67	Dead	2nd of 2 or more primaries	No	Yes	2	5	0	Hospital inpatient/outpatient or clinic	Married (including common law)	Moderately differentiated; Grade II	75-79 years	11	0	IA	T1	N0	M0	10	100	0	0	5775762
Male	2005	White	Non-Spanish-Hispanic-Latino	C34.1-Upper lobe, lung	8560	8560/3: Adenosquamous carcinoma	21	None	None; diagnosed at autopsy	None/Unknown	Surgery performed	No/Unknown	988	Blank(s)	Blank(s)	Blank(s)	Miscellaneous Malignant Cancer	66	Dead	3rd of 3 or more primaries	No	No	3	5	0	Hospital inpatient/outpatient or clinic	Married (including common law)	Moderately differentiated; Grade II	75-79 years	0	98	IA	T1	N0	M0	15	100	0	0	5775762
Male	2000	White	Non-Spanish-Hispanic-Latino	C34.1-Upper lobe, lung	8560	8560/3: Adenosquamous carcinoma	30	Blank(s)	Blank(s)	None/Unknown	Surgery performed	No/Unknown	Blank(s)	Blank(s)	Blank(s)	Blank(s)	Alive	223	Alive	3rd of 3 or more primaries	No	Yes	3	5	0	Hospital inpatient/outpatient or clinic	Married (including common law)	Unknown	65-69 years	0	98	Blank(s)	Blank(s)	Blank(s)	Blank(s)	Blank(s)	Blank(s)	Blank(s)	Blank(s)	5788474
Male	2010	White	Non-Spanish-Hispanic-Latino	C34.1-Upper lobe, lung	8560	8560/3: Adenosquamous carcinoma	33	1 to 3 regional lymph nodes removed	None; diagnosed at autopsy	Beam radiation	Surgery performed	No/Unknown	0	0	Blank(s)	Blank(s)	Lung and Bronchus	12	Dead	4th of 4 or more primaries	No	Yes	4	4	0	Hospital inpatient/outpatient or clinic	Married (including common law)	Moderately differentiated; Grade II	70-74 years	1	0	IA	T1	N0	M0	10	100	0	0	5791164
Male	2000	White	Non-Spanish-Hispanic-Latino	C34.1-Upper lobe, lung	8560	8560/3: Adenosquamous carcinoma	30	Blank(s)	Blank(s)	None/Unknown	Surgery performed	No/Unknown	Blank(s)	Blank(s)	Blank(s)	Blank(s)	Aleukemic, Subleukemic and NOS	14	Dead	3rd of 3 or more primaries	No	Yes	3	3	0	Hospital inpatient/outpatient or clinic	Married (including common law)	Poorly differentiated; Grade III	65-69 years	22	3	Blank(s)	Blank(s)	Blank(s)	Blank(s)	Blank(s)	Blank(s)	Blank(s)	Blank(s)	5791272
Male	2002	White	Non-Spanish-Hispanic-Latino	C34.3-Lower lobe, lung	8560	8560/3: Adenosquamous carcinoma	30	Blank(s)	Blank(s)	None/Unknown	Surgery performed	No/Unknown	Blank(s)	Blank(s)	Blank(s)	Blank(s)	Non-Hodgkin Lymphoma	22	Dead	2nd of 2 or more primaries	No	Yes	2	2	0	Hospital inpatient/outpatient or clinic	Married (including common law)	Poorly differentiated; Grade III	70-74 years	2	0	Blank(s)	Blank(s)	Blank(s)	Blank(s)	Blank(s)	Blank(s)	Blank(s)	Blank(s)	5811832
Female	2012	White	Non-Spanish-Hispanic-Latino	C34.1-Upper lobe, lung	8560	8560/3: Adenosquamous carcinoma	0	None	None; diagnosed at autopsy	Refused (1988+)	Not recommended	No/Unknown	0	998	Blank(s)	Blank(s)	Lung and Bronchus	1	Dead	3rd of 3 or more primaries	No	Yes	3	3	0	Hospital inpatient/outpatient or clinic	Widowed	Poorly differentiated; Grade III	80-84 years	0	98	IV	T2	N2	M1	47	100	200	40	5814114
Male	2005	White	Non-Spanish-Hispanic-Latino	C34.1-Upper lobe, lung	8560	8560/3: Adenosquamous carcinoma	0	None	None; diagnosed at autopsy	None/Unknown	Not recommended, contraindicated due to other cond; autopsy only (1973-2002)	No/Unknown	988	Blank(s)	Blank(s)	Blank(s)	Lung and Bronchus	1	Dead	2nd of 2 or more primaries	No	Yes	2	2	0	Hospital inpatient/outpatient or clinic	Widowed	Poorly differentiated; Grade III	85+ years	0	98	IV	T3	N0	M1	22	600	0	50	5814145
Male	2014	White	Non-Spanish-Hispanic-Latino	C34.3-Lower lobe, lung	8560	8560/3: Adenosquamous carcinoma	33	4 or more regional lymph nodes removed	None; diagnosed at autopsy	None/Unknown	Surgery performed	No/Unknown	0	0	Blank(s)	Blank(s)	Alive	52	Alive	2nd of 2 or more primaries	No	Yes	2	2	0	Hospital inpatient/outpatient or clinic	Married (including common law)	Poorly differentiated; Grade III	75-79 years	5	0	IB	T2	N0	M0	40	100	0	0	5824199
Male	2005	White	Non-Spanish-Hispanic-Latino	C34.1-Upper lobe, lung	8560	8560/3: Adenosquamous carcinoma	30	4 or more regional lymph nodes removed	None; diagnosed at autopsy	None/Unknown	Surgery performed	No/Unknown	988	Blank(s)	Blank(s)	Blank(s)	Diseases of Heart	0	Dead	3rd of 3 or more primaries	No	Yes	3	3	0	Hospital inpatient/outpatient or clinic	Married (including common law)	Poorly differentiated; Grade III	70-74 years	6	0	IB	T2	N0	M0	16	450	0	0	5829621
Male	2008	White	Non-Spanish-Hispanic-Latino	C34.3-Lower lobe, lung	8560	8560/3: Adenosquamous carcinoma	56	4 or more regional lymph nodes removed	Non-primary surgical procedure to other regional sites	None/Unknown	Surgery performed	No/Unknown	0	Blank(s)	Blank(s)	Blank(s)	Acute Myeloid Leukemia	16	Dead	3rd of 3 or more primaries	No	Yes	3	3	0	Hospital inpatient/outpatient or clinic	Divorced	Poorly differentiated; Grade III	70-74 years	11	0	IB	T2	N0	M0	125	430	0	0	5842504
Male	2003	White	Non-Spanish-Hispanic-Latino	C34.3-Lower lobe, lung	8560	8560/3: Adenosquamous carcinoma	33	4 or more regional lymph nodes removed	None; diagnosed at autopsy	None/Unknown	Surgery performed	No/Unknown	Blank(s)	Blank(s)	Blank(s)	Blank(s)	Alive	182	Alive	2nd of 2 or more primaries	No	Yes	2	2	0	Hospital inpatient/outpatient or clinic	Married (including common law)	Moderately differentiated; Grade II	75-79 years	11	0	Blank(s)	Blank(s)	Blank(s)	Blank(s)	Blank(s)	Blank(s)	Blank(s)	Blank(s)	5845281
Female	2011	White	Non-Spanish-Hispanic-Latino	C34.1-Upper lobe, lung	8560	8560/3: Adenosquamous carcinoma	33	4 or more regional lymph nodes removed	None; diagnosed at autopsy	None/Unknown	Surgery performed	No/Unknown	0	40	Blank(s)	Blank(s)	Alive	95	Alive	2nd of 2 or more primaries	No	Yes	2	2	0	Hospital inpatient/outpatient or clinic	Widowed	Poorly differentiated; Grade III	80-84 years	7	0	IIB	T3	N0	M0	41	600	0	0	5846849
Female	2003	White	Non-Spanish-Hispanic-Latino	C34.1-Upper lobe, lung	8560	8560/3: Adenosquamous carcinoma	0	None	None; diagnosed at autopsy	Beam radiation	Not recommended	No/Unknown	Blank(s)	Blank(s)	Blank(s)	Blank(s)	Lung and Bronchus	4	Dead	2nd of 2 or more primaries	No	Yes	2	2	0	Hospital inpatient/outpatient or clinic	Widowed	Unknown	80-84 years	0	98	Blank(s)	Blank(s)	Blank(s)	Blank(s)	Blank(s)	Blank(s)	Blank(s)	Blank(s)	5848738
Male	2000	Black	Non-Spanish-Hispanic-Latino	C34.1-Upper lobe, lung	8560	8560/3: Adenosquamous carcinoma	30	Blank(s)	Blank(s)	None/Unknown	Surgery performed	No/Unknown	Blank(s)	Blank(s)	Blank(s)	Blank(s)	Septicemia	33	Dead	One primary only	Yes	Yes	1	1	0	Hospital inpatient/outpatient or clinic	Married (including common law)	Poorly differentiated; Grade III	60-64 years	0	98	Blank(s)	Blank(s)	Blank(s)	Blank(s)	Blank(s)	Blank(s)	Blank(s)	Blank(s)	5852594
Female	2017	White	Non-Spanish-Hispanic-Latino	C34.1-Upper lobe, lung	8560	8560/3: Adenosquamous carcinoma	0	None	None; diagnosed at autopsy	Beam radiation	Not recommended	No/Unknown	0	998	Blank(s)	Blank(s)	Alive	18	Alive	3rd of 3 or more primaries	No	Yes	3	3	0	Hospital inpatient/outpatient or clinic	Widowed	Poorly differentiated; Grade III	75-79 years	0	98	Blank(s)	Blank(s)	Blank(s)	Blank(s)	Blank(s)	Blank(s)	Blank(s)	Blank(s)	5853049
Male	2000	White	Non-Spanish-Hispanic-Latino	C34.9-Lung, NOS	8560	8560/3: Adenosquamous carcinoma	0	Blank(s)	Blank(s)	None/Unknown	Recommended but not performed, unknown reason	Yes	Blank(s)	Blank(s)	Blank(s)	Blank(s)	Lung and Bronchus	2	Dead	One primary only	Yes	Yes	1	1	0	Hospital inpatient/outpatient or clinic	Divorced	Unknown	70-74 years	0	98	Blank(s)	Blank(s)	Blank(s)	Blank(s)	Blank(s)	Blank(s)	Blank(s)	Blank(s)	5863027
Male	2000	White	Non-Spanish-Hispanic-Latino	C34.3-Lower lobe, lung	8560	8560/3: Adenosquamous carcinoma	30	Blank(s)	Blank(s)	None/Unknown	Surgery performed	No/Unknown	Blank(s)	Blank(s)	Blank(s)	Blank(s)	Lung and Bronchus	16	Dead	One primary only	Yes	Yes	1	1	0	Hospital inpatient/outpatient or clinic	Married (including common law)	Unknown	55-59 years	25	0	Blank(s)	Blank(s)	Blank(s)	Blank(s)	Blank(s)	Blank(s)	Blank(s)	Blank(s)	5863037
Male	2000	White	Non-Spanish-Hispanic-Latino	C34.1-Upper lobe, lung	8560	8560/3: Adenosquamous carcinoma	30	Blank(s)	Blank(s)	None/Unknown	Surgery performed	No/Unknown	Blank(s)	Blank(s)	Blank(s)	Blank(s)	Other Cause of Death	46	Dead	One primary only	Yes	Yes	1	1	0	Hospital inpatient/outpatient or clinic	Single (never married)	Moderately differentiated; Grade II	70-74 years	97	0	Blank(s)	Blank(s)	Blank(s)	Blank(s)	Blank(s)	Blank(s)	Blank(s)	Blank(s)	5863581
Male	2000	White	Non-Spanish-Hispanic-Latino	C34.3-Lower lobe, lung	8560	8560/3: Adenosquamous carcinoma	0	Blank(s)	Blank(s)	None/Unknown	Recommended but not performed, unknown reason	No/Unknown	Blank(s)	Blank(s)	Blank(s)	Blank(s)	Lung and Bronchus	2	Dead	One primary only	Yes	Yes	1	1	0	Hospital inpatient/outpatient or clinic	Widowed	Unknown	75-79 years	0	98	Blank(s)	Blank(s)	Blank(s)	Blank(s)	Blank(s)	Blank(s)	Blank(s)	Blank(s)	5864273
Male	2000	White	Non-Spanish-Hispanic-Latino	C34.0-Main bronchus	8560	8560/3: Adenosquamous carcinoma	0	Blank(s)	Blank(s)	Beam radiation	Recommended but not performed, unknown reason	No/Unknown	Blank(s)	Blank(s)	Blank(s)	Blank(s)	Lung and Bronchus	3	Dead	One primary only	Yes	Yes	1	1	0	Hospital inpatient/outpatient or clinic	Married (including common law)	Unknown	70-74 years	0	98	Blank(s)	Blank(s)	Blank(s)	Blank(s)	Blank(s)	Blank(s)	Blank(s)	Blank(s)	5864964
Male	2001	White	Non-Spanish-Hispanic-Latino	C34.1-Upper lobe, lung	8560	8560/3: Adenosquamous carcinoma	21	Blank(s)	Blank(s)	None/Unknown	Surgery performed	No/Unknown	Blank(s)	Blank(s)	Blank(s)	Blank(s)	Lung and Bronchus	24	Dead	2nd of 2 or more primaries	No	Yes	2	2	0	Hospital inpatient/outpatient or clinic	Married (including common law)	Poorly differentiated; Grade III	60-64 years	6	0	Blank(s)	Blank(s)	Blank(s)	Blank(s)	Blank(s)	Blank(s)	Blank(s)	Blank(s)	5866422
Female	2000	White	Non-Spanish-Hispanic-Latino	C34.1-Upper lobe, lung	8560	8560/3: Adenosquamous carcinoma	21	Blank(s)	Blank(s)	Beam radiation	Surgery performed	Yes	Blank(s)	Blank(s)	Blank(s)	Blank(s)	Lung and Bronchus	6	Dead	One primary only	Yes	Yes	1	1	0	Hospital inpatient/outpatient or clinic	Married (including common law)	Poorly differentiated; Grade III	65-69 years	0	98	Blank(s)	Blank(s)	Blank(s)	Blank(s)	Blank(s)	Blank(s)	Blank(s)	Blank(s)	5867265
Male	2000	White	Non-Spanish-Hispanic-Latino	C34.9-Lung, NOS	8560	8560/3: Adenosquamous carcinoma	20	Blank(s)	Blank(s)	None/Unknown	Surgery performed	No/Unknown	Blank(s)	Blank(s)	Blank(s)	Blank(s)	Other Cause of Death	33	Dead	One primary only	Yes	Yes	1	1	0	Hospital inpatient/outpatient or clinic	Married (including common law)	Unknown	65-69 years	2	0	Blank(s)	Blank(s)	Blank(s)	Blank(s)	Blank(s)	Blank(s)	Blank(s)	Blank(s)	5869341
Female	2000	White	Spanish-Hispanic-Latino	C34.1-Upper lobe, lung	8560	8560/3: Adenosquamous carcinoma	30	Blank(s)	Blank(s)	None/Unknown	Surgery performed	No/Unknown	Blank(s)	Blank(s)	Blank(s)	Blank(s)	Alive	217	Alive	One primary only	Yes	Yes	1	1	0	Hospital inpatient/outpatient or clinic	Unknown	Poorly differentiated; Grade III	70-74 years	3	0	Blank(s)	Blank(s)	Blank(s)	Blank(s)	Blank(s)	Blank(s)	Blank(s)	Blank(s)	5872419
Female	2000	White	Non-Spanish-Hispanic-Latino	C34.9-Lung, NOS	8560	8560/3: Adenosquamous carcinoma	0	Blank(s)	Blank(s)	None/Unknown	Recommended but not performed, unknown reason	Yes	Blank(s)	Blank(s)	Blank(s)	Blank(s)	Lung and Bronchus	24	Dead	One primary only	Yes	Yes	1	1	0	Hospital inpatient/outpatient or clinic	Married (including common law)	Unknown	60-64 years	0	98	Blank(s)	Blank(s)	Blank(s)	Blank(s)	Blank(s)	Blank(s)	Blank(s)	Blank(s)	5874581
Female	2011	White	Non-Spanish-Hispanic-Latino	C34.1-Upper lobe, lung	8560	8560/3: Adenosquamous carcinoma	0	None	None; diagnosed at autopsy	None/Unknown	Not recommended	No/Unknown	30	999	Blank(s)	Blank(s)	Lung and Bronchus	8	Dead	2nd of 2 or more primaries	Yes	Yes	2	2	0	Hospital inpatient/outpatient or clinic	Widowed	Poorly differentiated; Grade III	65-69 years	0	98	IV	T4	N0	M1	38	100	0	23	5874831
Male	2000	White	Non-Spanish-Hispanic-Latino	C34.1-Upper lobe, lung	8560	8560/3: Adenosquamous carcinoma	0	Blank(s)	Blank(s)	Beam radiation	Recommended but not performed, unknown reason	Yes	Blank(s)	Blank(s)	Blank(s)	Blank(s)	Lung and Bronchus	5	Dead	One primary only	Yes	Yes	1	1	0	Hospital inpatient/outpatient or clinic	Widowed	Unknown	70-74 years	0	98	Blank(s)	Blank(s)	Blank(s)	Blank(s)	Blank(s)	Blank(s)	Blank(s)	Blank(s)	5877064
Male	2001	White	Non-Spanish-Hispanic-Latino	C34.3-Lower lobe, lung	8560	8560/3: Adenosquamous carcinoma	0	Blank(s)	Blank(s)	None/Unknown	Not recommended	Yes	Blank(s)	Blank(s)	Blank(s)	Blank(s)	Lung and Bronchus	2	Dead	One primary only	Yes	Yes	1	1	0	Hospital inpatient/outpatient or clinic	Married (including common law)	Poorly differentiated; Grade III	70-74 years	0	98	Blank(s)	Blank(s)	Blank(s)	Blank(s)	Blank(s)	Blank(s)	Blank(s)	Blank(s)	5877490
Female	2000	White	Spanish-Hispanic-Latino	C34.1-Upper lobe, lung	8560	8560/3: Adenosquamous carcinoma	0	Blank(s)	Blank(s)	Beam radiation	Recommended but not performed, unknown reason	No/Unknown	Blank(s)	Blank(s)	Blank(s)	Blank(s)	Lung and Bronchus	15	Dead	One primary only	Yes	Yes	1	1	0	Hospital inpatient/outpatient or clinic	Single (never married)	Unknown	35-39 years	0	98	Blank(s)	Blank(s)	Blank(s)	Blank(s)	Blank(s)	Blank(s)	Blank(s)	Blank(s)	5880194
Female	2000	White	Non-Spanish-Hispanic-Latino	C34.1-Upper lobe, lung	8560	8560/3: Adenosquamous carcinoma	30	Blank(s)	Blank(s)	None/Unknown	Surgery performed	No/Unknown	Blank(s)	Blank(s)	Blank(s)	Blank(s)	Lung and Bronchus	97	Dead	2nd of 2 or more primaries	No	Yes	2	3	0	Hospital inpatient/outpatient or clinic	Widowed	Poorly differentiated; Grade III	65-69 years	2	0	Blank(s)	Blank(s)	Blank(s)	Blank(s)	Blank(s)	Blank(s)	Blank(s)	Blank(s)	5882211
Male	2000	White	Non-Spanish-Hispanic-Latino	C34.3-Lower lobe, lung	8560	8560/3: Adenosquamous carcinoma	30	Blank(s)	Blank(s)	None/Unknown	Surgery performed	No/Unknown	Blank(s)	Blank(s)	Blank(s)	Blank(s)	Lung and Bronchus	14	Dead	One primary only	Yes	Yes	1	1	0	Hospital inpatient/outpatient or clinic	Single (never married)	Moderately differentiated; Grade II	55-59 years	7	0	Blank(s)	Blank(s)	Blank(s)	Blank(s)	Blank(s)	Blank(s)	Blank(s)	Blank(s)	5885917
Male	2000	White	Non-Spanish-Hispanic-Latino	C34.1-Upper lobe, lung	8560	8560/3: Adenosquamous carcinoma	30	Blank(s)	Blank(s)	Beam radiation	Surgery performed	No/Unknown	Blank(s)	Blank(s)	Blank(s)	Blank(s)	Lung and Bronchus	8	Dead	1st of 2 or more primaries	Yes	Yes	1	2	0	Hospital inpatient/outpatient or clinic	Single (never married)	Unknown	60-64 years	8	3	Blank(s)	Blank(s)	Blank(s)	Blank(s)	Blank(s)	Blank(s)	Blank(s)	Blank(s)	5887064
Male	2001	White	Non-Spanish-Hispanic-Latino	C34.9-Lung, NOS	8560	8560/3: Adenosquamous carcinoma	0	Blank(s)	Blank(s)	None/Unknown	Not recommended	No/Unknown	Blank(s)	Blank(s)	Blank(s)	Blank(s)	Lung and Bronchus	1	Dead	One primary only	Yes	Yes	1	1	0	Hospital inpatient/outpatient or clinic	Widowed	Unknown	70-74 years	0	98	Blank(s)	Blank(s)	Blank(s)	Blank(s)	Blank(s)	Blank(s)	Blank(s)	Blank(s)	5887164
Male	2000	White	Non-Spanish-Hispanic-Latino	C34.1-Upper lobe, lung	8560	8560/3: Adenosquamous carcinoma	55	Blank(s)	Blank(s)	Beam radiation	Surgery performed	No/Unknown	Blank(s)	Blank(s)	Blank(s)	Blank(s)	In situ, benign or unknown behavior neoplasm	150	Dead	1st of 2 or more primaries	Yes	Yes	1	2	0	Hospital inpatient/outpatient or clinic	Married (including common law)	Unknown	70-74 years	98	97	Blank(s)	Blank(s)	Blank(s)	Blank(s)	Blank(s)	Blank(s)	Blank(s)	Blank(s)	5887974
Female	2016	White	Non-Spanish-Hispanic-Latino	C34.1-Upper lobe, lung	8560	8560/3: Adenosquamous carcinoma	0	None	None; diagnosed at autopsy	Beam radiation	Not recommended	Yes	0	998	Blank(s)	Blank(s)	Lung and Bronchus	10	Dead	2nd of 2 or more primaries	No	Yes	2	2	0	Physicians office/private medical practitioner (LMD)	Single (never married)	Poorly differentiated; Grade III	65-69 years	0	98	Blank(s)	Blank(s)	Blank(s)	Blank(s)	Blank(s)	Blank(s)	Blank(s)	Blank(s)	5888167
Male	2003	White	Non-Spanish-Hispanic-Latino	C34.1-Upper lobe, lung	8560	8560/3: Adenosquamous carcinoma	46	4 or more regional lymph nodes removed	None; diagnosed at autopsy	Recommended, unknown if administered	Surgery performed	Yes	Blank(s)	Blank(s)	Blank(s)	Blank(s)	Lung and Bronchus	10	Dead	2nd of 2 or more primaries	No	Yes	2	2	0	Hospital inpatient/outpatient or clinic	Married (including common law)	Moderately differentiated; Grade II	70-74 years	10	0	Blank(s)	Blank(s)	Blank(s)	Blank(s)	Blank(s)	Blank(s)	Blank(s)	Blank(s)	5888959
Male	2000	White	Non-Spanish-Hispanic-Latino	C34.3-Lower lobe, lung	8560	8560/3: Adenosquamous carcinoma	0	Blank(s)	Blank(s)	Beam radiation	Recommended but not performed, unknown reason	Yes	Blank(s)	Blank(s)	Blank(s)	Blank(s)	Lung and Bronchus	17	Dead	One primary only	Yes	Yes	1	1	0	Hospital inpatient/outpatient or clinic	Married (including common law)	Moderately differentiated; Grade II	55-59 years	0	98	Blank(s)	Blank(s)	Blank(s)	Blank(s)	Blank(s)	Blank(s)	Blank(s)	Blank(s)	5890132
Male	2006	White	Non-Spanish-Hispanic-Latino	C34.1-Upper lobe, lung	8560	8560/3: Adenosquamous carcinoma	0	None	None; diagnosed at autopsy	Beam radiation	Not recommended, contraindicated due to other cond; autopsy only (1973-2002)	Yes	988	Blank(s)	Blank(s)	Blank(s)	Lung and Bronchus	15	Dead	2nd of 2 or more primaries	No	Yes	2	2	0	Hospital inpatient/outpatient or clinic	Married (including common law)	Unknown	60-64 years	0	98	IA	T1	N0	M0	23	100	0	0	5890302
Male	2001	White	Non-Spanish-Hispanic-Latino	C34.9-Lung, NOS	8560	8560/3: Adenosquamous carcinoma	0	Blank(s)	Blank(s)	Beam radiation	Recommended but not performed, unknown reason	No/Unknown	Blank(s)	Blank(s)	Blank(s)	Blank(s)	Lung and Bronchus	6	Dead	One primary only	Yes	Yes	1	1	0	Hospital inpatient/outpatient or clinic	Married (including common law)	Poorly differentiated; Grade III	75-79 years	0	98	Blank(s)	Blank(s)	Blank(s)	Blank(s)	Blank(s)	Blank(s)	Blank(s)	Blank(s)	5894684
Female	2000	White	Non-Spanish-Hispanic-Latino	C34.1-Upper lobe, lung	8560	8560/3: Adenosquamous carcinoma	30	Blank(s)	Blank(s)	None/Unknown	Surgery performed	Yes	Blank(s)	Blank(s)	Blank(s)	Blank(s)	Lung and Bronchus	28	Dead	One primary only	Yes	Yes	1	1	0	Hospital inpatient/outpatient or clinic	Married (including common law)	Poorly differentiated; Grade III	40-44 years	4	1	Blank(s)	Blank(s)	Blank(s)	Blank(s)	Blank(s)	Blank(s)	Blank(s)	Blank(s)	5897324
Male	2011	White	Non-Spanish-Hispanic-Latino	C34.1-Upper lobe, lung	8560	8560/3: Adenosquamous carcinoma	21	4 or more regional lymph nodes removed	None; diagnosed at autopsy	None/Unknown	Surgery performed	Yes	0	40	Blank(s)	Blank(s)	Lung and Bronchus	23	Dead	2nd of 2 or more primaries	No	Yes	2	4	0	Hospital inpatient/outpatient or clinic	Married (including common law)	Unknown	75-79 years	27	0	IB	T2	N0	M0	20	430	0	0	5897955
Male	2013	White	Non-Spanish-Hispanic-Latino	C34.1-Upper lobe, lung	8560	8560/3: Adenosquamous carcinoma	33	4 or more regional lymph nodes removed	None; diagnosed at autopsy	None/Unknown	Surgery performed	Yes	0	40	Blank(s)	Blank(s)	Lung and Bronchus	11	Dead	2nd of 2 or more primaries	No	Yes	2	2	0	Hospital inpatient/outpatient or clinic	Married (including common law)	Moderately differentiated; Grade II	70-74 years	18	1	IIIA	T3	N1	M0	80	570	100	0	5899645
Female	2001	White	Non-Spanish-Hispanic-Latino	C34.2-Middle lobe, lung	8560	8560/3: Adenosquamous carcinoma	0	Blank(s)	Blank(s)	Beam radiation	Recommended but not performed, unknown reason	Yes	Blank(s)	Blank(s)	Blank(s)	Blank(s)	Lung and Bronchus	9	Dead	One primary only	Yes	Yes	1	1	0	Hospital inpatient/outpatient or clinic	Married (including common law)	Unknown	60-64 years	0	98	Blank(s)	Blank(s)	Blank(s)	Blank(s)	Blank(s)	Blank(s)	Blank(s)	Blank(s)	5900995
Female	2001	White	Non-Spanish-Hispanic-Latino	C34.1-Upper lobe, lung	8560	8560/3: Adenosquamous carcinoma	0	Blank(s)	Blank(s)	None/Unknown	Not recommended	Yes	Blank(s)	Blank(s)	Blank(s)	Blank(s)	Lung and Bronchus	7	Dead	One primary only	Yes	Yes	1	1	0	Hospital inpatient/outpatient or clinic	Married (including common law)	Unknown	45-49 years	0	98	Blank(s)	Blank(s)	Blank(s)	Blank(s)	Blank(s)	Blank(s)	Blank(s)	Blank(s)	5901791
Male	2000	White	Non-Spanish-Hispanic-Latino	C34.1-Upper lobe, lung	8560	8560/3: Adenosquamous carcinoma	30	Blank(s)	Blank(s)	None/Unknown	Surgery performed	No/Unknown	Blank(s)	Blank(s)	Blank(s)	Blank(s)	Chronic Obstructive Pulmonary Disease and Allied Cond	57	Dead	One primary only	Yes	Yes	1	1	0	Hospital inpatient/outpatient or clinic	Married (including common law)	Moderately differentiated; Grade II	70-74 years	5	0	Blank(s)	Blank(s)	Blank(s)	Blank(s)	Blank(s)	Blank(s)	Blank(s)	Blank(s)	5905068
Female	2001	White	Non-Spanish-Hispanic-Latino	C34.1-Upper lobe, lung	8560	8560/3: Adenosquamous carcinoma	30	Blank(s)	Blank(s)	Beam radiation	Surgery performed	No/Unknown	Blank(s)	Blank(s)	Blank(s)	Blank(s)	Lung and Bronchus	10	Dead	One primary only	Yes	Yes	1	1	0	Hospital inpatient/outpatient or clinic	Widowed	Poorly differentiated; Grade III	75-79 years	7	0	Blank(s)	Blank(s)	Blank(s)	Blank(s)	Blank(s)	Blank(s)	Blank(s)	Blank(s)	5907002
Male	2006	White	Non-Spanish-Hispanic-Latino	C34.1-Upper lobe, lung	8560	8560/3: Adenosquamous carcinoma	0	None	None; diagnosed at autopsy	None/Unknown	Not recommended	No/Unknown	988	Blank(s)	Blank(s)	Blank(s)	Lung and Bronchus	16	Dead	3rd of 3 or more primaries	No	Yes	3	3	0	Hospital inpatient/outpatient or clinic	Widowed	Poorly differentiated; Grade III	80-84 years	99	99	UNK Stage	TX	NX	MX	999	999	999	99	5907494
Male	2001	White	Non-Spanish-Hispanic-Latino	C34.1-Upper lobe, lung	8560	8560/3: Adenosquamous carcinoma	30	Blank(s)	Blank(s)	None/Unknown	Surgery performed	No/Unknown	Blank(s)	Blank(s)	Blank(s)	Blank(s)	Diseases of Heart	125	Dead	1st of 2 or more primaries	Yes	Yes	1	2	0	Hospital inpatient/outpatient or clinic	Married (including common law)	Poorly differentiated; Grade III	75-79 years	7	0	Blank(s)	Blank(s)	Blank(s)	Blank(s)	Blank(s)	Blank(s)	Blank(s)	Blank(s)	5908454
Male	2001	White	Non-Spanish-Hispanic-Latino	C34.1-Upper lobe, lung	8560	8560/3: Adenosquamous carcinoma	30	Blank(s)	Blank(s)	None/Unknown	Surgery performed	No/Unknown	Blank(s)	Blank(s)	Blank(s)	Blank(s)	Chronic Obstructive Pulmonary Disease and Allied Cond	93	Dead	One primary only	Yes	Yes	1	1	0	Hospital inpatient/outpatient or clinic	Divorced	Unknown	75-79 years	6	0	Blank(s)	Blank(s)	Blank(s)	Blank(s)	Blank(s)	Blank(s)	Blank(s)	Blank(s)	5909918
Male	2012	White	Non-Spanish-Hispanic-Latino	C34.3-Lower lobe, lung	8560	8560/3: Adenosquamous carcinoma	56	4 or more regional lymph nodes removed	None; diagnosed at autopsy	None/Unknown	Surgery performed	No/Unknown	0	0	Blank(s)	Blank(s)	Lung and Bronchus	1	Dead	2nd of 2 or more primaries	No	Yes	2	2	0	Hospital inpatient/outpatient or clinic	Married (including common law)	Poorly differentiated; Grade III	60-64 years	11	2	IIB	T2	N1	M0	55	100	100	0	5909941
Female	2001	White	Non-Spanish-Hispanic-Latino	C34.3-Lower lobe, lung	8560	8560/3: Adenosquamous carcinoma	0	Blank(s)	Blank(s)	None/Unknown	Not recommended	Yes	Blank(s)	Blank(s)	Blank(s)	Blank(s)	Lung and Bronchus	10	Dead	One primary only	Yes	Yes	1	1	0	Hospital inpatient/outpatient or clinic	Married (including common law)	Unknown	60-64 years	0	98	Blank(s)	Blank(s)	Blank(s)	Blank(s)	Blank(s)	Blank(s)	Blank(s)	Blank(s)	5913263
Female	2001	White	Non-Spanish-Hispanic-Latino	C34.3-Lower lobe, lung	8560	8560/3: Adenosquamous carcinoma	0	Blank(s)	Blank(s)	None/Unknown	Recommended but not performed, unknown reason	Yes	Blank(s)	Blank(s)	Blank(s)	Blank(s)	Lung and Bronchus	4	Dead	One primary only	Yes	Yes	1	1	0	Hospital inpatient/outpatient or clinic	Widowed	Unknown	75-79 years	0	98	Blank(s)	Blank(s)	Blank(s)	Blank(s)	Blank(s)	Blank(s)	Blank(s)	Blank(s)	5913314
Female	2000	White	Non-Spanish-Hispanic-Latino	C34.3-Lower lobe, lung	8560	8560/3: Adenosquamous carcinoma	30	Blank(s)	Blank(s)	None/Unknown	Surgery performed	Yes	Blank(s)	Blank(s)	Blank(s)	Blank(s)	Alive	220	Alive	1st of 2 or more primaries	Yes	Yes	1	2	0	Hospital inpatient/outpatient or clinic	Widowed	Well differentiated; Grade I	70-74 years	98	1	Blank(s)	Blank(s)	Blank(s)	Blank(s)	Blank(s)	Blank(s)	Blank(s)	Blank(s)	5913936
Female	2001	Black	Non-Spanish-Hispanic-Latino	C34.1-Upper lobe, lung	8560	8560/3: Adenosquamous carcinoma	0	Blank(s)	Blank(s)	Beam radiation	Not recommended	No/Unknown	Blank(s)	Blank(s)	Blank(s)	Blank(s)	Lung and Bronchus	2	Dead	1st of 2 or more primaries	Yes	Yes	1	2	0	Hospital inpatient/outpatient or clinic	Single (never married)	Poorly differentiated; Grade III	75-79 years	0	98	Blank(s)	Blank(s)	Blank(s)	Blank(s)	Blank(s)	Blank(s)	Blank(s)	Blank(s)	5914148
Male	2001	White	Non-Spanish-Hispanic-Latino	C34.1-Upper lobe, lung	8560	8560/3: Adenosquamous carcinoma	30	Blank(s)	Blank(s)	None/Unknown	Surgery performed	No/Unknown	Blank(s)	Blank(s)	Blank(s)	Blank(s)	Lung and Bronchus	3	Dead	One primary only	Yes	Yes	1	1	0	Hospital inpatient/outpatient or clinic	Married (including common law)	Poorly differentiated; Grade III	65-69 years	5	1	Blank(s)	Blank(s)	Blank(s)	Blank(s)	Blank(s)	Blank(s)	Blank(s)	Blank(s)	5914464
Male	2013	Black	Non-Spanish-Hispanic-Latino	C34.1-Upper lobe, lung	8560	8560/3: Adenosquamous carcinoma	33	4 or more regional lymph nodes removed	None; diagnosed at autopsy	None/Unknown	Surgery performed	No/Unknown	0	20	Blank(s)	Blank(s)	Alive	63	Alive	3rd of 3 or more primaries	No	Yes	3	3	0	Hospital inpatient/outpatient or clinic	Married (including common law)	Moderately differentiated; Grade II	65-69 years	17	0	IB	T2	N0	M0	21	430	0	0	5915038
Female	2002	White	Non-Spanish-Hispanic-Latino	C34.2-Middle lobe, lung	8560	8560/3: Adenosquamous carcinoma	0	Blank(s)	Blank(s)	Beam radiation	Surgery performed	No/Unknown	Blank(s)	Blank(s)	Blank(s)	Blank(s)	Lung and Bronchus	3	Dead	One primary only	Yes	Yes	1	1	0	Hospital inpatient/outpatient or clinic	Married (including common law)	Poorly differentiated; Grade III	50-54 years	0	98	Blank(s)	Blank(s)	Blank(s)	Blank(s)	Blank(s)	Blank(s)	Blank(s)	Blank(s)	5918979
Male	2001	White	Non-Spanish-Hispanic-Latino	C34.3-Lower lobe, lung	8560	8560/3: Adenosquamous carcinoma	22	Blank(s)	Blank(s)	None/Unknown	Surgery performed	No/Unknown	Blank(s)	Blank(s)	Blank(s)	Blank(s)	Lung and Bronchus	62	Dead	One primary only	Yes	Yes	1	1	0	Hospital inpatient/outpatient or clinic	Married (including common law)	Poorly differentiated; Grade III	70-74 years	2	1	Blank(s)	Blank(s)	Blank(s)	Blank(s)	Blank(s)	Blank(s)	Blank(s)	Blank(s)	5919660
Male	2001	White	Non-Spanish-Hispanic-Latino	C34.2-Middle lobe, lung	8560	8560/3: Adenosquamous carcinoma	21	Blank(s)	Blank(s)	None/Unknown	Surgery performed	No/Unknown	Blank(s)	Blank(s)	Blank(s)	Blank(s)	Lung and Bronchus	23	Dead	One primary only	Yes	Yes	1	1	0	Hospital inpatient/outpatient or clinic	Married (including common law)	Unknown	75-79 years	4	0	Blank(s)	Blank(s)	Blank(s)	Blank(s)	Blank(s)	Blank(s)	Blank(s)	Blank(s)	5920292
Female	2006	White	Non-Spanish-Hispanic-Latino	C34.1-Upper lobe, lung	8560	8560/3: Adenosquamous carcinoma	55	Number of regional lymph nodes removed unknown	None; diagnosed at autopsy	None/Unknown	Surgery performed	No/Unknown	988	Blank(s)	Blank(s)	Blank(s)	Pneumonia and Influenza	145	Dead	2nd of 2 or more primaries	No	Yes	2	4	0	Hospital inpatient/outpatient or clinic	Married (including common law)	Poorly differentiated; Grade III	70-74 years	98	0	IV	T4	N0	M1	50	700	0	40	5920943
Male	2001	White	Non-Spanish-Hispanic-Latino	C34.1-Upper lobe, lung	8560	8560/3: Adenosquamous carcinoma	30	Blank(s)	Blank(s)	None/Unknown	Surgery performed	No/Unknown	Blank(s)	Blank(s)	Blank(s)	Blank(s)	Alive	206	Alive	One primary only	Yes	Yes	1	1	0	Hospital inpatient/outpatient or clinic	Married (including common law)	Poorly differentiated; Grade III	55-59 years	4	0	Blank(s)	Blank(s)	Blank(s)	Blank(s)	Blank(s)	Blank(s)	Blank(s)	Blank(s)	5921531
Female	2014	White	Non-Spanish-Hispanic-Latino	C34.2-Middle lobe, lung	8560	8560/3: Adenosquamous carcinoma	0	None	None; diagnosed at autopsy	None/Unknown	Not recommended	Yes	0	998	Blank(s)	Blank(s)	Lung and Bronchus	6	Dead	3rd of 3 or more primaries	No	Yes	2	3	0	Hospital inpatient/outpatient or clinic	Divorced	Poorly differentiated; Grade III	60-64 years	0	98	IV	T4	N1	M1	43	810	500	25	5923841
Male	2005	Black	Non-Spanish-Hispanic-Latino	C34.3-Lower lobe, lung	8560	8560/3: Adenosquamous carcinoma	0	None	None; diagnosed at autopsy	Beam radiation	Not recommended, contraindicated due to other cond; autopsy only (1973-2002)	No/Unknown	988	Blank(s)	Blank(s)	Blank(s)	Lung and Bronchus	13	Dead	3rd of 3 or more primaries	No	Yes	3	3	0	Hospital inpatient/outpatient or clinic	Widowed	Poorly differentiated; Grade III	75-79 years	0	98	IB	T2	N0	M0	32	100	0	0	5929748
Male	2002	White	Non-Spanish-Hispanic-Latino	C34.1-Upper lobe, lung	8560	8560/3: Adenosquamous carcinoma	30	Blank(s)	Blank(s)	None/Unknown	Surgery performed	No/Unknown	Blank(s)	Blank(s)	Blank(s)	Blank(s)	Lung and Bronchus	0	Dead	One primary only	Yes	Yes	1	1	0	Hospital inpatient/outpatient or clinic	Married (including common law)	Poorly differentiated; Grade III	75-79 years	98	0	Blank(s)	Blank(s)	Blank(s)	Blank(s)	Blank(s)	Blank(s)	Blank(s)	Blank(s)	5933282
Female	2002	White	Non-Spanish-Hispanic-Latino	C34.1-Upper lobe, lung	8560	8560/3: Adenosquamous carcinoma	0	Blank(s)	Blank(s)	None/Unknown	Surgery performed	Yes	Blank(s)	Blank(s)	Blank(s)	Blank(s)	Lung and Bronchus	12	Dead	One primary only	Yes	Yes	1	1	0	Hospital inpatient/outpatient or clinic	Married (including common law)	Poorly differentiated; Grade III	55-59 years	8	3	Blank(s)	Blank(s)	Blank(s)	Blank(s)	Blank(s)	Blank(s)	Blank(s)	Blank(s)	5935847
Female	2002	White	Non-Spanish-Hispanic-Latino	C34.3-Lower lobe, lung	8560	8560/3: Adenosquamous carcinoma	0	Blank(s)	Blank(s)	Beam radiation	Recommended but not performed, unknown reason	Yes	Blank(s)	Blank(s)	Blank(s)	Blank(s)	Lung and Bronchus	17	Dead	One primary only	Yes	Yes	1	1	0	Hospital inpatient/outpatient or clinic	Single (never married)	Unknown	55-59 years	0	98	Blank(s)	Blank(s)	Blank(s)	Blank(s)	Blank(s)	Blank(s)	Blank(s)	Blank(s)	5938862
Female	2002	White	Non-Spanish-Hispanic-Latino	C34.3-Lower lobe, lung	8560	8560/3: Adenosquamous carcinoma	55	Blank(s)	Blank(s)	None/Unknown	Surgery performed	No/Unknown	Blank(s)	Blank(s)	Blank(s)	Blank(s)	Lung and Bronchus	16	Dead	One primary only	Yes	Yes	1	1	0	Hospital inpatient/outpatient or clinic	Widowed	Moderately differentiated; Grade II	75-79 years	98	97	Blank(s)	Blank(s)	Blank(s)	Blank(s)	Blank(s)	Blank(s)	Blank(s)	Blank(s)	5939554
Male	2002	White	Non-Spanish-Hispanic-Latino	C34.3-Lower lobe, lung	8560	8560/3: Adenosquamous carcinoma	0	Blank(s)	Blank(s)	None/Unknown	Surgery performed	Yes	Blank(s)	Blank(s)	Blank(s)	Blank(s)	Lung and Bronchus	37	Dead	One primary only	Yes	Yes	1	1	0	Hospital inpatient/outpatient or clinic	Married (including common law)	Unknown	50-54 years	11	6	Blank(s)	Blank(s)	Blank(s)	Blank(s)	Blank(s)	Blank(s)	Blank(s)	Blank(s)	5940736
Female	2002	White	Non-Spanish-Hispanic-Latino	C34.1-Upper lobe, lung	8560	8560/3: Adenosquamous carcinoma	30	Blank(s)	Blank(s)	None/Unknown	Surgery performed	No/Unknown	Blank(s)	Blank(s)	Blank(s)	Blank(s)	Lung and Bronchus	135	Dead	1st of 2 or more primaries	Yes	Yes	1	2	0	Hospital inpatient/outpatient or clinic	Married (including common law)	Unknown	60-64 years	13	0	Blank(s)	Blank(s)	Blank(s)	Blank(s)	Blank(s)	Blank(s)	Blank(s)	Blank(s)	5940916
Female	2002	White	Non-Spanish-Hispanic-Latino	C34.0-Main bronchus	8560	8560/3: Adenosquamous carcinoma	0	Blank(s)	Blank(s)	Beam radiation	Surgery performed	No/Unknown	Blank(s)	Blank(s)	Blank(s)	Blank(s)	Lung and Bronchus	91	Dead	1st of 2 or more primaries	Yes	Yes	1	2	0	Hospital inpatient/outpatient or clinic	Married (including common law)	Unknown	60-64 years	95	97	Blank(s)	Blank(s)	Blank(s)	Blank(s)	Blank(s)	Blank(s)	Blank(s)	Blank(s)	5943998
Male	2002	White	Non-Spanish-Hispanic-Latino	C34.1-Upper lobe, lung	8560	8560/3: Adenosquamous carcinoma	45	Blank(s)	Blank(s)	None/Unknown	Surgery performed	Yes	Blank(s)	Blank(s)	Blank(s)	Blank(s)	Lung and Bronchus	8	Dead	One primary only	Yes	Yes	1	1	0	Hospital inpatient/outpatient or clinic	Married (including common law)	Poorly differentiated; Grade III	65-69 years	13	0	Blank(s)	Blank(s)	Blank(s)	Blank(s)	Blank(s)	Blank(s)	Blank(s)	Blank(s)	5949928
Male	2002	White	Non-Spanish-Hispanic-Latino	C34.9-Lung, NOS	8560	8560/3: Adenosquamous carcinoma	0	Blank(s)	Blank(s)	None/Unknown	Not recommended	Yes	Blank(s)	Blank(s)	Blank(s)	Blank(s)	Lung and Bronchus	18	Dead	One primary only	Yes	Yes	1	1	0	Hospital inpatient/outpatient or clinic	Married (including common law)	Poorly differentiated; Grade III	65-69 years	1	1	Blank(s)	Blank(s)	Blank(s)	Blank(s)	Blank(s)	Blank(s)	Blank(s)	Blank(s)	5952809
Female	2002	White	Non-Spanish-Hispanic-Latino	C34.1-Upper lobe, lung	8560	8560/3: Adenosquamous carcinoma	30	Blank(s)	Blank(s)	None/Unknown	Surgery performed	No/Unknown	Blank(s)	Blank(s)	Blank(s)	Blank(s)	State DC not available or state DC available but no COD	76	Dead	1st of 2 or more primaries	Yes	Yes	1	2	0	Hospital inpatient/outpatient or clinic	Single (never married)	Unknown	55-59 years	17	0	Blank(s)	Blank(s)	Blank(s)	Blank(s)	Blank(s)	Blank(s)	Blank(s)	Blank(s)	5953025
Male	2002	White	Non-Spanish-Hispanic-Latino	C34.3-Lower lobe, lung	8560	8560/3: Adenosquamous carcinoma	0	Blank(s)	Blank(s)	None/Unknown	Not recommended	Yes	Blank(s)	Blank(s)	Blank(s)	Blank(s)	Lung and Bronchus	12	Dead	One primary only	Yes	Yes	1	1	0	Hospital inpatient/outpatient or clinic	Married (including common law)	Poorly differentiated; Grade III	70-74 years	0	98	Blank(s)	Blank(s)	Blank(s)	Blank(s)	Blank(s)	Blank(s)	Blank(s)	Blank(s)	5954383
Male	2002	White	Non-Spanish-Hispanic-Latino	C34.1-Upper lobe, lung	8560	8560/3: Adenosquamous carcinoma	30	Blank(s)	Blank(s)	None/Unknown	Surgery performed	No/Unknown	Blank(s)	Blank(s)	Blank(s)	Blank(s)	Chronic Obstructive Pulmonary Disease and Allied Cond	5	Dead	One primary only	Yes	Yes	1	1	0	Hospital inpatient/outpatient or clinic	Married (including common law)	Unknown	65-69 years	2	0	Blank(s)	Blank(s)	Blank(s)	Blank(s)	Blank(s)	Blank(s)	Blank(s)	Blank(s)	5954798
Male	2011	Black	Non-Spanish-Hispanic-Latino	C34.2-Middle lobe, lung	8560	8560/3: Adenosquamous carcinoma	30	4 or more regional lymph nodes removed	None; diagnosed at autopsy	None/Unknown	Surgery performed	Yes	0	20	Blank(s)	Blank(s)	Lung and Bronchus	27	Dead	2nd of 2 or more primaries	No	Yes	2	2	0	Hospital inpatient/outpatient or clinic	Separated	Poorly differentiated; Grade III	65-69 years	6	1	IIB	T2	N1	M0	22	420	100	0	5956629
Male	2002	White	Non-Spanish-Hispanic-Latino	C34.0-Main bronchus	8560	8560/3: Adenosquamous carcinoma	0	Blank(s)	Blank(s)	Beam radiation	Not recommended	Yes	Blank(s)	Blank(s)	Blank(s)	Blank(s)	Diseases of Heart	143	Dead	1st of 2 or more primaries	Yes	Yes	1	2	0	Hospital inpatient/outpatient or clinic	Married (including common law)	Unknown	65-69 years	3	0	Blank(s)	Blank(s)	Blank(s)	Blank(s)	Blank(s)	Blank(s)	Blank(s)	Blank(s)	5962199
Male	2002	White	Non-Spanish-Hispanic-Latino	C34.1-Upper lobe, lung	8560	8560/3: Adenosquamous carcinoma	30	Blank(s)	Blank(s)	Beam radiation	Surgery performed	Yes	Blank(s)	Blank(s)	Blank(s)	Blank(s)	Alive	194	Alive	One primary only	Yes	Yes	1	1	0	Hospital inpatient/outpatient or clinic	Married (including common law)	Poorly differentiated; Grade III	50-54 years	98	0	Blank(s)	Blank(s)	Blank(s)	Blank(s)	Blank(s)	Blank(s)	Blank(s)	Blank(s)	5962238
Male	2002	White	Non-Spanish-Hispanic-Latino	C34.3-Lower lobe, lung	8560	8560/3: Adenosquamous carcinoma	0	Blank(s)	Blank(s)	Beam radiation	Not recommended	Yes	Blank(s)	Blank(s)	Blank(s)	Blank(s)	Lung and Bronchus	10	Dead	One primary only	Yes	Yes	1	1	0	Hospital inpatient/outpatient or clinic	Married (including common law)	Unknown	70-74 years	0	98	Blank(s)	Blank(s)	Blank(s)	Blank(s)	Blank(s)	Blank(s)	Blank(s)	Blank(s)	5962254
Female	2002	White	Non-Spanish-Hispanic-Latino	C34.0-Main bronchus	8560	8560/3: Adenosquamous carcinoma	0	Blank(s)	Blank(s)	Beam radiation	Not recommended	Yes	Blank(s)	Blank(s)	Blank(s)	Blank(s)	Lung and Bronchus	185	Dead	1st of 2 or more primaries	Yes	Yes	1	2	0	Hospital inpatient/outpatient or clinic	Divorced	Moderately differentiated; Grade II	45-49 years	0	98	Blank(s)	Blank(s)	Blank(s)	Blank(s)	Blank(s)	Blank(s)	Blank(s)	Blank(s)	5962293
Male	2002	White	Non-Spanish-Hispanic-Latino	C34.3-Lower lobe, lung	8560	8560/3: Adenosquamous carcinoma	30	Blank(s)	Blank(s)	None/Unknown	Surgery performed	No/Unknown	Blank(s)	Blank(s)	Blank(s)	Blank(s)	Lung and Bronchus	35	Dead	One primary only	Yes	Yes	1	1	0	Hospital inpatient/outpatient or clinic	Married (including common law)	Well differentiated; Grade I	65-69 years	10	0	Blank(s)	Blank(s)	Blank(s)	Blank(s)	Blank(s)	Blank(s)	Blank(s)	Blank(s)	5963516
Male	2002	White	Non-Spanish-Hispanic-Latino	C34.1-Upper lobe, lung	8560	8560/3: Adenosquamous carcinoma	30	Blank(s)	Blank(s)	None/Unknown	Surgery performed	No/Unknown	Blank(s)	Blank(s)	Blank(s)	Blank(s)	Lung and Bronchus	35	Dead	1st of 2 or more primaries	Yes	Yes	1	2	0	Hospital inpatient/outpatient or clinic	Married (including common law)	Poorly differentiated; Grade III	65-69 years	21	0	Blank(s)	Blank(s)	Blank(s)	Blank(s)	Blank(s)	Blank(s)	Blank(s)	Blank(s)	5963722
Male	2002	White	Non-Spanish-Hispanic-Latino	C34.1-Upper lobe, lung	8560	8560/3: Adenosquamous carcinoma	30	Blank(s)	Blank(s)	None/Unknown	Surgery performed	No/Unknown	Blank(s)	Blank(s)	Blank(s)	Blank(s)	Non-Hodgkin Lymphoma	68	Dead	1st of 2 or more primaries	Yes	Yes	1	2	0	Hospital inpatient/outpatient or clinic	Married (including common law)	Poorly differentiated; Grade III	75-79 years	98	0	Blank(s)	Blank(s)	Blank(s)	Blank(s)	Blank(s)	Blank(s)	Blank(s)	Blank(s)	5964333
Male	2002	White	Non-Spanish-Hispanic-Latino	C34.2-Middle lobe, lung	8560	8560/3: Adenosquamous carcinoma	30	Blank(s)	Blank(s)	None/Unknown	Surgery performed	No/Unknown	Blank(s)	Blank(s)	Blank(s)	Blank(s)	Lung and Bronchus	5	Dead	One primary only	Yes	Yes	1	1	0	Hospital inpatient/outpatient or clinic	Married (including common law)	Moderately differentiated; Grade II	80-84 years	10	0	Blank(s)	Blank(s)	Blank(s)	Blank(s)	Blank(s)	Blank(s)	Blank(s)	Blank(s)	5966597
Male	2002	White	Spanish-Hispanic-Latino	C34.3-Lower lobe, lung	8560	8560/3: Adenosquamous carcinoma	0	Blank(s)	Blank(s)	Beam radiation	Not recommended	Yes	Blank(s)	Blank(s)	Blank(s)	Blank(s)	Lung and Bronchus	3	Dead	One primary only	Yes	Yes	1	1	0	Hospital inpatient/outpatient or clinic	Married (including common law)	Unknown	55-59 years	0	98	Blank(s)	Blank(s)	Blank(s)	Blank(s)	Blank(s)	Blank(s)	Blank(s)	Blank(s)	5966979
Male	2003	White	Non-Spanish-Hispanic-Latino	C34.1-Upper lobe, lung	8560	8560/3: Adenosquamous carcinoma	30	1 to 3 regional lymph nodes removed	None; diagnosed at autopsy	None/Unknown	Surgery performed	No/Unknown	Blank(s)	Blank(s)	Blank(s)	Blank(s)	Other Cause of Death	1	Dead	One primary only	Yes	Yes	1	1	0	Hospital inpatient/outpatient or clinic	Widowed	Poorly differentiated; Grade III	70-74 years	4	1	Blank(s)	Blank(s)	Blank(s)	Blank(s)	Blank(s)	Blank(s)	Blank(s)	Blank(s)	5968618
Male	2015	White	Non-Spanish-Hispanic-Latino	C34.1-Upper lobe, lung	8560	8560/3: Adenosquamous carcinoma	0	None	None; diagnosed at autopsy	Beam radiation	Not recommended	Yes	0	998	Blank(s)	Blank(s)	Lung and Bronchus	11	Dead	3rd of 3 or more primaries	No	Yes	3	3	0	Hospital inpatient/outpatient or clinic	Widowed	Unknown	80-84 years	0	98	IIIA	T2	N2	M0	42	200	200	0	5971521
Male	2003	White	Non-Spanish-Hispanic-Latino	C34.1-Upper lobe, lung	8560	8560/3: Adenosquamous carcinoma	0	None	None; diagnosed at autopsy	Beam radiation	Not recommended	Yes	Blank(s)	Blank(s)	Blank(s)	Blank(s)	Lung and Bronchus	2	Dead	One primary only	Yes	Yes	1	1	0	Hospital inpatient/outpatient or clinic	Married (including common law)	Unknown	65-69 years	0	98	Blank(s)	Blank(s)	Blank(s)	Blank(s)	Blank(s)	Blank(s)	Blank(s)	Blank(s)	5973541
Male	2003	White	Non-Spanish-Hispanic-Latino	C34.3-Lower lobe, lung	8560	8560/3: Adenosquamous carcinoma	0	None	None; diagnosed at autopsy	Beam radiation	Not recommended	No/Unknown	Blank(s)	Blank(s)	Blank(s)	Blank(s)	Lung and Bronchus	6	Dead	One primary only	Yes	Yes	1	1	0	Hospital inpatient/outpatient or clinic	Married (including common law)	Poorly differentiated; Grade III	85+ years	0	98	Blank(s)	Blank(s)	Blank(s)	Blank(s)	Blank(s)	Blank(s)	Blank(s)	Blank(s)	5973999
Male	2003	White	Non-Spanish-Hispanic-Latino	C34.3-Lower lobe, lung	8560	8560/3: Adenosquamous carcinoma	33	4 or more regional lymph nodes removed	None; diagnosed at autopsy	None/Unknown	Surgery performed	No/Unknown	Blank(s)	Blank(s)	Blank(s)	Blank(s)	Lung and Bronchus	9	Dead	One primary only	Yes	Yes	1	1	0	Hospital inpatient/outpatient or clinic	Separated	Poorly differentiated; Grade III	85+ years	14	1	Blank(s)	Blank(s)	Blank(s)	Blank(s)	Blank(s)	Blank(s)	Blank(s)	Blank(s)	5974038
Male	2003	White	Non-Spanish-Hispanic-Latino	C34.3-Lower lobe, lung	8560	8560/3: Adenosquamous carcinoma	0	None	None; diagnosed at autopsy	Beam radiation	Not recommended	Yes	Blank(s)	Blank(s)	Blank(s)	Blank(s)	Lung and Bronchus	13	Dead	One primary only	Yes	Yes	1	1	0	Hospital inpatient/outpatient or clinic	Married (including common law)	Poorly differentiated; Grade III	70-74 years	0	98	Blank(s)	Blank(s)	Blank(s)	Blank(s)	Blank(s)	Blank(s)	Blank(s)	Blank(s)	5974111
Male	2003	White	Non-Spanish-Hispanic-Latino	C34.3-Lower lobe, lung	8560	8560/3: Adenosquamous carcinoma	0	None	None; diagnosed at autopsy	Combination of beam with implants or isotopes	Recommended but not performed, unknown reason	Yes	Blank(s)	Blank(s)	Blank(s)	Blank(s)	Lung and Bronchus	10	Dead	One primary only	Yes	Yes	1	1	0	Hospital inpatient/outpatient or clinic	Married (including common law)	Poorly differentiated; Grade III	60-64 years	2	1	Blank(s)	Blank(s)	Blank(s)	Blank(s)	Blank(s)	Blank(s)	Blank(s)	Blank(s)	5976369
Male	2003	White	Non-Spanish-Hispanic-Latino	C34.1-Upper lobe, lung	8560	8560/3: Adenosquamous carcinoma	0	None	None; diagnosed at autopsy	Beam radiation	Not recommended	Yes	Blank(s)	Blank(s)	Blank(s)	Blank(s)	Lung and Bronchus	6	Dead	One primary only	Yes	Yes	1	1	0	Hospital inpatient/outpatient or clinic	Single (never married)	Poorly differentiated; Grade III	75-79 years	0	98	Blank(s)	Blank(s)	Blank(s)	Blank(s)	Blank(s)	Blank(s)	Blank(s)	Blank(s)	5976679
Female	2003	White	Non-Spanish-Hispanic-Latino	C34.1-Upper lobe, lung	8560	8560/3: Adenosquamous carcinoma	33	4 or more regional lymph nodes removed	None; diagnosed at autopsy	None/Unknown	Surgery performed	No/Unknown	Blank(s)	Blank(s)	Blank(s)	Blank(s)	Alive	186	Alive	1st of 2 or more primaries	Yes	Yes	1	2	0	Hospital inpatient/outpatient or clinic	Widowed	Poorly differentiated; Grade III	70-74 years	9	0	Blank(s)	Blank(s)	Blank(s)	Blank(s)	Blank(s)	Blank(s)	Blank(s)	Blank(s)	5979471
Female	2014	White	Non-Spanish-Hispanic-Latino	C34.1-Upper lobe, lung	8560	8560/3: Adenosquamous carcinoma	0	None	None; diagnosed at autopsy	None/Unknown	Not recommended	Yes	10	998	Blank(s)	Blank(s)	Lung and Bronchus	7	Dead	2nd of 2 or more primaries	No	Yes	2	2	0	Hospital inpatient/outpatient or clinic	Single (never married)	Poorly differentiated; Grade III	65-69 years	95	95	IV	T4	N2	M1	87	700	200	40	5980221
Female	2003	Black	Non-Spanish-Hispanic-Latino	C34.1-Upper lobe, lung	8560	8560/3: Adenosquamous carcinoma	30	Number of regional lymph nodes removed unknown	None; diagnosed at autopsy	None/Unknown	Surgery performed	No/Unknown	Blank(s)	Blank(s)	Blank(s)	Blank(s)	Cerebrovascular Diseases	9	Dead	One primary only	Yes	Yes	1	1	0	Hospital inpatient/outpatient or clinic	Widowed	Poorly differentiated; Grade III	75-79 years	98	1	Blank(s)	Blank(s)	Blank(s)	Blank(s)	Blank(s)	Blank(s)	Blank(s)	Blank(s)	5981939
Female	2003	White	Non-Spanish-Hispanic-Latino	C34.3-Lower lobe, lung	8560	8560/3: Adenosquamous carcinoma	33	1 to 3 regional lymph nodes removed	None; diagnosed at autopsy	None/Unknown	Surgery performed	No/Unknown	Blank(s)	Blank(s)	Blank(s)	Blank(s)	Diseases of Heart	2	Dead	One primary only	Yes	Yes	1	1	0	Hospital inpatient/outpatient or clinic	Widowed	Poorly differentiated; Grade III	80-84 years	98	97	Blank(s)	Blank(s)	Blank(s)	Blank(s)	Blank(s)	Blank(s)	Blank(s)	Blank(s)	5982828
Female	2003	White	Non-Spanish-Hispanic-Latino	C34.3-Lower lobe, lung	8560	8560/3: Adenosquamous carcinoma	55	4 or more regional lymph nodes removed	None; diagnosed at autopsy	None/Unknown	Surgery performed	No/Unknown	Blank(s)	Blank(s)	Blank(s)	Blank(s)	Chronic Obstructive Pulmonary Disease and Allied Cond	71	Dead	1st of 2 or more primaries	Yes	Yes	1	3	0	Hospital inpatient/outpatient or clinic	Married (including common law)	Poorly differentiated; Grade III	65-69 years	20	6	Blank(s)	Blank(s)	Blank(s)	Blank(s)	Blank(s)	Blank(s)	Blank(s)	Blank(s)	5982853
Female	2005	White	Non-Spanish-Hispanic-Latino	C34.1-Upper lobe, lung	8560	8560/3: Adenosquamous carcinoma	21	None	None; diagnosed at autopsy	None/Unknown	Surgery performed	No/Unknown	988	Blank(s)	Blank(s)	Blank(s)	Chronic Obstructive Pulmonary Disease and Allied Cond	39	Dead	2nd of 2 or more primaries	No	No	2	3	0	Hospital inpatient/outpatient or clinic	Unknown	Poorly differentiated; Grade III	70-74 years	0	98	IA	T1	N0	M0	13	100	0	0	5982853
Female	2003	White	Non-Spanish-Hispanic-Latino	C34.3-Lower lobe, lung	8560	8560/3: Adenosquamous carcinoma	0	None	None; diagnosed at autopsy	Beam radiation	Not recommended	Yes	Blank(s)	Blank(s)	Blank(s)	Blank(s)	Lung and Bronchus	11	Dead	One primary only	Yes	Yes	1	1	0	Hospital inpatient/outpatient or clinic	Married (including common law)	Unknown	40-44 years	0	98	Blank(s)	Blank(s)	Blank(s)	Blank(s)	Blank(s)	Blank(s)	Blank(s)	Blank(s)	5985937
Female	2006	White	Non-Spanish-Hispanic-Latino	C34.3-Lower lobe, lung	8560	8560/3: Adenosquamous carcinoma	21	None	None; diagnosed at autopsy	None/Unknown	Surgery performed	No/Unknown	988	Blank(s)	Blank(s)	Blank(s)	Alive	155	Alive	2nd of 2 or more primaries	No	No	2	5	0	Hospital inpatient/outpatient or clinic	Married (including common law)	Poorly differentiated; Grade III	75-79 years	0	98	IA	T1	N0	M0	28	100	0	0	5987848
Female	2003	White	Non-Spanish-Hispanic-Latino	C34.2-Middle lobe, lung	8560	8560/3: Adenosquamous carcinoma	33	1 to 3 regional lymph nodes removed	None; diagnosed at autopsy	None/Unknown	Surgery performed	No/Unknown	Blank(s)	Blank(s)	Blank(s)	Blank(s)	Other Infectious and Parasitic Diseases including HIV	42	Dead	One primary only	Yes	Yes	1	1	0	Hospital inpatient/outpatient or clinic	Married (including common law)	Poorly differentiated; Grade III	60-64 years	3	0	Blank(s)	Blank(s)	Blank(s)	Blank(s)	Blank(s)	Blank(s)	Blank(s)	Blank(s)	5989707
Female	2003	White	Non-Spanish-Hispanic-Latino	C34.1-Upper lobe, lung	8560	8560/3: Adenosquamous carcinoma	0	None	None; diagnosed at autopsy	Beam radiation	Not recommended	Yes	Blank(s)	Blank(s)	Blank(s)	Blank(s)	Lung and Bronchus	33	Dead	One primary only	Yes	Yes	1	1	0	Hospital inpatient/outpatient or clinic	Married (including common law)	Poorly differentiated; Grade III	60-64 years	0	98	Blank(s)	Blank(s)	Blank(s)	Blank(s)	Blank(s)	Blank(s)	Blank(s)	Blank(s)	5990663
Female	2010	White	Non-Spanish-Hispanic-Latino	C34.3-Lower lobe, lung	8560	8560/3: Adenosquamous carcinoma	33	4 or more regional lymph nodes removed	None; diagnosed at autopsy	None/Unknown	Surgery performed	No/Unknown	0	0	Blank(s)	Blank(s)	Alive	79	Alive	2nd of 2 or more primaries	No	Yes	2	4	0	Hospital inpatient/outpatient or clinic	Single (never married)	Moderately differentiated; Grade II	80-84 years	19	0	IB	T2	N0	M0	60	100	0	0	5993361
Female	2003	White	Non-Spanish-Hispanic-Latino	C34.1-Upper lobe, lung	8560	8560/3: Adenosquamous carcinoma	33	4 or more regional lymph nodes removed	None; diagnosed at autopsy	None/Unknown	Surgery performed	No/Unknown	Blank(s)	Blank(s)	Blank(s)	Blank(s)	Other Cause of Death	132	Dead	One primary only	Yes	Yes	1	1	0	Hospital inpatient/outpatient or clinic	Married (including common law)	Poorly differentiated; Grade III	75-79 years	8	4	Blank(s)	Blank(s)	Blank(s)	Blank(s)	Blank(s)	Blank(s)	Blank(s)	Blank(s)	5993515
Female	2010	White	Non-Spanish-Hispanic-Latino	C34.3-Lower lobe, lung	8560	8560/3: Adenosquamous carcinoma	0	1 to 3 regional lymph nodes removed	None; diagnosed at autopsy	None/Unknown	Not recommended	No/Unknown	0	998	Blank(s)	Blank(s)	Lung and Bronchus	2	Dead	2nd of 2 or more primaries	No	Yes	2	2	0	Hospital inpatient/outpatient or clinic	Widowed	Unknown	80-84 years	1	1	IV	T2	N2	M1	50	100	200	40	5993634
Male	2003	White	Non-Spanish-Hispanic-Latino	C34.3-Lower lobe, lung	8560	8560/3: Adenosquamous carcinoma	22	1 to 3 regional lymph nodes removed	None; diagnosed at autopsy	None/Unknown	Surgery performed	No/Unknown	Blank(s)	Blank(s)	Blank(s)	Blank(s)	Diseases of Heart	93	Dead	One primary only	Yes	Yes	1	1	0	Hospital inpatient/outpatient or clinic	Separated	Poorly differentiated; Grade III	75-79 years	2	0	Blank(s)	Blank(s)	Blank(s)	Blank(s)	Blank(s)	Blank(s)	Blank(s)	Blank(s)	5994459
Female	2003	White	Non-Spanish-Hispanic-Latino	C34.2-Middle lobe, lung	8560	8560/3: Adenosquamous carcinoma	33	4 or more regional lymph nodes removed	None; diagnosed at autopsy	Beam radiation	Surgery performed	No/Unknown	Blank(s)	Blank(s)	Blank(s)	Blank(s)	Lung and Bronchus	18	Dead	One primary only	Yes	Yes	1	1	0	Hospital inpatient/outpatient or clinic	Married (including common law)	Poorly differentiated; Grade III	60-64 years	6	0	Blank(s)	Blank(s)	Blank(s)	Blank(s)	Blank(s)	Blank(s)	Blank(s)	Blank(s)	5994831
Male	2008	White	Non-Spanish-Hispanic-Latino	C34.1-Upper lobe, lung	8560	8560/3: Adenosquamous carcinoma	45	Biopsy or aspiration of regional lymph node, NOS	None; diagnosed at autopsy	None/Unknown	Surgery performed	No/Unknown	988	Blank(s)	Blank(s)	Blank(s)	Lung and Bronchus	1	Dead	3rd of 3 or more primaries	No	Yes	3	4	0	Hospital inpatient/outpatient or clinic	Married (including common law)	Poorly differentiated; Grade III	85+ years	95	0	IA	T1	N0	M0	29	100	0	0	5997584
Male	2008	White	Non-Spanish-Hispanic-Latino	C34.2-Middle lobe, lung	8560	8560/3: Adenosquamous carcinoma	45	None	None; diagnosed at autopsy	None/Unknown	Surgery performed	No/Unknown	988	Blank(s)	Blank(s)	Blank(s)	Lung and Bronchus	0	Dead	4th of 4 or more primaries	No	No	4	4	0	Hospital inpatient/outpatient or clinic	Married (including common law)	Poorly differentiated; Grade III	85+ years	98	0	IA	T1	N0	M0	24	100	0	0	5997584
Female	2003	White	Non-Spanish-Hispanic-Latino	C34.1-Upper lobe, lung	8560	8560/3: Adenosquamous carcinoma	0	None	None; diagnosed at autopsy	None/Unknown	Not recommended, contraindicated due to other cond; autopsy only (1973-2002)	No/Unknown	Blank(s)	Blank(s)	Blank(s)	Blank(s)	Chronic Obstructive Pulmonary Disease and Allied Cond	0	Dead	One primary only	Yes	Yes	1	1	0	Hospital inpatient/outpatient or clinic	Single (never married)	Unknown	85+ years	0	98	Blank(s)	Blank(s)	Blank(s)	Blank(s)	Blank(s)	Blank(s)	Blank(s)	Blank(s)	5998977
Male	2003	White	Non-Spanish-Hispanic-Latino	C34.1-Upper lobe, lung	8560	8560/3: Adenosquamous carcinoma	33	1 to 3 regional lymph nodes removed	None; diagnosed at autopsy	None/Unknown	Surgery performed	No/Unknown	Blank(s)	Blank(s)	Blank(s)	Blank(s)	Lung and Bronchus	8	Dead	2nd of 2 or more primaries	No	Yes	2	2	0	Hospital inpatient/outpatient or clinic	Single (never married)	Poorly differentiated; Grade III	75-79 years	2	0	Blank(s)	Blank(s)	Blank(s)	Blank(s)	Blank(s)	Blank(s)	Blank(s)	Blank(s)	6001449
Female	2012	White	Non-Spanish-Hispanic-Latino	C34.1-Upper lobe, lung	8560	8560/3: Adenosquamous carcinoma	0	None	None; diagnosed at autopsy	None/Unknown	Not recommended	Yes	0	998	Blank(s)	Blank(s)	Lung and Bronchus	15	Dead	2nd of 2 or more primaries	No	Yes	2	2	0	Hospital inpatient/outpatient or clinic	Widowed	Unknown	85+ years	0	98	IIIA	T2	N2	M0	44	300	200	0	6001997
Male	2004	White	Non-Spanish-Hispanic-Latino	C34.0-Main bronchus	8560	8560/3: Adenosquamous carcinoma	0	None	None; diagnosed at autopsy	Beam radiation	Not recommended	No/Unknown	988	Blank(s)	Blank(s)	Blank(s)	Lung and Bronchus	1	Dead	One primary only	Yes	Yes	1	1	0	Hospital inpatient/outpatient or clinic	Married (including common law)	Poorly differentiated; Grade III	65-69 years	0	98	IV	T4	N2	M1	40	700	200	40	6003676
Female	2004	White	Non-Spanish-Hispanic-Latino	C34.3-Lower lobe, lung	8560	8560/3: Adenosquamous carcinoma	30	4 or more regional lymph nodes removed	None; diagnosed at autopsy	None/Unknown	Surgery performed	No/Unknown	988	Blank(s)	Blank(s)	Blank(s)	Lung and Bronchus	55	Dead	1st of 2 or more primaries	Yes	Yes	1	2	0	Hospital inpatient/outpatient or clinic	Widowed	Poorly differentiated; Grade III	80-84 years	6	0	IB	T2	N0	M0	50	400	0	0	6015042
Female	2004	White	Non-Spanish-Hispanic-Latino	C34.3-Lower lobe, lung	8560	8560/3: Adenosquamous carcinoma	30	4 or more regional lymph nodes removed	None; diagnosed at autopsy	None/Unknown	Surgery performed	Yes	988	Blank(s)	Blank(s)	Blank(s)	Lung and Bronchus	149	Dead	1st of 2 or more primaries	Yes	Yes	1	4	0	Hospital inpatient/outpatient or clinic	Married (including common law)	Moderately differentiated; Grade II	65-69 years	6	0	IA	T1	N0	M0	15	100	0	0	6018721
Female	2004	White	Non-Spanish-Hispanic-Latino	C34.1-Upper lobe, lung	8560	8560/3: Adenosquamous carcinoma	30	4 or more regional lymph nodes removed	None; diagnosed at autopsy	None/Unknown	Surgery performed	No/Unknown	988	Blank(s)	Blank(s)	Blank(s)	Chronic Obstructive Pulmonary Disease and Allied Cond	38	Dead	One primary only	Yes	Yes	1	1	0	Hospital inpatient/outpatient or clinic	Widowed	Moderately differentiated; Grade II	80-84 years	8	0	IA	T1	N0	M0	14	100	0	0	6019530
Female	2004	White	Non-Spanish-Hispanic-Latino	C34.1-Upper lobe, lung	8560	8560/3: Adenosquamous carcinoma	0	Sentinel lymph node biopsy	None; diagnosed at autopsy	Beam radiation	Not recommended	Yes	988	Blank(s)	Blank(s)	Blank(s)	Lung and Bronchus	4	Dead	One primary only	Yes	Yes	1	1	0	Hospital inpatient/outpatient or clinic	Married (including common law)	Unknown	60-64 years	1	1	IV	TX	N2	M1	999	999	200	40	6021881
Female	2004	White	Non-Spanish-Hispanic-Latino	C34.3-Lower lobe, lung	8560	8560/3: Adenosquamous carcinoma	30	4 or more regional lymph nodes removed	None; diagnosed at autopsy	None/Unknown	Surgery performed	No/Unknown	988	Blank(s)	Blank(s)	Blank(s)	Lung and Bronchus	88	Dead	1st of 2 or more primaries	Yes	Yes	1	2	0	Hospital inpatient/outpatient or clinic	Widowed	Poorly differentiated; Grade III	75-79 years	6	0	IA	T1	N0	M0	30	100	0	0	6023032
Female	2004	White	Non-Spanish-Hispanic-Latino	C34.3-Lower lobe, lung	8560	8560/3: Adenosquamous carcinoma	46	4 or more regional lymph nodes removed	None; diagnosed at autopsy	None/Unknown	Surgery performed	Yes	988	Blank(s)	Blank(s)	Blank(s)	Alive	179	Alive	One primary only	Yes	Yes	1	1	0	Hospital inpatient/outpatient or clinic	Married (including common law)	Poorly differentiated; Grade III	55-59 years	17	4	IIB	T2	N1	M0	35	100	100	0	6023180
Female	2004	White	Non-Spanish-Hispanic-Latino	C34.1-Upper lobe, lung	8560	8560/3: Adenosquamous carcinoma	21	Number of regional lymph nodes removed unknown	None; diagnosed at autopsy	None/Unknown	Surgery performed	No/Unknown	988	Blank(s)	Blank(s)	Blank(s)	Colon excluding Rectum	30	Dead	1st of 2 or more primaries	Yes	Yes	1	2	0	Hospital inpatient/outpatient or clinic	Widowed	Poorly differentiated; Grade III	75-79 years	98	0	IA	T1	N0	M0	10	100	0	0	6023516
Male	2004	White	Non-Spanish-Hispanic-Latino	C34.1-Upper lobe, lung	8560	8560/3: Adenosquamous carcinoma	30	1 to 3 regional lymph nodes removed	None; diagnosed at autopsy	None/Unknown	Surgery performed	No/Unknown	988	Blank(s)	Blank(s)	Blank(s)	Diseases of Heart	38	Dead	One primary only	Yes	Yes	1	1	0	Hospital inpatient/outpatient or clinic	Married (including common law)	Poorly differentiated; Grade III	60-64 years	1	0	IA	T1	N0	M0	20	100	0	0	6023754
Female	2018	White	Non-Spanish-Hispanic-Latino	C34.1-Upper lobe, lung	8560	8560/3: Adenosquamous carcinoma	21	4 or more regional lymph nodes removed	None; diagnosed at autopsy	None/Unknown	Surgery performed	No/Unknown	Blank(s)	Blank(s)	Blank(s)	Blank(s)	Alive	7	Alive	2nd of 2 or more primaries	No	No	2	2	0	Hospital inpatient/outpatient or clinic	Single (never married)	Blank(s)	60-64 years	4	0	Blank(s)	Blank(s)	Blank(s)	Blank(s)	Blank(s)	Blank(s)	Blank(s)	Blank(s)	6025554
Female	2004	White	Non-Spanish-Hispanic-Latino	C34.1-Upper lobe, lung	8560	8560/3: Adenosquamous carcinoma	0	None	None; diagnosed at autopsy	Beam radiation	Not recommended	No/Unknown	988	Blank(s)	Blank(s)	Blank(s)	Lung and Bronchus	9	Dead	One primary only	Yes	Yes	1	1	0	Hospital inpatient/outpatient or clinic	Widowed	Moderately differentiated; Grade II	80-84 years	0	98	IV	TX	N0	M1	20	999	0	40	6025851
Male	2008	White	Non-Spanish-Hispanic-Latino	C34.1-Upper lobe, lung	8560	8560/3: Adenosquamous carcinoma	0	None	None; diagnosed at autopsy	None/Unknown	Not recommended	Yes	10	Blank(s)	Blank(s)	Blank(s)	Lung and Bronchus	9	Dead	2nd of 2 or more primaries	No	Yes	2	2	0	Hospital inpatient/outpatient or clinic	Married (including common law)	Poorly differentiated; Grade III	75-79 years	0	98	IIIB	T4	N0	M0	14	100	0	0	6027989
Female	2004	White	Non-Spanish-Hispanic-Latino	C34.2-Middle lobe, lung	8560	8560/3: Adenosquamous carcinoma	56	4 or more regional lymph nodes removed	None; diagnosed at autopsy	None/Unknown	Surgery performed	No/Unknown	988	Blank(s)	Blank(s)	Blank(s)	Lung and Bronchus	24	Dead	One primary only	Yes	Yes	1	1	0	Hospital inpatient/outpatient or clinic	Widowed	Poorly differentiated; Grade III	75-79 years	97	97	UNK Stage	T4	N1	MX	45	700	500	99	6028078
Male	2004	White	Non-Spanish-Hispanic-Latino	C34.1-Upper lobe, lung	8560	8560/3: Adenosquamous carcinoma	33	4 or more regional lymph nodes removed	None; diagnosed at autopsy	None/Unknown	Surgery performed	No/Unknown	988	Blank(s)	Blank(s)	Blank(s)	Lung and Bronchus	13	Dead	One primary only	Yes	Yes	1	1	0	Hospital inpatient/outpatient or clinic	Married (including common law)	Moderately differentiated; Grade II	70-74 years	5	0	IIIB	T4	N0	M0	25	650	0	0	6029203
Male	2011	White	Non-Spanish-Hispanic-Latino	C34.1-Upper lobe, lung	8560	8560/3: Adenosquamous carcinoma	0	None	None; diagnosed at autopsy	None/Unknown	Not recommended	No/Unknown	999	998	Blank(s)	Blank(s)	State DC not available or state DC available but no COD	1	Dead	4th of 4 or more primaries	No	Yes	4	4	0	Hospital inpatient/outpatient or clinic	Married (including common law)	Poorly differentiated; Grade III	70-74 years	0	98	IV	TX	N0	M1	999	999	0	51	6030001
Male	2010	White	Non-Spanish-Hispanic-Latino	C34.1-Upper lobe, lung	8560	8560/3: Adenosquamous carcinoma	0	None	None; diagnosed at autopsy	Beam radiation	Not recommended	Yes	0	999	Blank(s)	Blank(s)	Lung and Bronchus	9	Dead	2nd of 2 or more primaries	No	Yes	2	2	0	Hospital inpatient/outpatient or clinic	Married (including common law)	Poorly differentiated; Grade III	75-79 years	0	98	IIIA	T3	N2	M0	115	500	200	0	6030207
Male	2011	White	Non-Spanish-Hispanic-Latino	C34.1-Upper lobe, lung	8560	8560/3: Adenosquamous carcinoma	0	None	None; diagnosed at autopsy	Beam radiation	Not recommended	Yes	0	998	Blank(s)	Blank(s)	Diseases of Heart	33	Dead	2nd of 2 or more primaries	No	Yes	2	2	0	Hospital inpatient/outpatient or clinic	Married (including common law)	Poorly differentiated; Grade III	80-84 years	0	98	IV	T4	N2	M1	87	750	200	40	6030579
Female	2004	White	Non-Spanish-Hispanic-Latino	C34.2-Middle lobe, lung	8560	8560/3: Adenosquamous carcinoma	0	None	None; diagnosed at autopsy	None/Unknown	Recommended but not performed, unknown reason	No/Unknown	988	Blank(s)	Blank(s)	Blank(s)	Lung and Bronchus	19	Dead	One primary only	Yes	Yes	1	1	0	Hospital inpatient/outpatient or clinic	Married (including common law)	Moderately differentiated; Grade II	75-79 years	0	98	IV	T2	N2	M1	42	100	200	23	6032617
Male	2005	White	Non-Spanish-Hispanic-Latino	C34.1-Upper lobe, lung	8560	8560/3: Adenosquamous carcinoma	0	None	None; diagnosed at autopsy	None/Unknown	Not recommended	No/Unknown	988	Blank(s)	Blank(s)	Blank(s)	Lung and Bronchus	2	Dead	One primary only	Yes	Yes	1	1	0	Hospital inpatient/outpatient or clinic	Unknown	Poorly differentiated; Grade III	60-64 years	0	98	IIIA	T2	N2	M0	38	400	200	0	6039190
Male	2005	White	Non-Spanish-Hispanic-Latino	C34.2-Middle lobe, lung	8560	8560/3: Adenosquamous carcinoma	0	None	None; diagnosed at autopsy	Beam radiation	Recommended but not performed, unknown reason	Yes	988	Blank(s)	Blank(s)	Blank(s)	Lung and Bronchus	5	Dead	One primary only	Yes	Yes	1	1	0	Hospital inpatient/outpatient or clinic	Unknown	Poorly differentiated; Grade III	60-64 years	0	98	IV	T1	N2	M1	28	100	200	40	6039360
Male	2005	White	Non-Spanish-Hispanic-Latino	C34.3-Lower lobe, lung	8560	8560/3: Adenosquamous carcinoma	33	4 or more regional lymph nodes removed	Non-primary surgical procedure to distant site	None/Unknown	Surgery performed	Yes	988	Blank(s)	Blank(s)	Blank(s)	Lung and Bronchus	15	Dead	One primary only	Yes	Yes	1	1	0	Hospital inpatient/outpatient or clinic	Married (including common law)	Unknown	75-79 years	14	0	IV	T4	N0	M1	40	650	0	40	6039640
Male	2007	White	Non-Spanish-Hispanic-Latino	C34.3-Lower lobe, lung	8560	8560/3: Adenosquamous carcinoma	22	4 or more regional lymph nodes removed	None; diagnosed at autopsy	None/Unknown	Surgery performed	Yes	988	Blank(s)	Blank(s)	Blank(s)	Lung and Bronchus	40	Dead	2nd of 2 or more primaries	No	Yes	2	3	0	Hospital inpatient/outpatient or clinic	Married (including common law)	Moderately differentiated; Grade II	65-69 years	4	0	IB	T2	N0	M0	40	100	0	0	6039797
Female	2005	White	Non-Spanish-Hispanic-Latino	C34.1-Upper lobe, lung	8560	8560/3: Adenosquamous carcinoma	33	4 or more regional lymph nodes removed	None; diagnosed at autopsy	None/Unknown	Surgery performed	No/Unknown	988	Blank(s)	Blank(s)	Blank(s)	Alive	146	Alive	One primary only	Yes	Yes	1	1	0	Hospital inpatient/outpatient or clinic	Divorced	Poorly differentiated; Grade III	70-74 years	10	2	IIB	T2	N1	M0	75	100	100	0	6041975
Male	2005	White	Non-Spanish-Hispanic-Latino	C34.1-Upper lobe, lung	8560	8560/3: Adenosquamous carcinoma	33	4 or more regional lymph nodes removed	None; diagnosed at autopsy	None/Unknown	Surgery performed	No/Unknown	988	Blank(s)	Blank(s)	Blank(s)	Lung and Bronchus	12	Dead	One primary only	Yes	Yes	1	1	0	Hospital inpatient/outpatient or clinic	Single (never married)	Moderately differentiated; Grade II	65-69 years	10	0	IA	T1	N0	M0	12	100	0	0	6042201
Male	2005	Black	Non-Spanish-Hispanic-Latino	C34.1-Upper lobe, lung	8560	8560/3: Adenosquamous carcinoma	30	1 to 3 regional lymph nodes removed	None; diagnosed at autopsy	None/Unknown	Surgery performed	Yes	988	Blank(s)	Blank(s)	Blank(s)	Lung and Bronchus	58	Dead	One primary only	Yes	Yes	1	1	0	Hospital inpatient/outpatient or clinic	Divorced	Moderately differentiated; Grade II	45-49 years	3	0	IB	T2	N0	M0	15	450	0	0	6043144
Male	2006	White	Non-Spanish-Hispanic-Latino	C34.3-Lower lobe, lung	8560	8560/3: Adenosquamous carcinoma	33	4 or more regional lymph nodes removed	None; diagnosed at autopsy	None/Unknown	Surgery performed	No/Unknown	988	Blank(s)	Blank(s)	Blank(s)	Other Cause of Death	72	Dead	2nd of 2 or more primaries	No	Yes	2	6	0	Hospital inpatient/outpatient or clinic	Married (including common law)	Poorly differentiated; Grade III	70-74 years	7	0	IA	T1	N0	M0	18	100	0	0	6044164
Female	2017	White	Non-Spanish-Hispanic-Latino	C34.1-Upper lobe, lung	8560	8560/3: Adenosquamous carcinoma	0	Biopsy or aspiration of regional lymph node, NOS	None; diagnosed at autopsy	Beam radiation	Not recommended	Yes	0	998	Blank(s)	Blank(s)	Alive	20	Alive	2nd of 2 or more primaries	No	Yes	2	3	0	Hospital inpatient/outpatient or clinic	Widowed	Unknown	80-84 years	95	95	Blank(s)	Blank(s)	Blank(s)	Blank(s)	Blank(s)	Blank(s)	Blank(s)	Blank(s)	6045673
Male	2005	White	Non-Spanish-Hispanic-Latino	C34.1-Upper lobe, lung	8560	8560/3: Adenosquamous carcinoma	23	None	None; diagnosed at autopsy	Beam radiation	Surgery performed	Yes	988	Blank(s)	Blank(s)	Blank(s)	Lung and Bronchus	132	Dead	1st of 2 or more primaries	Yes	Yes	1	2	0	Hospital inpatient/outpatient or clinic	Single (never married)	Unknown	60-64 years	0	98	IIIA	T2	N2	M0	999	400	200	0	6047115
Female	2005	Black	Non-Spanish-Hispanic-Latino	C34.3-Lower lobe, lung	8560	8560/3: Adenosquamous carcinoma	33	4 or more regional lymph nodes removed	None; diagnosed at autopsy	None/Unknown	Surgery performed	Yes	988	Blank(s)	Blank(s)	Blank(s)	Alive	167	Alive	One primary only	Yes	Yes	1	1	0	Hospital inpatient/outpatient or clinic	Divorced	Poorly differentiated; Grade III	70-74 years	4	0	IB	T2	N0	M0	28	450	0	0	6049218
Male	2005	White	Non-Spanish-Hispanic-Latino	C34.1-Upper lobe, lung	8560	8560/3: Adenosquamous carcinoma	33	4 or more regional lymph nodes removed	None; diagnosed at autopsy	None/Unknown	Surgery performed	No/Unknown	988	Blank(s)	Blank(s)	Blank(s)	Lung and Bronchus	2	Dead	One primary only	Yes	Yes	1	1	0	Hospital inpatient/outpatient or clinic	Widowed	Moderately differentiated; Grade II	70-74 years	9	0	IB	T2	N0	M0	31	450	0	0	6050405
Female	2005	White	Non-Spanish-Hispanic-Latino	C34.1-Upper lobe, lung	8560	8560/3: Adenosquamous carcinoma	45	4 or more regional lymph nodes removed	None; diagnosed at autopsy	None/Unknown	Surgery performed	No/Unknown	988	Blank(s)	Blank(s)	Blank(s)	Lung and Bronchus	0	Dead	One primary only	Yes	Yes	1	1	0	Hospital inpatient/outpatient or clinic	Married (including common law)	Unknown	75-79 years	7	5	IIIA	T1	N2	M0	21	100	200	0	6050418
Female	2005	White	Non-Spanish-Hispanic-Latino	C34.0-Main bronchus	8560	8560/3: Adenosquamous carcinoma	0	None	None; diagnosed at autopsy	Beam radiation	Not recommended	Yes	988	Blank(s)	Blank(s)	Blank(s)	Lung and Bronchus	21	Dead	One primary only	Yes	Yes	1	1	0	Hospital inpatient/outpatient or clinic	Married (including common law)	Poorly differentiated; Grade III	55-59 years	0	98	IV	T2	N0	M1	47	210	0	50	6050792
Male	2005	White	Non-Spanish-Hispanic-Latino	C34.1-Upper lobe, lung	8560	8560/3: Adenosquamous carcinoma	30	4 or more regional lymph nodes removed	None; diagnosed at autopsy	None/Unknown	Surgery performed	No/Unknown	988	Blank(s)	Blank(s)	Blank(s)	Alive	156	Alive	One primary only	Yes	Yes	1	1	0	Hospital inpatient/outpatient or clinic	Married (including common law)	Poorly differentiated; Grade III	55-59 years	12	0	IB	T2	N0	M0	38	450	0	0	6051015
Male	2005	White	Non-Spanish-Hispanic-Latino	C34.1-Upper lobe, lung	8560	8560/3: Adenosquamous carcinoma	30	4 or more regional lymph nodes removed	None; diagnosed at autopsy	None/Unknown	Surgery performed	No/Unknown	988	Blank(s)	Blank(s)	Blank(s)	Other Cause of Death	25	Dead	One primary only	Yes	Yes	1	1	0	Hospital inpatient/outpatient or clinic	Widowed	Poorly differentiated; Grade III	75-79 years	6	0	IB	T2	N0	M0	52	450	0	0	6051024
Female	2005	White	Non-Spanish-Hispanic-Latino	C34.3-Lower lobe, lung	8560	8560/3: Adenosquamous carcinoma	30	4 or more regional lymph nodes removed	None; diagnosed at autopsy	None/Unknown	Surgery performed	Yes	988	Blank(s)	Blank(s)	Blank(s)	Diseases of Heart	34	Dead	One primary only	Yes	Yes	1	1	0	Hospital inpatient/outpatient or clinic	Married (including common law)	Poorly differentiated; Grade III	70-74 years	19	4	IIB	T2	N1	M0	27	200	100	0	6051067
Female	2005	White	Non-Spanish-Hispanic-Latino	C34.3-Lower lobe, lung	8560	8560/3: Adenosquamous carcinoma	20	1 to 3 regional lymph nodes removed	None; diagnosed at autopsy	None/Unknown	Surgery performed	No/Unknown	988	Blank(s)	Blank(s)	Blank(s)	Lung and Bronchus	52	Dead	One primary only	Yes	Yes	1	1	0	Hospital inpatient/outpatient or clinic	Married (including common law)	Poorly differentiated; Grade III	55-59 years	6	0	IA	T1	N0	M0	12	110	0	0	6051114
Female	2005	White	Non-Spanish-Hispanic-Latino	C34.3-Lower lobe, lung	8560	8560/3: Adenosquamous carcinoma	33	Number of regional lymph nodes removed unknown	None; diagnosed at autopsy	None/Unknown	Surgery performed	No/Unknown	988	Blank(s)	Blank(s)	Blank(s)	Lung and Bronchus	50	Dead	1st of 2 or more primaries	Yes	Yes	1	2	0	Hospital inpatient/outpatient or clinic	Married (including common law)	Poorly differentiated; Grade III	70-74 years	4	0	IB	T2	N0	M0	55	450	0	0	6051164
Female	2005	White	Non-Spanish-Hispanic-Latino	C34.8-Overlapping lesion of lung	8560	8560/3: Adenosquamous carcinoma	33	Number of regional lymph nodes removed unknown	None; diagnosed at autopsy	None/Unknown	Surgery performed	No/Unknown	988	Blank(s)	Blank(s)	Blank(s)	Lung and Bronchus	86	Dead	One primary only	Yes	Yes	1	1	0	Hospital inpatient/outpatient or clinic	Widowed	Poorly differentiated; Grade III	75-79 years	96	0	IB	T2	N0	M0	32	450	0	0	6051189
Male	2005	White	Non-Spanish-Hispanic-Latino	C34.1-Upper lobe, lung	8560	8560/3: Adenosquamous carcinoma	33	4 or more regional lymph nodes removed	None; diagnosed at autopsy	None/Unknown	Surgery performed	No/Unknown	988	Blank(s)	Blank(s)	Blank(s)	Diseases of Heart	8	Dead	One primary only	Yes	Yes	1	1	0	Hospital inpatient/outpatient or clinic	Married (including common law)	Poorly differentiated; Grade III	80-84 years	13	0	IB	T2	N0	M0	20	450	0	0	6053435
Male	2005	White	Non-Spanish-Hispanic-Latino	C34.0-Main bronchus	8560	8560/3: Adenosquamous carcinoma	0	None	None; diagnosed at autopsy	Beam radiation	Not recommended	Yes	988	Blank(s)	Blank(s)	Blank(s)	Lung and Bronchus	6	Dead	One primary only	Yes	Yes	1	1	0	Hospital inpatient/outpatient or clinic	Widowed	Poorly differentiated; Grade III	75-79 years	0	98	IIB	T2	N1	M0	55	230	100	0	6054135
Female	2005	White	Non-Spanish-Hispanic-Latino	C34.1-Upper lobe, lung	8560	8560/3: Adenosquamous carcinoma	0	None	Non-primary surgical procedure to distant site	None/Unknown	Recommended but not performed, unknown reason	Yes	988	Blank(s)	Blank(s)	Blank(s)	Lung and Bronchus	7	Dead	One primary only	Yes	Yes	1	1	0	Hospital inpatient/outpatient or clinic	Widowed	Poorly differentiated; Grade III	75-79 years	0	98	IV	TX	N0	M1	19	999	0	40	6056040
Male	2005	White	Non-Spanish-Hispanic-Latino	C34.3-Lower lobe, lung	8560	8560/3: Adenosquamous carcinoma	21	None	None; diagnosed at autopsy	Beam radiation	Surgery performed	Yes	988	Blank(s)	Blank(s)	Blank(s)	Lung and Bronchus	5	Dead	2nd of 2 or more primaries	No	Yes	2	2	0	Hospital inpatient/outpatient or clinic	Married (including common law)	Poorly differentiated; Grade III	70-74 years	0	98	IIIA	T3	N2	M0	50	730	200	0	6056224
Female	2005	Black	Non-Spanish-Hispanic-Latino	C34.1-Upper lobe, lung	8560	8560/3: Adenosquamous carcinoma	21	1 to 3 regional lymph nodes removed	None; diagnosed at autopsy	None/Unknown	Surgery performed	Yes	988	Blank(s)	Blank(s)	Blank(s)	Lung and Bronchus	15	Dead	One primary only	Yes	Yes	1	1	0	Hospital inpatient/outpatient or clinic	Married (including common law)	Poorly differentiated; Grade III	60-64 years	1	0	IIIB	T4	N0	M0	30	760	0	0	6056259
Male	2005	White	Non-Spanish-Hispanic-Latino	C34.1-Upper lobe, lung	8560	8560/3: Adenosquamous carcinoma	0	None	None; diagnosed at autopsy	Beam radiation	Not recommended	No/Unknown	988	Blank(s)	Blank(s)	Blank(s)	Lung and Bronchus	4	Dead	One primary only	Yes	Yes	1	1	0	Hospital inpatient/outpatient or clinic	Widowed	Undifferentiated; anaplastic; Grade IV	70-74 years	0	98	IIIB	T4	N2	M0	999	700	200	0	6056299
Female	2005	White	Non-Spanish-Hispanic-Latino	C34.1-Upper lobe, lung	8560	8560/3: Adenosquamous carcinoma	0	None	None; diagnosed at autopsy	Beam radiation	Not recommended	No/Unknown	988	Blank(s)	Blank(s)	Blank(s)	Lung and Bronchus	1	Dead	One primary only	Yes	Yes	1	1	0	Hospital inpatient/outpatient or clinic	Widowed	Unknown	70-74 years	0	98	IV	TX	N2	M1	40	999	200	40	6057487
Female	2005	White	Non-Spanish-Hispanic-Latino	C34.2-Middle lobe, lung	8560	8560/3: Adenosquamous carcinoma	33	4 or more regional lymph nodes removed	None; diagnosed at autopsy	None/Unknown	Surgery performed	No/Unknown	988	Blank(s)	Blank(s)	Blank(s)	Lung and Bronchus	69	Dead	3rd of 3 or more primaries	No	No	3	3	0	Hospital inpatient/outpatient or clinic	Widowed	Unknown	70-74 years	7	0	IB	T2	N0	M0	15	450	0	0	6057596
Female	2006	White	Non-Spanish-Hispanic-Latino	C34.1-Upper lobe, lung	8560	8560/3: Adenosquamous carcinoma	30	4 or more regional lymph nodes removed	None; diagnosed at autopsy	None/Unknown	Surgery performed	No/Unknown	988	Blank(s)	Blank(s)	Blank(s)	Alive	148	Alive	2nd of 2 or more primaries	No	Yes	2	2	0	Hospital inpatient/outpatient or clinic	Married (including common law)	Undifferentiated; anaplastic; Grade IV	50-54 years	6	0	IA	T1	N0	M0	7	100	0	0	6057627
Male	2005	White	Non-Spanish-Hispanic-Latino	C34.3-Lower lobe, lung	8560	8560/3: Adenosquamous carcinoma	0	None	None; diagnosed at autopsy	None/Unknown	Not recommended	Yes	988	Blank(s)	Blank(s)	Blank(s)	Lung and Bronchus	8	Dead	One primary only	Yes	Yes	1	1	0	Hospital inpatient/outpatient or clinic	Married (including common law)	Poorly differentiated; Grade III	70-74 years	0	98	IV	T4	N2	M1	50	720	200	40	6063950
Male	2009	White	Non-Spanish-Hispanic-Latino	C34.1-Upper lobe, lung	8560	8560/3: Adenosquamous carcinoma	0	None	None; diagnosed at autopsy	None/Unknown	Not recommended	No/Unknown	0	Blank(s)	Blank(s)	Blank(s)	Lung and Bronchus	2	Dead	2nd of 2 or more primaries	No	Yes	2	2	0	Hospital inpatient/outpatient or clinic	Married (including common law)	Poorly differentiated; Grade III	85+ years	0	98	IIIA	T2	N2	M0	45	410	200	0	6066356
Male	2009	White	Non-Spanish-Hispanic-Latino	C34.1-Upper lobe, lung	8560	8560/3: Adenosquamous carcinoma	0	None	None; diagnosed at autopsy	Beam radiation	Recommended but not performed, patient refused	No/Unknown	988	Blank(s)	Blank(s)	Blank(s)	Alive	115	Alive	2nd of 2 or more primaries	No	Yes	2	3	0	Hospital inpatient/outpatient or clinic	Married (including common law)	Unknown	75-79 years	8	0	IB	T2	N0	M0	36	100	0	0	6066471
Male	2012	White	Non-Spanish-Hispanic-Latino	C34.3-Lower lobe, lung	8560	8560/3: Adenosquamous carcinoma	0	None	None; diagnosed at autopsy	Beam radiation	Not recommended	No/Unknown	0	998	Blank(s)	Blank(s)	Other Oral Cavity and Pharynx	15	Dead	3rd of 3 or more primaries	No	Yes	3	4	0	Hospital inpatient/outpatient or clinic	Married (including common law)	Poorly differentiated; Grade III	80-84 years	0	98	IA	T1	N0	M0	18	100	0	0	6069460
Male	2005	Asian or Pacific Islander	Non-Spanish-Hispanic-Latino	C34.3-Lower lobe, lung	8560	8560/3: Adenosquamous carcinoma	0	None	None; diagnosed at autopsy	Beam radiation	Not recommended	No/Unknown	988	Blank(s)	Blank(s)	Blank(s)	Lung and Bronchus	1	Dead	One primary only	Yes	Yes	1	1	0	Hospital inpatient/outpatient or clinic	Married (including common law)	Unknown	70-74 years	0	98	IIIB	T4	N0	M0	150	790	0	0	6069542
Male	2007	White	Non-Spanish-Hispanic-Latino	C34.1-Upper lobe, lung	8560	8560/3: Adenosquamous carcinoma	0	None	None; diagnosed at autopsy	None/Unknown	Not recommended	Yes	988	Blank(s)	Blank(s)	Blank(s)	Symptoms, Signs and Ill-Defined Conditions	19	Dead	2nd of 2 or more primaries	No	Yes	2	2	0	Hospital inpatient/outpatient or clinic	Divorced	Unknown	65-69 years	0	98	IV	T4	N3	M1	38	650	600	40	6069809
Male	2005	White	Non-Spanish-Hispanic-Latino	C34.1-Upper lobe, lung	8560	8560/3: Adenosquamous carcinoma	33	4 or more regional lymph nodes removed	None; diagnosed at autopsy	None/Unknown	Surgery performed	No/Unknown	988	Blank(s)	Blank(s)	Blank(s)	Alive	167	Alive	One primary only	Yes	Yes	1	1	0	Hospital inpatient/outpatient or clinic	Married (including common law)	Unknown	55-59 years	14	0	IA	T1	N0	M0	25	100	0	0	6070243
Male	2005	White	Non-Spanish-Hispanic-Latino	C34.1-Upper lobe, lung	8560	8560/3: Adenosquamous carcinoma	80	4 or more regional lymph nodes removed	None; diagnosed at autopsy	None/Unknown	Surgery performed	No/Unknown	988	Blank(s)	Blank(s)	Blank(s)	Lung and Bronchus	15	Dead	One primary only	Yes	Yes	1	1	0	Hospital inpatient/outpatient or clinic	Unknown	Moderately differentiated; Grade II	65-69 years	11	0	IB	T2	N0	M0	35	100	0	0	6071639
Female	2006	White	Non-Spanish-Hispanic-Latino	C34.1-Upper lobe, lung	8560	8560/3: Adenosquamous carcinoma	33	4 or more regional lymph nodes removed	None; diagnosed at autopsy	None/Unknown	Surgery performed	Yes	988	Blank(s)	Blank(s)	Blank(s)	Lung and Bronchus	11	Dead	One primary only	Yes	Yes	1	1	0	Hospital inpatient/outpatient or clinic	Married (including common law)	Unknown	80-84 years	11	1	IV	T2	N2	M1	50	400	200	40	6079670
Male	2006	White	Non-Spanish-Hispanic-Latino	C34.1-Upper lobe, lung	8560	8560/3: Adenosquamous carcinoma	46	4 or more regional lymph nodes removed	None; diagnosed at autopsy	None/Unknown	Surgery performed	Yes	988	Blank(s)	Blank(s)	Blank(s)	Lung and Bronchus	6	Dead	One primary only	Yes	Yes	1	1	0	Hospital inpatient/outpatient or clinic	Widowed	Poorly differentiated; Grade III	75-79 years	9	0	IIB	T3	N0	M0	20	600	0	0	6080047
Male	2006	White	Non-Spanish-Hispanic-Latino	C34.2-Middle lobe, lung	8560	8560/3: Adenosquamous carcinoma	33	1 to 3 regional lymph nodes removed	None; diagnosed at autopsy	Beam radiation	Surgery performed	No/Unknown	988	Blank(s)	Blank(s)	Blank(s)	Diseases of Heart	76	Dead	One primary only	Yes	Yes	1	1	0	Hospital inpatient/outpatient or clinic	Divorced	Unknown	45-49 years	98	2	IIIA	T2	N2	M0	17	450	200	0	6080481
Male	2006	White	Non-Spanish-Hispanic-Latino	C34.1-Upper lobe, lung	8560	8560/3: Adenosquamous carcinoma	21	None	None; diagnosed at autopsy	Beam radiation	Surgery performed	Yes	988	Blank(s)	Blank(s)	Blank(s)	Diseases of Heart	66	Dead	One primary only	Yes	Yes	1	1	0	Hospital inpatient/outpatient or clinic	Divorced	Poorly differentiated; Grade III	80-84 years	0	98	IB	T2	N0	M0	25	450	0	0	6080800
Female	2006	White	Non-Spanish-Hispanic-Latino	C34.1-Upper lobe, lung	8560	8560/3: Adenosquamous carcinoma	0	None	None; diagnosed at autopsy	Beam radiation	Not recommended	Yes	988	Blank(s)	Blank(s)	Blank(s)	Lung and Bronchus	18	Dead	One primary only	Yes	Yes	1	1	0	Hospital inpatient/outpatient or clinic	Widowed	Unknown	75-79 years	0	98	IB	T2	N0	M0	41	100	0	0	6082879
Female	2006	White	Non-Spanish-Hispanic-Latino	C34.3-Lower lobe, lung	8560	8560/3: Adenosquamous carcinoma	21	None	None; diagnosed at autopsy	None/Unknown	Surgery performed	No/Unknown	988	Blank(s)	Blank(s)	Blank(s)	Alive	150	Alive	1st of 2 or more primaries	Yes	Yes	1	3	0	Hospital inpatient/outpatient or clinic	Married (including common law)	Moderately differentiated; Grade II	75-79 years	0	98	IA	T1	N0	M0	15	100	0	0	6085840
Male	2006	White	Non-Spanish-Hispanic-Latino	C34.9-Lung, NOS	8560	8560/3: Adenosquamous carcinoma	0	None	None; diagnosed at autopsy	Beam radiation	Not recommended	Yes	988	Blank(s)	Blank(s)	Blank(s)	Miscellaneous Malignant Cancer	8	Dead	One primary only	Yes	Yes	1	1	0	Hospital inpatient/outpatient or clinic	Divorced	Unknown	60-64 years	0	98	IV	T0	N3	M1	0	950	600	50	6087727
Male	2006	White	Non-Spanish-Hispanic-Latino	C34.3-Lower lobe, lung	8560	8560/3: Adenosquamous carcinoma	0	None	None; diagnosed at autopsy	Beam radiation	Not recommended	No/Unknown	988	Blank(s)	Blank(s)	Blank(s)	Lung and Bronchus	5	Dead	One primary only	Yes	Yes	1	1	0	Hospital inpatient/outpatient or clinic	Widowed	Unknown	70-74 years	0	98	UNK Stage	TX	NX	M0	50	999	999	0	6088104
Male	2006	White	Non-Spanish-Hispanic-Latino	C34.1-Upper lobe, lung	8560	8560/3: Adenosquamous carcinoma	21	1 to 3 regional lymph nodes removed	None; diagnosed at autopsy	None/Unknown	Surgery performed	No/Unknown	988	Blank(s)	Blank(s)	Blank(s)	Lung and Bronchus	27	Dead	1st of 2 or more primaries	Yes	Yes	1	2	0	Hospital inpatient/outpatient or clinic	Married (including common law)	Moderately differentiated; Grade II	75-79 years	1	0	IB	T2	N0	M0	12	450	0	0	6092657
Male	2006	White	Non-Spanish-Hispanic-Latino	C34.3-Lower lobe, lung	8560	8560/3: Adenosquamous carcinoma	21	1 to 3 regional lymph nodes removed	None; diagnosed at autopsy	None/Unknown	Surgery performed	No/Unknown	988	Blank(s)	Blank(s)	Blank(s)	Lung and Bronchus	27	Dead	2nd of 2 or more primaries	No	No	2	2	0	Hospital inpatient/outpatient or clinic	Married (including common law)	Moderately differentiated; Grade II	75-79 years	1	0	IB	T2	N0	M0	30	450	0	0	6092657
Female	2005	White	Non-Spanish-Hispanic-Latino	C34.1-Upper lobe, lung	8560	8560/3: Adenosquamous carcinoma	0	None	None; diagnosed at autopsy	Beam radiation	Not recommended	Yes	988	Blank(s)	Blank(s)	Blank(s)	Lung and Bronchus	10	Dead	One primary only	Yes	Yes	1	1	0	Hospital inpatient/outpatient or clinic	Married (including common law)	Poorly differentiated; Grade III	65-69 years	0	98	IV	T2	N3	M1	45	210	600	40	6092831
Male	2008	White	Non-Spanish-Hispanic-Latino	C34.1-Upper lobe, lung	8560	8560/3: Adenosquamous carcinoma	33	4 or more regional lymph nodes removed	None; diagnosed at autopsy	None/Unknown	Surgery performed	No/Unknown	988	Blank(s)	Blank(s)	Blank(s)	Lung and Bronchus	36	Dead	2nd of 2 or more primaries	No	Yes	2	2	0	Hospital inpatient/outpatient or clinic	Divorced	Moderately differentiated; Grade II	60-64 years	24	1	IIB	T2	N1	M0	23	450	100	0	6093500
Male	2006	White	Non-Spanish-Hispanic-Latino	C34.1-Upper lobe, lung	8560	8560/3: Adenosquamous carcinoma	33	4 or more regional lymph nodes removed	None; diagnosed at autopsy	None/Unknown	Surgery performed	No/Unknown	988	Blank(s)	Blank(s)	Blank(s)	Lung and Bronchus	73	Dead	One primary only	Yes	Yes	1	1	0	Hospital inpatient/outpatient or clinic	Married (including common law)	Unknown	85+ years	9	0	IB	T2	N0	M0	30	400	0	0	6093964
Male	2009	White	Non-Spanish-Hispanic-Latino	C34.3-Lower lobe, lung	8560	8560/3: Adenosquamous carcinoma	33	4 or more regional lymph nodes removed	None; diagnosed at autopsy	None/Unknown	Surgery performed	No/Unknown	988	Blank(s)	Blank(s)	Blank(s)	Lung and Bronchus	20	Dead	2nd of 2 or more primaries	No	Yes	2	2	0	Hospital inpatient/outpatient or clinic	Single (never married)	Moderately differentiated; Grade II	75-79 years	8	0	IB	T2	N0	M0	30	400	0	0	6095617
Female	2018	White	Non-Spanish-Hispanic-Latino	C34.3-Lower lobe, lung	8560	8560/3: Adenosquamous carcinoma	0	None	None; diagnosed at autopsy	None/Unknown	Not recommended	No/Unknown	Blank(s)	Blank(s)	Blank(s)	Blank(s)	Miscellaneous Malignant Cancer	1	Dead	2nd of 2 or more primaries	No	Yes	2	2	0	Hospital inpatient/outpatient or clinic	Widowed	Blank(s)	85+ years	0	98	Blank(s)	Blank(s)	Blank(s)	Blank(s)	Blank(s)	Blank(s)	Blank(s)	Blank(s)	6096428
Female	2006	White	Non-Spanish-Hispanic-Latino	C34.1-Upper lobe, lung	8560	8560/3: Adenosquamous carcinoma	0	None	None; diagnosed at autopsy	Beam radiation	Not recommended	Yes	988	Blank(s)	Blank(s)	Blank(s)	Lung and Bronchus	1	Dead	One primary only	Yes	Yes	1	1	0	Hospital inpatient/outpatient or clinic	Married (including common law)	Undifferentiated; anaplastic; Grade IV	65-69 years	0	98	IV	T4	N2	M1	60	760	200	40	6099427
Male	2006	White	Non-Spanish-Hispanic-Latino	C34.1-Upper lobe, lung	8560	8560/3: Adenosquamous carcinoma	0	None	None; diagnosed at autopsy	Beam radiation	Not recommended	Yes	988	Blank(s)	Blank(s)	Blank(s)	Lung and Bronchus	6	Dead	One primary only	Yes	Yes	1	1	0	Hospital inpatient/outpatient or clinic	Married (including common law)	Undifferentiated; anaplastic; Grade IV	60-64 years	0	98	IIIB	T4	N0	M0	120	700	0	0	6101931
Male	2006	Black	Non-Spanish-Hispanic-Latino	C34.8-Overlapping lesion of lung	8560	8560/3: Adenosquamous carcinoma	90	None	None; diagnosed at autopsy	None/Unknown	Surgery performed	Yes	988	Blank(s)	Blank(s)	Blank(s)	Lung and Bronchus	10	Dead	One primary only	Yes	Yes	1	1	0	Hospital inpatient/outpatient or clinic	Married (including common law)	Poorly differentiated; Grade III	60-64 years	0	98	IV	T4	N0	M1	70	720	0	40	6102190
Male	2006	White	Non-Spanish-Hispanic-Latino	C34.1-Upper lobe, lung	8560	8560/3: Adenosquamous carcinoma	33	4 or more regional lymph nodes removed	None; diagnosed at autopsy	None/Unknown	Surgery performed	No/Unknown	988	Blank(s)	Blank(s)	Blank(s)	Alive	153	Alive	One primary only	Yes	Yes	1	1	0	Hospital inpatient/outpatient or clinic	Married (including common law)	Moderately differentiated; Grade II	60-64 years	98	0	IB	T2	N0	M0	42	210	0	0	6102204
Male	2006	White	Non-Spanish-Hispanic-Latino	C34.2-Middle lobe, lung	8560	8560/3: Adenosquamous carcinoma	30	None	None; diagnosed at autopsy	Beam radiation	Surgery performed	No/Unknown	988	Blank(s)	Blank(s)	Blank(s)	Other Cause of Death	3	Dead	One primary only	Yes	Yes	1	1	0	Hospital inpatient/outpatient or clinic	Unknown	Moderately differentiated; Grade II	65-69 years	0	98	IV	T2	N2	M1	60	100	200	40	6102912
Female	2006	White	Non-Spanish-Hispanic-Latino	C34.1-Upper lobe, lung	8560	8560/3: Adenosquamous carcinoma	0	None	None; diagnosed at autopsy	None/Unknown	Recommended but not performed, unknown reason	Yes	988	Blank(s)	Blank(s)	Blank(s)	Lung and Bronchus	7	Dead	One primary only	Yes	Yes	1	1	0	Hospital inpatient/outpatient or clinic	Married (including common law)	Poorly differentiated; Grade III	40-44 years	0	98	IV	T2	N2	M1	60	100	200	40	6103217
Male	2005	White	Non-Spanish-Hispanic-Latino	C34.1-Upper lobe, lung	8560	8560/3: Adenosquamous carcinoma	0	None	None; diagnosed at autopsy	None/Unknown	Recommended but not performed, patient refused	No/Unknown	988	Blank(s)	Blank(s)	Blank(s)	Lung and Bronchus	8	Dead	One primary only	Yes	Yes	1	1	0	Physicians office/private medical practitioner (LMD)	Married (including common law)	Unknown	60-64 years	0	98	UNK Stage	T3	NX	MX	999	500	999	99	6103518
Female	2008	White	Non-Spanish-Hispanic-Latino	C34.1-Upper lobe, lung	8560	8560/3: Adenosquamous carcinoma	22	4 or more regional lymph nodes removed	None; diagnosed at autopsy	None/Unknown	Surgery performed	No/Unknown	988	Blank(s)	Blank(s)	Blank(s)	Alive	130	Alive	3rd of 3 or more primaries	No	Yes	3	3	0	Hospital inpatient/outpatient or clinic	Married (including common law)	Moderately differentiated; Grade II	75-79 years	6	0	IIIB	T4	N0	M0	25	700	0	0	6105447
Female	2006	White	Non-Spanish-Hispanic-Latino	C34.1-Upper lobe, lung	8560	8560/3: Adenosquamous carcinoma	55	4 or more regional lymph nodes removed	None; diagnosed at autopsy	None/Unknown	Surgery performed	No/Unknown	988	Blank(s)	Blank(s)	Blank(s)	Lung and Bronchus	11	Dead	One primary only	Yes	Yes	1	1	0	Hospital inpatient/outpatient or clinic	Widowed	Moderately differentiated; Grade II	70-74 years	98	1	IIB	T2	N1	M0	55	300	100	0	6105544
Female	2007	White	Non-Spanish-Hispanic-Latino	C34.2-Middle lobe, lung	8560	8560/3: Adenosquamous carcinoma	0	None	None; diagnosed at autopsy	Beam radiation	Not recommended	No/Unknown	988	Blank(s)	Blank(s)	Blank(s)	Lung and Bronchus	9	Dead	One primary only	Yes	Yes	1	1	0	Hospital inpatient/outpatient or clinic	Widowed	Unknown	80-84 years	0	98	IIIA	T1	N2	M0	21	100	200	0	6110855
Male	2007	White	Non-Spanish-Hispanic-Latino	C34.3-Lower lobe, lung	8560	8560/3: Adenosquamous carcinoma	33	4 or more regional lymph nodes removed	None; diagnosed at autopsy	None/Unknown	Surgery performed	No/Unknown	988	Blank(s)	Blank(s)	Blank(s)	Lung and Bronchus	16	Dead	One primary only	Yes	Yes	1	1	0	Hospital inpatient/outpatient or clinic	Married (including common law)	Poorly differentiated; Grade III	55-59 years	4	1	IV	T1	N2	M1	17	100	200	35	6111566
Female	2012	White	Non-Spanish-Hispanic-Latino	C34.1-Upper lobe, lung	8560	8560/3: Adenosquamous carcinoma	21	1 to 3 regional lymph nodes removed	None; diagnosed at autopsy	None/Unknown	Surgery performed	No/Unknown	0	0	Blank(s)	Blank(s)	Alive	82	Alive	2nd of 2 or more primaries	No	Yes	2	2	0	Hospital inpatient/outpatient or clinic	Widowed	Moderately differentiated; Grade II	65-69 years	2	0	IA	T1	N0	M0	11	100	0	0	6112725
Female	2007	White	Non-Spanish-Hispanic-Latino	C34.3-Lower lobe, lung	8560	8560/3: Adenosquamous carcinoma	33	4 or more regional lymph nodes removed	None; diagnosed at autopsy	None/Unknown	Surgery performed	Yes	988	Blank(s)	Blank(s)	Blank(s)	Chronic Obstructive Pulmonary Disease and Allied Cond	36	Dead	One primary only	Yes	Yes	1	1	0	Other hospital outpatient unit or surgery center (2006+)	Widowed	Unknown	65-69 years	13	0	IB	T2	N0	M0	35	100	0	0	6113230
Male	2007	White	Non-Spanish-Hispanic-Latino	C34.2-Middle lobe, lung	8560	8560/3: Adenosquamous carcinoma	33	4 or more regional lymph nodes removed	None; diagnosed at autopsy	None/Unknown	Surgery performed	No/Unknown	988	Blank(s)	Blank(s)	Blank(s)	Alive	135	Alive	1st of 2 or more primaries	Yes	Yes	1	3	0	Hospital inpatient/outpatient or clinic	Unknown	Poorly differentiated; Grade III	70-74 years	4	0	IB	T2	N0	M0	20	450	0	0	6113568
Female	2009	White	Non-Spanish-Hispanic-Latino	C34.1-Upper lobe, lung	8560	8560/3: Adenosquamous carcinoma	21	None	None; diagnosed at autopsy	None/Unknown	Surgery performed	No/Unknown	0	Blank(s)	Blank(s)	Blank(s)	Alive	116	Alive	2nd of 2 or more primaries	No	No	2	2	0	Hospital inpatient/outpatient or clinic	Widowed	Poorly differentiated; Grade III	65-69 years	0	98	IA	T1	N0	M0	9	100	0	0	6115009
Male	2007	White	Non-Spanish-Hispanic-Latino	C34.3-Lower lobe, lung	8560	8560/3: Adenosquamous carcinoma	45	4 or more regional lymph nodes removed	None; diagnosed at autopsy	None/Unknown	Surgery performed	No/Unknown	988	Blank(s)	Blank(s)	Blank(s)	Lung and Bronchus	10	Dead	One primary only	Yes	Yes	1	1	0	Hospital inpatient/outpatient or clinic	Unknown	Poorly differentiated; Grade III	75-79 years	10	3	IIIA	T2	N2	M0	80	100	200	0	6115663
Male	2007	White	Non-Spanish-Hispanic-Latino	C34.1-Upper lobe, lung	8560	8560/3: Adenosquamous carcinoma	55	4 or more regional lymph nodes removed	None; diagnosed at autopsy	None/Unknown	Surgery performed	Yes	988	Blank(s)	Blank(s)	Blank(s)	Lung and Bronchus	7	Dead	One primary only	Yes	Yes	1	1	0	Hospital inpatient/outpatient or clinic	Married (including common law)	Poorly differentiated; Grade III	70-74 years	27	2	IIB	T2	N1	M0	100	400	100	0	6123056
Female	2007	White	Non-Spanish-Hispanic-Latino	C34.1-Upper lobe, lung	8560	8560/3: Adenosquamous carcinoma	33	1 to 3 regional lymph nodes removed	None; diagnosed at autopsy	None/Unknown	Surgery performed	No/Unknown	988	Blank(s)	Blank(s)	Blank(s)	Lung and Bronchus	33	Dead	One primary only	Yes	Yes	1	1	0	Hospital inpatient/outpatient or clinic	Divorced	Poorly differentiated; Grade III	80-84 years	2	0	IB	T2	N0	M0	16	450	0	0	6123567
Female	2007	White	Non-Spanish-Hispanic-Latino	C34.1-Upper lobe, lung	8560	8560/3: Adenosquamous carcinoma	0	None	None; diagnosed at autopsy	None/Unknown	Recommended but not performed, unknown reason	No/Unknown	988	Blank(s)	Blank(s)	Blank(s)	Lung and Bronchus	4	Dead	One primary only	Yes	Yes	1	1	0	Hospital inpatient/outpatient or clinic	Divorced	Moderately differentiated; Grade II	75-79 years	0	98	IV	T4	N2	M1	60	790	200	40	6126423
Female	2012	White	Non-Spanish-Hispanic-Latino	C34.1-Upper lobe, lung	8560	8560/3: Adenosquamous carcinoma	33	1 to 3 regional lymph nodes removed	None; diagnosed at autopsy	None/Unknown	Surgery performed	No/Unknown	0	10	Blank(s)	Blank(s)	Alive	74	Alive	One primary only	Yes	Yes	2	1	1	Hospital inpatient/outpatient or clinic	Married (including common law)	Moderately differentiated; Grade II	55-59 years	1	0	IB	T2	N0	M0	15	455	0	0	6126937
Male	2007	White	Non-Spanish-Hispanic-Latino	C34.1-Upper lobe, lung	8560	8560/3: Adenosquamous carcinoma	0	None	None; diagnosed at autopsy	None/Unknown	Not recommended	Yes	988	Blank(s)	Blank(s)	Blank(s)	Lung and Bronchus	5	Dead	One primary only	Yes	Yes	1	1	0	Hospital inpatient/outpatient or clinic	Married (including common law)	Poorly differentiated; Grade III	80-84 years	0	98	IV	T4	N3	M1	999	650	600	40	6128291
Male	2007	Asian or Pacific Islander	Non-Spanish-Hispanic-Latino	C34.1-Upper lobe, lung	8560	8560/3: Adenosquamous carcinoma	33	4 or more regional lymph nodes removed	None; diagnosed at autopsy	None/Unknown	Surgery performed	Yes	988	Blank(s)	Blank(s)	Blank(s)	Lung and Bronchus	61	Dead	One primary only	Yes	Yes	1	1	0	Hospital inpatient/outpatient or clinic	Married (including common law)	Poorly differentiated; Grade III	55-59 years	27	1	IIIA	T3	N1	M0	35	600	100	0	6129321
Male	2007	White	Non-Spanish-Hispanic-Latino	C34.1-Upper lobe, lung	8560	8560/3: Adenosquamous carcinoma	33	4 or more regional lymph nodes removed	None; diagnosed at autopsy	None/Unknown	Surgery performed	No/Unknown	988	Blank(s)	Blank(s)	Blank(s)	Pancreas	24	Dead	1st of 2 or more primaries	Yes	Yes	1	2	0	Hospital inpatient/outpatient or clinic	Unknown	Poorly differentiated; Grade III	70-74 years	6	0	IA	T1	N0	M0	25	110	0	0	6130472
Male	2007	White	Non-Spanish-Hispanic-Latino	C34.3-Lower lobe, lung	8560	8560/3: Adenosquamous carcinoma	45	4 or more regional lymph nodes removed	None; diagnosed at autopsy	None/Unknown	Surgery performed	No/Unknown	988	Blank(s)	Blank(s)	Blank(s)	Lung and Bronchus	19	Dead	One primary only	Yes	Yes	1	1	0	Hospital inpatient/outpatient or clinic	Divorced	Unknown	75-79 years	5	0	IA	T1	N0	M0	25	100	0	0	6130565
Male	2007	White	Non-Spanish-Hispanic-Latino	C34.3-Lower lobe, lung	8560	8560/3: Adenosquamous carcinoma	30	1 to 3 regional lymph nodes removed	None; diagnosed at autopsy	None/Unknown	Surgery performed	No/Unknown	988	Blank(s)	Blank(s)	Blank(s)	Hypertension without Heart Disease	130	Dead	One primary only	Yes	Yes	1	1	0	Hospital inpatient/outpatient or clinic	Married (including common law)	Unknown	70-74 years	1	0	IA	T1	N0	M0	20	300	0	0	6131223
Female	2007	White	Non-Spanish-Hispanic-Latino	C34.1-Upper lobe, lung	8560	8560/3: Adenosquamous carcinoma	21	4 or more regional lymph nodes removed	None; diagnosed at autopsy	None/Unknown	Surgery performed	No/Unknown	988	Blank(s)	Blank(s)	Blank(s)	Alive	138	Alive	One primary only	Yes	Yes	1	1	0	Hospital inpatient/outpatient or clinic	Married (including common law)	Poorly differentiated; Grade III	55-59 years	9	0	IA	T1	N0	M0	11	100	0	0	6132579
Male	2007	White	Non-Spanish-Hispanic-Latino	C34.1-Upper lobe, lung	8560	8560/3: Adenosquamous carcinoma	33	4 or more regional lymph nodes removed	None; diagnosed at autopsy	None/Unknown	Surgery performed	No/Unknown	988	Blank(s)	Blank(s)	Blank(s)	Lung and Bronchus	91	Dead	One primary only	Yes	Yes	1	1	0	Hospital inpatient/outpatient or clinic	Married (including common law)	Moderately differentiated; Grade II	60-64 years	4	0	IB	T2	N0	M0	14	450	0	0	6137625
Male	2007	White	Non-Spanish-Hispanic-Latino	C34.1-Upper lobe, lung	8560	8560/3: Adenosquamous carcinoma	0	None	None; diagnosed at autopsy	Beam radiation	Not recommended	Yes	988	Blank(s)	Blank(s)	Blank(s)	Lung and Bronchus	2	Dead	One primary only	Yes	Yes	1	1	0	Hospital inpatient/outpatient or clinic	Married (including common law)	Moderately differentiated; Grade II	75-79 years	0	98	IV	T2	N0	M1	35	100	0	40	6137897
Female	2007	White	Non-Spanish-Hispanic-Latino	C34.1-Upper lobe, lung	8560	8560/3: Adenosquamous carcinoma	46	4 or more regional lymph nodes removed	None; diagnosed at autopsy	None/Unknown	Surgery performed	No/Unknown	988	Blank(s)	Blank(s)	Blank(s)	Lung and Bronchus	2	Dead	One primary only	Yes	Yes	1	1	0	Hospital inpatient/outpatient or clinic	Single (never married)	Poorly differentiated; Grade III	75-79 years	19	2	IIIA	T3	N2	M0	68	730	200	0	6140037
Male	2007	White	Non-Spanish-Hispanic-Latino	C34.1-Upper lobe, lung	8560	8560/3: Adenosquamous carcinoma	33	4 or more regional lymph nodes removed	None; diagnosed at autopsy	None/Unknown	Surgery performed	No/Unknown	988	Blank(s)	Blank(s)	Blank(s)	Lung and Bronchus	73	Dead	1st of 2 or more primaries	Yes	Yes	1	3	0	Hospital inpatient/outpatient or clinic	Married (including common law)	Moderately differentiated; Grade II	75-79 years	4	0	IA	T1	N0	M0	21	110	0	0	6140077
Male	2007	White	Non-Spanish-Hispanic-Latino	C34.3-Lower lobe, lung	8560	8560/3: Adenosquamous carcinoma	0	None	None; diagnosed at autopsy	None/Unknown	Not recommended	Yes	988	Blank(s)	Blank(s)	Blank(s)	Lung and Bronchus	7	Dead	One primary only	Yes	Yes	1	1	1	Hospital inpatient/outpatient or clinic	Married (including common law)	Unknown	60-64 years	0	98	IIIB	T4	N3	M0	48	720	600	0	6140799
Male	2008	Unknown	Non-Spanish-Hispanic-Latino	C34.3-Lower lobe, lung	8560	8560/3: Adenosquamous carcinoma	0	None	None; diagnosed at autopsy	None/Unknown	Recommended but not performed, unknown reason	No/Unknown	988	Blank(s)	Blank(s)	Blank(s)	Alive	0	Alive	One primary only	Yes	Yes	1	1	0	Hospital inpatient/outpatient or clinic	Married (including common law)	Unknown	65-69 years	0	98	UNK Stage	TX	N2	MX	50	999	200	99	6144799
Male	2008	White	Non-Spanish-Hispanic-Latino	C34.1-Upper lobe, lung	8560	8560/3: Adenosquamous carcinoma	33	4 or more regional lymph nodes removed	None; diagnosed at autopsy	None/Unknown	Surgery performed	Yes	988	Blank(s)	Blank(s)	Blank(s)	Chronic Obstructive Pulmonary Disease and Allied Cond	4	Dead	One primary only	Yes	Yes	1	1	0	Laboratory only (hospital or private)	Married (including common law)	Undifferentiated; anaplastic; Grade IV	65-69 years	47	2	IIIA	T2	N2	M0	45	450	200	0	6144901
Male	2007	White	Non-Spanish-Hispanic-Latino	C34.1-Upper lobe, lung	8560	8560/3: Adenosquamous carcinoma	0	None	None; diagnosed at autopsy	None/Unknown	Not recommended	Yes	988	Blank(s)	Blank(s)	Blank(s)	Lung and Bronchus	20	Dead	One primary only	Yes	Yes	1	1	0	Hospital inpatient/outpatient or clinic	Married (including common law)	Moderately differentiated; Grade II	60-64 years	0	98	IV	T4	N2	M1	999	700	200	50	6148102
Male	2007	White	Non-Spanish-Hispanic-Latino	C34.3-Lower lobe, lung	8560	8560/3: Adenosquamous carcinoma	45	None	None; diagnosed at autopsy	None/Unknown	Surgery performed	Yes	988	Blank(s)	Blank(s)	Blank(s)	Lung and Bronchus	17	Dead	One primary only	Yes	Yes	1	1	0	Hospital inpatient/outpatient or clinic	Married (including common law)	Moderately differentiated; Grade II	60-64 years	0	98	IB	T2	N0	M0	37	300	0	0	6148115
Male	2008	White	Non-Spanish-Hispanic-Latino	C34.1-Upper lobe, lung	8560	8560/3: Adenosquamous carcinoma	33	4 or more regional lymph nodes removed	Non-primary surgical procedure to other regional sites	Beam radiation	Surgery performed	Yes	988	Blank(s)	Blank(s)	Blank(s)	Alive	125	Alive	One primary only	Yes	Yes	1	1	0	Hospital inpatient/outpatient or clinic	Married (including common law)	Poorly differentiated; Grade III	65-69 years	26	1	IIIA	T1	N2	M0	27	100	200	0	6152894
Male	2008	White	Non-Spanish-Hispanic-Latino	C34.3-Lower lobe, lung	8560	8560/3: Adenosquamous carcinoma	0	None	Non-primary surgical procedure to distant site	None/Unknown	Not recommended	Yes	988	Blank(s)	Blank(s)	Blank(s)	Lung and Bronchus	9	Dead	One primary only	Yes	Yes	1	1	0	Hospital inpatient/outpatient or clinic	Married (including common law)	Unknown	45-49 years	0	98	IV	TX	NX	M1	29	999	999	40	6153041
Male	2008	Black	Non-Spanish-Hispanic-Latino	C34.1-Upper lobe, lung	8560	8560/3: Adenosquamous carcinoma	0	None	None; diagnosed at autopsy	None/Unknown	Not recommended	Yes	999	Blank(s)	Blank(s)	Blank(s)	Lung and Bronchus	5	Dead	One primary only	Yes	Yes	1	1	0	Hospital inpatient/outpatient or clinic	Divorced	Poorly differentiated; Grade III	50-54 years	0	98	IV	T4	N2	M1	70	810	200	21	6153061
Female	2007	White	Spanish-Hispanic-Latino	C34.9-Lung, NOS	8560	8560/3: Adenosquamous carcinoma	0	None	None; diagnosed at autopsy	None/Unknown	Not recommended	No/Unknown	988	Blank(s)	Blank(s)	Blank(s)	Miscellaneous Malignant Cancer	0	Dead	One primary only	Yes	Yes	1	1	0	Hospital inpatient/outpatient or clinic	Widowed	Moderately differentiated; Grade II	70-74 years	0	98	IV	TX	NX	M1	999	999	999	40	6154041
Male	2010	White	Non-Spanish-Hispanic-Latino	C34.1-Upper lobe, lung	8560	8560/3: Adenosquamous carcinoma	0	1 to 3 regional lymph nodes removed	None; diagnosed at autopsy	None/Unknown	Not recommended	No/Unknown	10	998	Blank(s)	Blank(s)	Lung and Bronchus	5	Dead	2nd of 2 or more primaries	No	Yes	2	2	0	Hospital inpatient/outpatient or clinic	Married (including common law)	Unknown	70-74 years	3	2	IV	T4	N2	M1	60	500	200	40	6154276
Male	2008	White	Spanish-Hispanic-Latino	C34.3-Lower lobe, lung	8560	8560/3: Adenosquamous carcinoma	33	4 or more regional lymph nodes removed	None; diagnosed at autopsy	None/Unknown	Surgery performed	No/Unknown	988	Blank(s)	Blank(s)	Blank(s)	Diseases of Heart	64	Dead	One primary only	Yes	Yes	1	1	0	Hospital inpatient/outpatient or clinic	Divorced	Moderately differentiated; Grade II	60-64 years	12	0	IA	T1	N0	M0	20	100	0	0	6154410
Female	2008	White	Non-Spanish-Hispanic-Latino	C34.3-Lower lobe, lung	8560	8560/3: Adenosquamous carcinoma	0	None	None; diagnosed at autopsy	Beam radiation	Not recommended	Yes	988	Blank(s)	Blank(s)	Blank(s)	Lung and Bronchus	6	Dead	One primary only	Yes	Yes	1	1	0	Hospital inpatient/outpatient or clinic	Married (including common law)	Unknown	65-69 years	0	98	IV	T1	N2	M1	20	100	200	40	6162634
Female	2009	Black	Non-Spanish-Hispanic-Latino	C34.3-Lower lobe, lung	8560	8560/3: Adenosquamous carcinoma	33	4 or more regional lymph nodes removed	None; diagnosed at autopsy	None/Unknown	Surgery performed	No/Unknown	988	Blank(s)	Blank(s)	Blank(s)	Septicemia	95	Dead	2nd of 2 or more primaries	No	Yes	2	4	0	Hospital inpatient/outpatient or clinic	Widowed	Poorly differentiated; Grade III	75-79 years	10	0	IB	T2	N0	M0	20	450	0	0	6162910
Female	2008	White	Non-Spanish-Hispanic-Latino	C34.1-Upper lobe, lung	8560	8560/3: Adenosquamous carcinoma	12	None	None; diagnosed at autopsy	None/Unknown	Surgery performed	No/Unknown	988	Blank(s)	Blank(s)	Blank(s)	Lung and Bronchus	8	Dead	One primary only	Yes	Yes	1	1	0	Hospital inpatient/outpatient or clinic	Widowed	Poorly differentiated; Grade III	75-79 years	0	98	IA	T1	N0	M0	18	100	0	0	6163830
Female	2010	White	Non-Spanish-Hispanic-Latino	C34.1-Upper lobe, lung	8560	8560/3: Adenosquamous carcinoma	30	4 or more regional lymph nodes removed	None; diagnosed at autopsy	Beam radiation	Surgery performed	Yes	0	0	Blank(s)	Blank(s)	Alive	103	Alive	3rd of 3 or more primaries	No	Yes	2	4	0	Hospital inpatient/outpatient or clinic	Widowed	Poorly differentiated; Grade III	65-69 years	6	4	IIIA	T1	N2	M0	13	100	200	0	6164389
Male	2008	White	Non-Spanish-Hispanic-Latino	C34.1-Upper lobe, lung	8560	8560/3: Adenosquamous carcinoma	33	4 or more regional lymph nodes removed	None; diagnosed at autopsy	None/Unknown	Surgery performed	No/Unknown	988	Blank(s)	Blank(s)	Blank(s)	Lung and Bronchus	40	Dead	1st of 2 or more primaries	Yes	Yes	1	2	0	Hospital inpatient/outpatient or clinic	Married (including common law)	Moderately differentiated; Grade II	75-79 years	5	4	IIB	T2	N1	M0	42	450	100	0	6164769
Female	2008	White	Non-Spanish-Hispanic-Latino	C34.2-Middle lobe, lung	8560	8560/3: Adenosquamous carcinoma	33	4 or more regional lymph nodes removed	None; diagnosed at autopsy	Beam radiation	Surgery performed	Yes	988	Blank(s)	Blank(s)	Blank(s)	Lung and Bronchus	18	Dead	One primary only	Yes	Yes	1	1	0	Hospital inpatient/outpatient or clinic	Widowed	Unknown	60-64 years	4	3	IIIA	T3	N1	M0	71	570	100	0	6166048
Female	2008	White	Non-Spanish-Hispanic-Latino	C34.3-Lower lobe, lung	8560	8560/3: Adenosquamous carcinoma	33	4 or more regional lymph nodes removed	Non-primary surgical procedure to other regional sites	None/Unknown	Surgery performed	No/Unknown	988	Blank(s)	Blank(s)	Blank(s)	Lung and Bronchus	11	Dead	1st of 2 or more primaries	Yes	Yes	1	2	0	Hospital inpatient/outpatient or clinic	Married (including common law)	Poorly differentiated; Grade III	70-74 years	27	1	IIA	T1	N1	M0	21	100	100	0	6166472
Female	2008	White	Non-Spanish-Hispanic-Latino	C34.3-Lower lobe, lung	8560	8560/3: Adenosquamous carcinoma	33	4 or more regional lymph nodes removed	None; diagnosed at autopsy	None/Unknown	Surgery performed	No/Unknown	988	Blank(s)	Blank(s)	Blank(s)	Lung and Bronchus	11	Dead	2nd of 2 or more primaries	No	No	2	2	0	Hospital inpatient/outpatient or clinic	Married (including common law)	Poorly differentiated; Grade III	70-74 years	27	1	IIA	T1	N1	M0	21	100	100	0	6166472
Male	2009	White	Non-Spanish-Hispanic-Latino	C34.3-Lower lobe, lung	8560	8560/3: Adenosquamous carcinoma	33	4 or more regional lymph nodes removed	None; diagnosed at autopsy	None/Unknown	Surgery performed	Yes	988	Blank(s)	Blank(s)	Blank(s)	Lung and Bronchus	26	Dead	One primary only	Yes	Yes	1	1	0	Hospital inpatient/outpatient or clinic	Married (including common law)	Poorly differentiated; Grade III	60-64 years	4	3	IV	T3	N2	M1	45	530	200	40	6167195
Female	2009	White	Non-Spanish-Hispanic-Latino	C34.3-Lower lobe, lung	8560	8560/3: Adenosquamous carcinoma	22	None	None; diagnosed at autopsy	None/Unknown	Surgery performed	No/Unknown	0	Blank(s)	Blank(s)	Blank(s)	Diseases of Heart	13	Dead	3rd of 3 or more primaries	No	Yes	3	3	0	Hospital inpatient/outpatient or clinic	Divorced	Poorly differentiated; Grade III	70-74 years	0	98	UNK Stage	T1	NX	M0	25	100	999	0	6168684
Female	2008	White	Non-Spanish-Hispanic-Latino	C34.1-Upper lobe, lung	8560	8560/3: Adenosquamous carcinoma	33	4 or more regional lymph nodes removed	None; diagnosed at autopsy	Refused (1988+)	Surgery performed	No/Unknown	988	Blank(s)	Blank(s)	Blank(s)	Lung and Bronchus	14	Dead	One primary only	Yes	Yes	1	1	0	Hospital inpatient/outpatient or clinic	Single (never married)	Moderately differentiated; Grade II	75-79 years	4	2	IIIA	T2	N2	M0	35	450	200	0	6172466
Female	2008	White	Non-Spanish-Hispanic-Latino	C34.1-Upper lobe, lung	8560	8560/3: Adenosquamous carcinoma	0	None	None; diagnosed at autopsy	Beam radiation	Not recommended, contraindicated due to other cond; autopsy only (1973-2002)	No/Unknown	988	Blank(s)	Blank(s)	Blank(s)	Lung and Bronchus	9	Dead	One primary only	Yes	Yes	1	1	0	Hospital inpatient/outpatient or clinic	Widowed	Unknown	80-84 years	0	98	IA	T1	N0	M0	26	100	0	0	6178776
Male	2008	White	Non-Spanish-Hispanic-Latino	C34.3-Lower lobe, lung	8560	8560/3: Adenosquamous carcinoma	33	4 or more regional lymph nodes removed	None; diagnosed at autopsy	Beam radiation	Surgery performed	Yes	988	Blank(s)	Blank(s)	Blank(s)	Lung and Bronchus	3	Dead	One primary only	Yes	Yes	1	1	0	Hospital inpatient/outpatient or clinic	Married (including common law)	Poorly differentiated; Grade III	50-54 years	26	14	IIIA	T2	N2	M0	30	450	200	0	6178820
Female	2008	White	Non-Spanish-Hispanic-Latino	C34.3-Lower lobe, lung	8560	8560/3: Adenosquamous carcinoma	33	4 or more regional lymph nodes removed	None; diagnosed at autopsy	None/Unknown	Surgery performed	No/Unknown	988	Blank(s)	Blank(s)	Blank(s)	Alive	130	Alive	One primary only	Yes	Yes	1	1	0	Hospital inpatient/outpatient or clinic	Married (including common law)	Poorly differentiated; Grade III	65-69 years	15	0	IA	T1	N0	M0	12	100	0	0	6180078
Male	2008	Black	Non-Spanish-Hispanic-Latino	C34.1-Upper lobe, lung	8560	8560/3: Adenosquamous carcinoma	21	1 to 3 regional lymph nodes removed	None; diagnosed at autopsy	None/Unknown	Surgery performed	No/Unknown	988	Blank(s)	Blank(s)	Blank(s)	Lung and Bronchus	74	Dead	One primary only	Yes	Yes	1	1	0	Hospital inpatient/outpatient or clinic	Single (never married)	Moderately differentiated; Grade II	45-49 years	1	0	IA	T1	N0	M0	28	300	0	0	6181242
Female	2009	White	Non-Spanish-Hispanic-Latino	C34.9-Lung, NOS	8560	8560/3: Adenosquamous carcinoma	0	None	None; diagnosed at autopsy	Beam radiation	Not recommended	No/Unknown	988	Blank(s)	Blank(s)	Blank(s)	Lung and Bronchus	1	Dead	One primary only	Yes	Yes	1	1	0	Hospital inpatient/outpatient or clinic	Divorced	Unknown	70-74 years	0	98	IV	T4	N2	M1	4	720	200	23	6184945
Male	2017	White	Non-Spanish-Hispanic-Latino	C34.1-Upper lobe, lung	8560	8560/3: Adenosquamous carcinoma	0	None	None; diagnosed at autopsy	Beam radiation	Not recommended	Yes	0	998	Blank(s)	Blank(s)	Lung and Bronchus	13	Dead	4th of 4 or more primaries	No	Yes	5	5	0	Hospital inpatient/outpatient or clinic	Unknown	Poorly differentiated; Grade III	75-79 years	0	98	Blank(s)	Blank(s)	Blank(s)	Blank(s)	Blank(s)	Blank(s)	Blank(s)	Blank(s)	6185166
Male	2009	White	Non-Spanish-Hispanic-Latino	C34.1-Upper lobe, lung	8560	8560/3: Adenosquamous carcinoma	0	Number of regional lymph nodes removed unknown	None; diagnosed at autopsy	None/Unknown	Not recommended, contraindicated due to other cond; autopsy only (1973-2002)	Yes	0	Blank(s)	Blank(s)	Blank(s)	Lung and Bronchus	7	Dead	One primary only	Yes	Yes	1	1	0	Hospital inpatient/outpatient or clinic	Married (including common law)	Unknown	85+ years	4	0	IV	T2	N3	M1	25	210	600	40	6186335
Male	2009	White	Non-Spanish-Hispanic-Latino	C34.1-Upper lobe, lung	8560	8560/3: Adenosquamous carcinoma	0	None	None; diagnosed at autopsy	Beam radiation	Not recommended	Yes	10	Blank(s)	Blank(s)	Blank(s)	Lung and Bronchus	3	Dead	One primary only	Yes	Yes	1	1	0	Hospital inpatient/outpatient or clinic	Unknown	Poorly differentiated; Grade III	70-74 years	0	98	IV	T4	N2	M1	8	800	200	40	6187065
Female	2009	White	Non-Spanish-Hispanic-Latino	C34.9-Lung, NOS	8560	8560/3: Adenosquamous carcinoma	0	None	None; diagnosed at autopsy	Beam radiation	Not recommended	Yes	0	Blank(s)	Blank(s)	Blank(s)	Lung and Bronchus	6	Dead	One primary only	Yes	Yes	1	1	0	Hospital inpatient/outpatient or clinic	Married (including common law)	Unknown	70-74 years	0	98	IV	TX	N2	M1	999	999	200	40	6192537
Male	2008	White	Non-Spanish-Hispanic-Latino	C34.1-Upper lobe, lung	8560	8560/3: Adenosquamous carcinoma	0	None	Non-primary surgical procedure to distant site	None/Unknown	Not recommended	Yes	988	Blank(s)	Blank(s)	Blank(s)	Lung and Bronchus	2	Dead	One primary only	Yes	Yes	1	1	0	Hospital inpatient/outpatient or clinic	Married (including common law)	Unknown	75-79 years	0	98	IV	TX	N2	M1	30	999	200	40	6192664
Male	2012	White	Non-Spanish-Hispanic-Latino	C34.3-Lower lobe, lung	8560	8560/3: Adenosquamous carcinoma	33	4 or more regional lymph nodes removed	None; diagnosed at autopsy	None/Unknown	Surgery performed	Yes	0	10	Blank(s)	Blank(s)	Hypertension without Heart Disease	14	Dead	2nd of 2 or more primaries	No	Yes	2	3	0	Hospital inpatient/outpatient or clinic	Married (including common law)	Poorly differentiated; Grade III	75-79 years	56	0	IB	T2	N0	M0	75	430	0	0	6193735
Male	2018	White	Non-Spanish-Hispanic-Latino	C34.1-Upper lobe, lung	8560	8560/3: Adenosquamous carcinoma	0	None	None; diagnosed at autopsy	Beam radiation	Not recommended	No/Unknown	Blank(s)	Blank(s)	Blank(s)	Blank(s)	Alive	7	Alive	2nd of 2 or more primaries	No	Yes	2	2	0	Hospital inpatient/outpatient or clinic	Widowed	Blank(s)	85+ years	0	98	Blank(s)	Blank(s)	Blank(s)	Blank(s)	Blank(s)	Blank(s)	Blank(s)	Blank(s)	6194287
Male	2009	White	Non-Spanish-Hispanic-Latino	C34.3-Lower lobe, lung	8560	8560/3: Adenosquamous carcinoma	0	None	None; diagnosed at autopsy	Beam radiation	Not recommended, contraindicated due to other cond; autopsy only (1973-2002)	Yes	988	Blank(s)	Blank(s)	Blank(s)	Lung and Bronchus	1	Dead	One primary only	Yes	Yes	1	1	0	Radiation treatment or medical oncology center (2006+)	Married (including common law)	Poorly differentiated; Grade III	65-69 years	0	98	IV	T2	N1	M1	999	400	100	50	6194310
Male	2009	White	Non-Spanish-Hispanic-Latino	C34.1-Upper lobe, lung	8560	8560/3: Adenosquamous carcinoma	0	None	None; diagnosed at autopsy	Beam radiation	Not recommended, contraindicated due to other cond; autopsy only (1973-2002)	Yes	0	Blank(s)	Blank(s)	Blank(s)	Lung and Bronchus	30	Dead	One primary only	Yes	Yes	1	1	0	Radiation treatment or medical oncology center (2006+)	Married (including common law)	Poorly differentiated; Grade III	75-79 years	0	98	IV	T4	N2	M1	40	700	200	40	6194494
Male	2009	White	Non-Spanish-Hispanic-Latino	C34.3-Lower lobe, lung	8560	8560/3: Adenosquamous carcinoma	0	None	None; diagnosed at autopsy	Beam radiation	Not recommended	Yes	999	Blank(s)	Blank(s)	Blank(s)	Lung and Bronchus	74	Dead	One primary only	Yes	Yes	1	1	0	Hospital inpatient/outpatient or clinic	Married (including common law)	Poorly differentiated; Grade III	60-64 years	0	98	IA	T1	N0	M0	25	100	0	0	6197348
Female	2009	White	Non-Spanish-Hispanic-Latino	C34.1-Upper lobe, lung	8560	8560/3: Adenosquamous carcinoma	46	4 or more regional lymph nodes removed	None; diagnosed at autopsy	None/Unknown	Surgery performed	No/Unknown	0	Blank(s)	Blank(s)	Blank(s)	Diseases of Heart	98	Dead	One primary only	Yes	Yes	1	1	0	Hospital inpatient/outpatient or clinic	Divorced	Poorly differentiated; Grade III	65-69 years	12	0	IIB	T3	N0	M0	62	600	0	0	6197771
Female	2009	White	Non-Spanish-Hispanic-Latino	C34.9-Lung, NOS	8560	8560/3: Adenosquamous carcinoma	0	None	None; diagnosed at autopsy	Beam radiation	Not recommended	No/Unknown	0	Blank(s)	Blank(s)	Blank(s)	Lung and Bronchus	1	Dead	One primary only	Yes	Yes	1	1	0	Hospital inpatient/outpatient or clinic	Married (including common law)	Unknown	55-59 years	0	98	IV	T4	N2	M1	49	650	200	40	6199043
Female	2009	White	Non-Spanish-Hispanic-Latino	C34.9-Lung, NOS	8560	8560/3: Adenosquamous carcinoma	0	None	None; diagnosed at autopsy	None/Unknown	Not recommended	No/Unknown	999	Blank(s)	Blank(s)	Blank(s)	Lung and Bronchus	0	Dead	One primary only	Yes	Yes	1	1	0	Hospital inpatient/outpatient or clinic	Widowed	Unknown	85+ years	0	98	IIIB	T4	NX	M0	999	430	999	15	6199958
Male	2008	White	Non-Spanish-Hispanic-Latino	C34.0-Main bronchus	8560	8560/3: Adenosquamous carcinoma	0	None	None; diagnosed at autopsy	None/Unknown	Not recommended, contraindicated due to other cond; autopsy only (1973-2002)	No/Unknown	988	Blank(s)	Blank(s)	Blank(s)	Other Cause of Death	2	Dead	One primary only	Yes	Yes	1	1	0	Hospital inpatient/outpatient or clinic	Married (including common law)	Moderately differentiated; Grade II	85+ years	0	98	IIB	T2	N1	M0	55	400	100	0	6200163
Female	2009	White	Non-Spanish-Hispanic-Latino	C34.3-Lower lobe, lung	8560	8560/3: Adenosquamous carcinoma	22	4 or more regional lymph nodes removed	None; diagnosed at autopsy	None/Unknown	Surgery performed	No/Unknown	0	Blank(s)	Blank(s)	Blank(s)	Alive	109	Alive	1st of 2 or more primaries	Yes	Yes	1	2	0	Hospital inpatient/outpatient or clinic	Divorced	Poorly differentiated; Grade III	60-64 years	14	0	IB	T2	N0	M0	16	430	0	0	6202077
Male	2008	White	Non-Spanish-Hispanic-Latino	C34.1-Upper lobe, lung	8560	8560/3: Adenosquamous carcinoma	30	4 or more regional lymph nodes removed	None; diagnosed at autopsy	None/Unknown	Surgery performed	Yes	0	Blank(s)	Blank(s)	Blank(s)	Lung and Bronchus	14	Dead	One primary only	Yes	Yes	1	1	0	Hospital inpatient/outpatient or clinic	Married (including common law)	Poorly differentiated; Grade III	50-54 years	4	4	IIB	T2	N1	M0	50	100	100	0	6202123
Female	2015	White	Non-Spanish-Hispanic-Latino	C34.2-Middle lobe, lung	8560	8560/3: Adenosquamous carcinoma	30	Biopsy or aspiration of regional lymph node, NOS	None; diagnosed at autopsy	Beam radiation	Surgery performed	Yes	0	20	Blank(s)	Blank(s)	Alive	37	Alive	2nd of 2 or more primaries	No	Yes	2	2	0	Hospital inpatient/outpatient or clinic	Single (never married)	Moderately differentiated; Grade II	65-69 years	95	0	IV	T2	N0	M1	40	430	0	40	6206723
Female	2009	White	Non-Spanish-Hispanic-Latino	C34.1-Upper lobe, lung	8560	8560/3: Adenosquamous carcinoma	21	Number of regional lymph nodes removed unknown	None; diagnosed at autopsy	None/Unknown	Surgery performed	No/Unknown	988	Blank(s)	Blank(s)	Blank(s)	Other Diseases of Arteries, Arterioles, Capillaries	0	Dead	One primary only	Yes	Yes	1	1	0	Hospital inpatient/outpatient or clinic	Widowed	Moderately differentiated; Grade II	75-79 years	97	0	IA	T1	N0	M0	12	100	0	0	6207476
Male	2009	White	Non-Spanish-Hispanic-Latino	C34.1-Upper lobe, lung	8560	8560/3: Adenosquamous carcinoma	0	None	None; diagnosed at autopsy	None/Unknown	Not recommended	No/Unknown	0	Blank(s)	Blank(s)	Blank(s)	Lung and Bronchus	0	Dead	One primary only	Yes	Yes	1	1	0	Hospital inpatient/outpatient or clinic	Married (including common law)	Unknown	85+ years	0	98	IIIB	T4	N2	M0	999	720	200	0	6208068
Female	2009	White	Non-Spanish-Hispanic-Latino	C34.1-Upper lobe, lung	8560	8560/3: Adenosquamous carcinoma	56	4 or more regional lymph nodes removed	None; diagnosed at autopsy	None/Unknown	Surgery performed	No/Unknown	0	Blank(s)	Blank(s)	Blank(s)	Lung and Bronchus	8	Dead	One primary only	Yes	Yes	1	1	0	Hospital inpatient/outpatient or clinic	Married (including common law)	Undifferentiated; anaplastic; Grade IV	80-84 years	14	1	IIB	T2	N1	M0	75	430	100	0	6208480
Male	2010	White	Non-Spanish-Hispanic-Latino	C34.9-Lung, NOS	8560	8560/3: Adenosquamous carcinoma	0	None	None; diagnosed at autopsy	None/Unknown	Not recommended	Yes	999	40	Blank(s)	Blank(s)	Prostate	4	Dead	2nd of 2 or more primaries	No	Yes	2	2	0	Hospital inpatient/outpatient or clinic	Married (including common law)	Poorly differentiated; Grade III	65-69 years	0	98	IV	T4	N0	M1	999	430	0	43	6211111
Female	2009	White	Spanish-Hispanic-Latino	C34.8-Overlapping lesion of lung	8560	8560/3: Adenosquamous carcinoma	0	None	None; diagnosed at autopsy	None/Unknown	Not recommended, contraindicated due to other cond; autopsy only (1973-2002)	Yes	988	Blank(s)	Blank(s)	Blank(s)	Lung and Bronchus	19	Dead	One primary only	Yes	Yes	1	1	0	Hospital inpatient/outpatient or clinic	Divorced	Poorly differentiated; Grade III	65-69 years	96	97	IV	T4	N3	M1	1	720	600	40	6212564
Female	2009	White	Non-Spanish-Hispanic-Latino	C34.1-Upper lobe, lung	8560	8560/3: Adenosquamous carcinoma	0	None	None; diagnosed at autopsy	Beam radiation	Not recommended	Yes	988	Blank(s)	Blank(s)	Blank(s)	Lung and Bronchus	19	Dead	One primary only	Yes	Yes	1	1	0	Hospital inpatient/outpatient or clinic	Divorced	Unknown	55-59 years	95	95	IIIB	T2	N3	M0	16	210	600	0	6212707
Female	2009	White	Non-Spanish-Hispanic-Latino	C34.1-Upper lobe, lung	8560	8560/3: Adenosquamous carcinoma	46	4 or more regional lymph nodes removed	None; diagnosed at autopsy	None/Unknown	Surgery performed	Yes	0	Blank(s)	Blank(s)	Blank(s)	Alive	108	Alive	One primary only	Yes	Yes	1	1	0	Hospital inpatient/outpatient or clinic	Married (including common law)	Moderately differentiated; Grade II	45-49 years	12	0	IIB	T3	N0	M0	25	600	0	0	6213239
Female	2009	White	Non-Spanish-Hispanic-Latino	C34.1-Upper lobe, lung	8560	8560/3: Adenosquamous carcinoma	33	4 or more regional lymph nodes removed	None; diagnosed at autopsy	None/Unknown	Surgery performed	No/Unknown	0	Blank(s)	Blank(s)	Blank(s)	Lung and Bronchus	47	Dead	1st of 2 or more primaries	Yes	Yes	1	3	0	Hospital inpatient/outpatient or clinic	Married (including common law)	Unknown	50-54 years	6	0	IA	T1	N0	M0	30	100	0	0	6216906
Male	2009	White	Non-Spanish-Hispanic-Latino	C34.3-Lower lobe, lung	8560	8560/3: Adenosquamous carcinoma	33	4 or more regional lymph nodes removed	None; diagnosed at autopsy	None/Unknown	Surgery performed	No/Unknown	0	Blank(s)	Blank(s)	Blank(s)	Lung and Bronchus	91	Dead	One primary only	Yes	Yes	1	1	0	Hospital inpatient/outpatient or clinic	Single (never married)	Moderately differentiated; Grade II	65-69 years	40	0	IA	T1	N0	M0	27	100	0	0	6218330
Female	2009	White	Non-Spanish-Hispanic-Latino	C34.1-Upper lobe, lung	8560	8560/3: Adenosquamous carcinoma	45	1 to 3 regional lymph nodes removed	None; diagnosed at autopsy	None/Unknown	Surgery performed	No/Unknown	0	Blank(s)	Blank(s)	Blank(s)	Lung and Bronchus	28	Dead	One primary only	Yes	Yes	1	1	0	Hospital inpatient/outpatient or clinic	Widowed	Moderately differentiated; Grade II	70-74 years	1	0	IB	T2	N0	M0	105	100	0	0	6218443
Female	2015	White	Non-Spanish-Hispanic-Latino	C34.3-Lower lobe, lung	8560	8560/3: Adenosquamous carcinoma	0	None	None; diagnosed at autopsy	None/Unknown	Not recommended	No/Unknown	0	998	Blank(s)	Blank(s)	Alive	39	Alive	3rd of 3 or more primaries	No	Yes	3	3	0	Hospital inpatient/outpatient or clinic	Divorced	Moderately differentiated; Grade II	65-69 years	0	98	IIIA	T1	N2	M0	10	100	200	0	6218908
Female	2010	White	Non-Spanish-Hispanic-Latino	C34.2-Middle lobe, lung	8560	8560/3: Adenosquamous carcinoma	13	1 to 3 regional lymph nodes removed	None; diagnosed at autopsy	Beam radiation	Surgery performed	Yes	999	998	Blank(s)	Blank(s)	Lung and Bronchus	3	Dead	One primary only	Yes	Yes	1	1	0	Hospital inpatient/outpatient or clinic	Divorced	Poorly differentiated; Grade III	45-49 years	3	2	IV	TX	N2	M1	60	999	200	30	6220873
Male	2010	White	Non-Spanish-Hispanic-Latino	C34.3-Lower lobe, lung	8560	8560/3: Adenosquamous carcinoma	30	4 or more regional lymph nodes removed	None; diagnosed at autopsy	Beam radiation	Surgery performed	No/Unknown	0	0	Blank(s)	Blank(s)	Lung and Bronchus	4	Dead	One primary only	Yes	Yes	1	1	0	Hospital inpatient/outpatient or clinic	Married (including common law)	Poorly differentiated; Grade III	75-79 years	16	1	IV	T2	N1	M1	72	410	100	40	6222274
Female	2010	White	Non-Spanish-Hispanic-Latino	C34.3-Lower lobe, lung	8560	8560/3: Adenosquamous carcinoma	0	None	None; diagnosed at autopsy	None/Unknown	Not recommended	No/Unknown	40	998	Blank(s)	Blank(s)	Lung and Bronchus	0	Dead	One primary only	Yes	Yes	1	1	0	Hospital inpatient/outpatient or clinic	Single (never married)	Undifferentiated; anaplastic; Grade IV	85+ years	0	98	IV	T4	N2	M1	999	550	200	53	6222487
Female	2010	White	Non-Spanish-Hispanic-Latino	C34.9-Lung, NOS	8560	8560/3: Adenosquamous carcinoma	45	4 or more regional lymph nodes removed	None; diagnosed at autopsy	None/Unknown	Surgery performed	Yes	20	10	Blank(s)	Blank(s)	Lung and Bronchus	30	Dead	One primary only	Yes	Yes	1	1	0	Hospital inpatient/outpatient or clinic	Married (including common law)	Unknown	65-69 years	5	1	IV	T4	N1	M1	31	810	100	0	6222814
Male	2010	White	Non-Spanish-Hispanic-Latino	C34.1-Upper lobe, lung	8560	8560/3: Adenosquamous carcinoma	0	None	None; diagnosed at autopsy	Beam radiation	Not recommended	No/Unknown	0	0	Blank(s)	Blank(s)	Lung and Bronchus	2	Dead	One primary only	Yes	Yes	1	1	0	Hospital inpatient/outpatient or clinic	Single (never married)	Unknown	60-64 years	0	98	IV	T4	N2	M1	999	810	200	40	6222833
Female	2010	White	Spanish-Hispanic-Latino	C34.2-Middle lobe, lung	8560	8560/3: Adenosquamous carcinoma	0	None	None; diagnosed at autopsy	Beam radiation	Not recommended	Yes	0	998	Blank(s)	Blank(s)	Lung and Bronchus	19	Dead	One primary only	Yes	Yes	1	1	0	Hospital inpatient/outpatient or clinic	Married (including common law)	Poorly differentiated; Grade III	65-69 years	2	2	IIIB	T2	N3	M0	52	460	600	0	6224476
Male	2010	White	Non-Spanish-Hispanic-Latino	C34.0-Main bronchus	8560	8560/3: Adenosquamous carcinoma	0	None	None; diagnosed at autopsy	None/Unknown	Not recommended	No/Unknown	0	0	Blank(s)	Blank(s)	Alive	105	Alive	One primary only	Yes	Yes	1	1	0	Other hospital outpatient unit or surgery center (2006+)	Single (never married)	Unknown	55-59 years	0	98	IIIB	T2	N3	M0	53	100	600	0	6225495
Male	2010	Black	Non-Spanish-Hispanic-Latino	C34.1-Upper lobe, lung	8560	8560/3: Adenosquamous carcinoma	33	4 or more regional lymph nodes removed	None; diagnosed at autopsy	None/Unknown	Surgery performed	No/Unknown	0	0	Blank(s)	Blank(s)	Alive	107	Alive	One primary only	Yes	Yes	1	1	0	Hospital inpatient/outpatient or clinic	Married (including common law)	Moderately differentiated; Grade II	65-69 years	9	0	IA	T1	N0	M0	30	120	0	0	6225517
Female	2010	Black	Non-Spanish-Hispanic-Latino	C34.1-Upper lobe, lung	8560	8560/3: Adenosquamous carcinoma	33	4 or more regional lymph nodes removed	None; diagnosed at autopsy	None/Unknown	Surgery performed	No/Unknown	0	10	Blank(s)	Blank(s)	Other Cause of Death	46	Dead	One primary only	Yes	Yes	1	1	0	Hospital inpatient/outpatient or clinic	Widowed	Poorly differentiated; Grade III	75-79 years	5	0	IB	T2	N0	M0	20	455	0	0	6226176
Male	2010	White	Non-Spanish-Hispanic-Latino	C34.1-Upper lobe, lung	8560	8560/3: Adenosquamous carcinoma	0	None	None; diagnosed at autopsy	None/Unknown	Not recommended	Yes	0	999	Blank(s)	Blank(s)	Lung and Bronchus	8	Dead	One primary only	Yes	Yes	1	1	0	Hospital inpatient/outpatient or clinic	Married (including common law)	Unknown	70-74 years	10	4	IIIB	T4	N2	M0	76	570	200	24	6227859
Female	2010	White	Non-Spanish-Hispanic-Latino	C34.2-Middle lobe, lung	8560	8560/3: Adenosquamous carcinoma	0	None	None; diagnosed at autopsy	None/Unknown	Not recommended	Yes	0	999	Blank(s)	Blank(s)	Cerebrovascular Diseases	17	Dead	One primary only	Yes	Yes	1	1	0	Hospital inpatient/outpatient or clinic	Married (including common law)	Poorly differentiated; Grade III	60-64 years	0	98	IV	T3	N2	M1	36	500	200	23	6233077
Male	2010	White	Non-Spanish-Hispanic-Latino	C34.1-Upper lobe, lung	8560	8560/3: Adenosquamous carcinoma	33	4 or more regional lymph nodes removed	Non-primary surgical procedure performed	None/Unknown	Surgery performed	No/Unknown	0	0	Blank(s)	Blank(s)	Alive	104	Alive	One primary only	Yes	Yes	1	1	0	Hospital inpatient/outpatient or clinic	Single (never married)	Poorly differentiated; Grade III	60-64 years	6	0	IA	T1	N0	M0	11	100	0	0	6234371
Male	2010	White	Non-Spanish-Hispanic-Latino	C34.1-Upper lobe, lung	8560	8560/3: Adenosquamous carcinoma	0	None	None; diagnosed at autopsy	None/Unknown	Not recommended	Yes	0	998	Blank(s)	Blank(s)	Lung and Bronchus	1	Dead	One primary only	Yes	Yes	1	1	0	Hospital inpatient/outpatient or clinic	Married (including common law)	Unknown	75-79 years	0	98	IIIA	T2	N2	M0	86	410	200	0	6234929
Male	2010	White	Non-Spanish-Hispanic-Latino	C34.1-Upper lobe, lung	8560	8560/3: Adenosquamous carcinoma	21	None	None; diagnosed at autopsy	None/Unknown	Surgery performed	No/Unknown	0	0	Blank(s)	Blank(s)	Chronic Obstructive Pulmonary Disease and Allied Cond	25	Dead	One primary only	Yes	Yes	1	1	0	Hospital inpatient/outpatient or clinic	Divorced	Moderately differentiated; Grade II	85+ years	0	98	IA	T1	N0	M0	16	100	0	0	6235440
Male	2010	White	Non-Spanish-Hispanic-Latino	C34.1-Upper lobe, lung	8560	8560/3: Adenosquamous carcinoma	0	4 or more regional lymph nodes removed	None; diagnosed at autopsy	Beam radiation	Not recommended	Yes	0	998	Blank(s)	Blank(s)	Lung and Bronchus	33	Dead	One primary only	Yes	Yes	1	1	0	Hospital inpatient/outpatient or clinic	Married (including common law)	Unknown	50-54 years	96	97	IIIA	T2	N2	M0	50	430	200	0	6236441
Female	2010	White	Non-Spanish-Hispanic-Latino	C34.1-Upper lobe, lung	8560	8560/3: Adenosquamous carcinoma	0	None	None; diagnosed at autopsy	None/Unknown	Not recommended	Yes	0	0	Blank(s)	Blank(s)	Lung and Bronchus	5	Dead	One primary only	Yes	Yes	1	1	0	Hospital inpatient/outpatient or clinic	Single (never married)	Poorly differentiated; Grade III	70-74 years	0	98	IV	T1	N3	M1	28	100	600	40	6240742
Male	2009	White	Non-Spanish-Hispanic-Latino	C34.1-Upper lobe, lung	8560	8560/3: Adenosquamous carcinoma	33	4 or more regional lymph nodes removed	None; diagnosed at autopsy	None/Unknown	Surgery performed	No/Unknown	999	Blank(s)	Blank(s)	Blank(s)	Lung and Bronchus	32	Dead	One primary only	Yes	Yes	1	1	0	Hospital inpatient/outpatient or clinic	Married (including common law)	Moderately differentiated; Grade II	80-84 years	12	1	IIB	T2	N1	M0	10	430	100	0	6241138
Female	2010	White	Non-Spanish-Hispanic-Latino	C34.9-Lung, NOS	8560	8560/3: Adenosquamous carcinoma	0	None	None; diagnosed at autopsy	None/Unknown	Not recommended	No/Unknown	999	999	Blank(s)	Blank(s)	Lung and Bronchus	1	Dead	One primary only	Yes	Yes	1	1	0	Hospital inpatient/outpatient or clinic	Widowed	Unknown	75-79 years	0	98	IV	TX	N3	M1	999	999	600	51	6242195
Female	2010	White	Non-Spanish-Hispanic-Latino	C34.3-Lower lobe, lung	8560	8560/3: Adenosquamous carcinoma	0	None	None; diagnosed at autopsy	Beam radiation	Recommended but not performed, patient refused	Yes	0	998	Blank(s)	Blank(s)	Breast	48	Dead	1st of 2 or more primaries	Yes	Yes	1	2	0	Hospital inpatient/outpatient or clinic	Widowed	Poorly differentiated; Grade III	80-84 years	0	98	IA	T1	N0	M0	30	100	0	0	6242795
Male	2010	White	Non-Spanish-Hispanic-Latino	C34.1-Upper lobe, lung	8560	8560/3: Adenosquamous carcinoma	21	1 to 3 regional lymph nodes removed	None; diagnosed at autopsy	None/Unknown	Surgery performed	Yes	20	0	Blank(s)	Blank(s)	Alive	105	Alive	1st of 2 or more primaries	Yes	Yes	1	2	0	Hospital inpatient/outpatient or clinic	Married (including common law)	Poorly differentiated; Grade III	70-74 years	2	1	IV	T2	N1	M1	40	300	100	0	6243834
Female	2010	White	Non-Spanish-Hispanic-Latino	C34.1-Upper lobe, lung	8560	8560/3: Adenosquamous carcinoma	0	None	None; diagnosed at autopsy	None/Unknown	Not recommended, contraindicated due to other cond; autopsy only (1973-2002)	No/Unknown	0	998	Blank(s)	Blank(s)	Lung and Bronchus	3	Dead	One primary only	Yes	Yes	1	1	0	Hospital inpatient/outpatient or clinic	Divorced	Unknown	65-69 years	0	98	IB	T2	N0	M0	80	400	0	0	6245824
Male	2010	White	Non-Spanish-Hispanic-Latino	C34.3-Lower lobe, lung	8560	8560/3: Adenosquamous carcinoma	33	4 or more regional lymph nodes removed	Non-primary surgical procedure performed	None/Unknown	Surgery performed	No/Unknown	0	10	Blank(s)	Blank(s)	Chronic Obstructive Pulmonary Disease and Allied Cond	6	Dead	One primary only	Yes	Yes	1	1	0	Hospital inpatient/outpatient or clinic	Widowed	Poorly differentiated; Grade III	80-84 years	10	0	IB	T2	N0	M0	44	455	0	0	6246424
Female	2010	White	Non-Spanish-Hispanic-Latino	C34.3-Lower lobe, lung	8560	8560/3: Adenosquamous carcinoma	0	None	None; diagnosed at autopsy	None/Unknown	Not recommended, contraindicated due to other cond; autopsy only (1973-2002)	No/Unknown	10	998	Blank(s)	Blank(s)	Lung and Bronchus	2	Dead	One primary only	Yes	Yes	1	1	0	Hospital inpatient/outpatient or clinic	Divorced	Poorly differentiated; Grade III	80-84 years	0	98	IIIB	T4	N0	M0	36	700	0	0	6248977
Male	2011	White	Non-Spanish-Hispanic-Latino	C34.3-Lower lobe, lung	8560	8560/3: Adenosquamous carcinoma	21	None	None; diagnosed at autopsy	None/Unknown	Surgery performed	No/Unknown	0	0	Blank(s)	Blank(s)	Lung and Bronchus	11	Dead	2nd of 2 or more primaries	No	Yes	2	2	0	Hospital inpatient/outpatient or clinic	Married (including common law)	Unknown	80-84 years	0	98	IA	T1	N0	M0	16	100	0	0	6249531
Male	2010	White	Non-Spanish-Hispanic-Latino	C34.3-Lower lobe, lung	8560	8560/3: Adenosquamous carcinoma	0	None	Any combo of sur proc to oth rg, dis lym nd, and/or dis site	Beam radiation	Not recommended	Yes	0	40	Blank(s)	Blank(s)	Lung and Bronchus	3	Dead	One primary only	Yes	Yes	1	1	0	Hospital inpatient/outpatient or clinic	Married (including common law)	Unknown	40-44 years	5	0	IV	T2	N1	M1	48	420	800	40	6252185
Female	2010	White	Non-Spanish-Hispanic-Latino	C34.1-Upper lobe, lung	8560	8560/3: Adenosquamous carcinoma	33	4 or more regional lymph nodes removed	None; diagnosed at autopsy	None/Unknown	Surgery performed	No/Unknown	0	0	Blank(s)	Blank(s)	Alive	97	Alive	1st of 2 or more primaries	Yes	Yes	1	2	0	Hospital inpatient/outpatient or clinic	Married (including common law)	Moderately differentiated; Grade II	55-59 years	7	0	IB	T2	N0	M0	38	100	0	0	6255750
Male	2017	White	Non-Spanish-Hispanic-Latino	C34.1-Upper lobe, lung	8560	8560/3: Adenosquamous carcinoma	30	1 to 3 regional lymph nodes removed	None; diagnosed at autopsy	None/Unknown	Surgery performed	No/Unknown	0	20	Blank(s)	Blank(s)	Non-Hodgkin Lymphoma	5	Dead	3rd of 3 or more primaries	No	Yes	3	3	0	Hospital inpatient/outpatient or clinic	Married (including common law)	Moderately differentiated; Grade II	80-84 years	5	0	Blank(s)	Blank(s)	Blank(s)	Blank(s)	Blank(s)	Blank(s)	Blank(s)	Blank(s)	6259534
Male	2011	White	Non-Spanish-Hispanic-Latino	C34.3-Lower lobe, lung	8560	8560/3: Adenosquamous carcinoma	33	4 or more regional lymph nodes removed	None; diagnosed at autopsy	None/Unknown	Surgery performed	Yes	0	0	Blank(s)	Blank(s)	Lung and Bronchus	83	Dead	One primary only	Yes	Yes	1	1	0	Hospital inpatient/outpatient or clinic	Married (including common law)	Poorly differentiated; Grade III	60-64 years	9	2	IIIB	T2	N3	M0	53	100	600	0	6260934
Female	2011	White	Non-Spanish-Hispanic-Latino	C34.3-Lower lobe, lung	8560	8560/3: Adenosquamous carcinoma	0	None	None; diagnosed at autopsy	None/Unknown	Not recommended, contraindicated due to other cond; autopsy only (1973-2002)	No/Unknown	30	998	Blank(s)	Blank(s)	Lung and Bronchus	0	Dead	One primary only	Yes	Yes	1	1	0	Hospital inpatient/outpatient or clinic	Widowed	Poorly differentiated; Grade III	80-84 years	0	98	IV	T4	N1	M1	38	999	100	23	6261517
Male	2011	White	Non-Spanish-Hispanic-Latino	C34.1-Upper lobe, lung	8560	8560/3: Adenosquamous carcinoma	0	None	None; diagnosed at autopsy	Beam radiation	Not recommended, contraindicated due to other cond; autopsy only (1973-2002)	No/Unknown	0	998	Blank(s)	Blank(s)	Other Cause of Death	58	Dead	One primary only	Yes	Yes	1	1	0	Hospital inpatient/outpatient or clinic	Widowed	Unknown	70-74 years	0	98	IA	T1	N0	M0	25	100	0	0	6263420
Female	2011	White	Non-Spanish-Hispanic-Latino	C34.3-Lower lobe, lung	8560	8560/3: Adenosquamous carcinoma	30	4 or more regional lymph nodes removed	None; diagnosed at autopsy	None/Unknown	Surgery performed	No/Unknown	0	20	Blank(s)	Blank(s)	Alive	88	Alive	1st of 2 or more primaries	Yes	Yes	1	2	0	Hospital inpatient/outpatient or clinic	Widowed	Moderately differentiated; Grade II	75-79 years	18	1	IIB	T2	N1	M0	18	420	100	0	6266069
Male	2011	White	Non-Spanish-Hispanic-Latino	C34.3-Lower lobe, lung	8560	8560/3: Adenosquamous carcinoma	0	None	None; diagnosed at autopsy	None/Unknown	Recommended but not performed, unknown reason	No/Unknown	0	998	Blank(s)	Blank(s)	Pneumonia and Influenza	3	Dead	2nd of 2 or more primaries	No	Yes	2	2	0	Hospital inpatient/outpatient or clinic	Married (including common law)	Unknown	80-84 years	0	98	IB	T2	N0	M0	40	100	0	0	6270343
Male	2011	Black	Non-Spanish-Hispanic-Latino	C34.3-Lower lobe, lung	8560	8560/3: Adenosquamous carcinoma	55	4 or more regional lymph nodes removed	None; diagnosed at autopsy	None/Unknown	Surgery performed	Yes	0	0	Blank(s)	Blank(s)	Septicemia	7	Dead	1st of 2 or more primaries	Yes	Yes	1	2	0	Hospital inpatient/outpatient or clinic	Married (including common law)	Poorly differentiated; Grade III	70-74 years	9	2	IIB	T2	N1	M0	102	430	100	0	6270928
Female	2017	White	Non-Spanish-Hispanic-Latino	C34.3-Lower lobe, lung	8560	8560/3: Adenosquamous carcinoma	33	4 or more regional lymph nodes removed	None; diagnosed at autopsy	Beam radiation	Surgery performed	Yes	0	10	Blank(s)	Blank(s)	Alive	20	Alive	2nd of 2 or more primaries	No	Yes	2	2	0	Hospital inpatient/outpatient or clinic	Divorced	Unknown	75-79 years	20	11	Blank(s)	Blank(s)	Blank(s)	Blank(s)	Blank(s)	Blank(s)	Blank(s)	Blank(s)	6271482
Female	2011	White	Non-Spanish-Hispanic-Latino	C34.3-Lower lobe, lung	8560	8560/3: Adenosquamous carcinoma	0	None	None; diagnosed at autopsy	Beam radiation	Not recommended	No/Unknown	0	0	Blank(s)	Blank(s)	Lung and Bronchus	18	Dead	One primary only	Yes	Yes	1	1	0	Hospital inpatient/outpatient or clinic	Married (including common law)	Moderately differentiated; Grade II	70-74 years	0	98	IIIB	T1	N3	M0	30	100	600	0	6271789
Female	2002	White	Non-Spanish-Hispanic-Latino	C34.1-Upper lobe, lung	8560	8560/3: Adenosquamous carcinoma	30	Blank(s)	Blank(s)	None/Unknown	Surgery performed	No/Unknown	Blank(s)	Blank(s)	Blank(s)	Blank(s)	Lung and Bronchus	13	Dead	One primary only	Yes	Yes	1	1	0	Hospital inpatient/outpatient or clinic	Widowed	Undifferentiated; anaplastic; Grade IV	75-79 years	8	0	Blank(s)	Blank(s)	Blank(s)	Blank(s)	Blank(s)	Blank(s)	Blank(s)	Blank(s)	6273372
Female	2011	White	Non-Spanish-Hispanic-Latino	C34.1-Upper lobe, lung	8560	8560/3: Adenosquamous carcinoma	21	None	None; diagnosed at autopsy	None/Unknown	Surgery performed	No/Unknown	0	0	Blank(s)	Blank(s)	Alive	95	Alive	1st of 2 or more primaries	Yes	Yes	1	2	0	Hospital inpatient/outpatient or clinic	Widowed	Moderately differentiated; Grade II	75-79 years	0	98	IA	T1	N0	M0	11	100	0	0	6274556
Male	2011	White	Non-Spanish-Hispanic-Latino	C34.1-Upper lobe, lung	8560	8560/3: Adenosquamous carcinoma	22	4 or more regional lymph nodes removed	None; diagnosed at autopsy	None/Unknown	Surgery performed	No/Unknown	0	10	Blank(s)	Blank(s)	Lung and Bronchus	15	Dead	One primary only	Yes	Yes	1	1	0	Hospital inpatient/outpatient or clinic	Married (including common law)	Moderately differentiated; Grade II	55-59 years	22	1	IIIA	T2	N2	M0	45	430	200	0	6274801
Male	2011	White	Non-Spanish-Hispanic-Latino	C34.3-Lower lobe, lung	8560	8560/3: Adenosquamous carcinoma	0	1 to 3 regional lymph nodes removed	None; diagnosed at autopsy	None/Unknown	Not recommended	Yes	20	998	Blank(s)	Blank(s)	Alive	95	Alive	One primary only	Yes	Yes	1	1	0	Hospital inpatient/outpatient or clinic	Married (including common law)	Unknown	70-74 years	3	3	IV	T4	N3	M1	999	700	600	0	6275160
Male	2012	White	Non-Spanish-Hispanic-Latino	C34.1-Upper lobe, lung	8560	8560/3: Adenosquamous carcinoma	45	4 or more regional lymph nodes removed	None; diagnosed at autopsy	None/Unknown	Surgery performed	No/Unknown	0	999	Blank(s)	Blank(s)	Diseases of Heart	25	Dead	2nd of 2 or more primaries	No	Yes	2	2	0	Hospital inpatient/outpatient or clinic	Married (including common law)	Unknown	55-59 years	5	1	IIB	T2	N1	M0	43	465	800	0	6275716
Male	2012	White	Non-Spanish-Hispanic-Latino	C34.1-Upper lobe, lung	8560	8560/3: Adenosquamous carcinoma	33	4 or more regional lymph nodes removed	None; diagnosed at autopsy	Beam radiation	Surgery performed	Yes	0	40	Blank(s)	Blank(s)	Cerebrovascular Diseases	12	Dead	2nd of 2 or more primaries	No	Yes	2	2	0	Hospital inpatient/outpatient or clinic	Unknown	Poorly differentiated; Grade III	80-84 years	6	5	IIB	T2	N1	M0	58	460	100	0	6279657
Male	2011	White	Spanish-Hispanic-Latino	C34.1-Upper lobe, lung	8560	8560/3: Adenosquamous carcinoma	0	None	None; diagnosed at autopsy	Beam radiation	Not recommended, contraindicated due to other cond; autopsy only (1973-2002)	No/Unknown	0	998	Blank(s)	Blank(s)	Lung and Bronchus	18	Dead	One primary only	Yes	Yes	1	1	0	Hospital inpatient/outpatient or clinic	Married (including common law)	Poorly differentiated; Grade III	65-69 years	95	95	IIIA	T2	N2	M0	41	100	200	0	6280587
Female	2011	White	Non-Spanish-Hispanic-Latino	C34.1-Upper lobe, lung	8560	8560/3: Adenosquamous carcinoma	0	None	None; diagnosed at autopsy	None/Unknown	Not recommended	Yes	0	998	Blank(s)	Blank(s)	Lung and Bronchus	2	Dead	One primary only	Yes	Yes	1	1	0	Hospital inpatient/outpatient or clinic	Married (including common law)	Moderately differentiated; Grade II	75-79 years	0	98	IIIB	T4	N2	M0	25	100	200	15	6282261
Male	2012	White	Non-Spanish-Hispanic-Latino	C34.1-Upper lobe, lung	8560	8560/3: Adenosquamous carcinoma	33	4 or more regional lymph nodes removed	None; diagnosed at autopsy	None/Unknown	Surgery performed	No/Unknown	0	20	Blank(s)	Blank(s)	Septicemia	4	Dead	2nd of 2 or more primaries	No	Yes	2	2	0	Hospital inpatient/outpatient or clinic	Single (never married)	Poorly differentiated; Grade III	65-69 years	6	2	IIIA	T2	N2	M0	40	420	200	0	6282834
Female	2011	Black	Non-Spanish-Hispanic-Latino	C34.9-Lung, NOS	8560	8560/3: Adenosquamous carcinoma	0	1 to 3 regional lymph nodes removed	None; diagnosed at autopsy	Beam radiation	Not recommended	Yes	0	998	Blank(s)	Blank(s)	Lung and Bronchus	3	Dead	One primary only	Yes	Yes	1	1	0	Hospital inpatient/outpatient or clinic	Single (never married)	Poorly differentiated; Grade III	70-74 years	2	2	IV	TX	N2	M1	999	999	200	40	6289613
Female	2011	White	Non-Spanish-Hispanic-Latino	C34.1-Upper lobe, lung	8560	8560/3: Adenosquamous carcinoma	45	4 or more regional lymph nodes removed	None; diagnosed at autopsy	Beam radiation	Surgery performed	Yes	0	0	Blank(s)	Blank(s)	Lung and Bronchus	26	Dead	One primary only	Yes	Yes	1	1	0	Hospital inpatient/outpatient or clinic	Married (including common law)	Poorly differentiated; Grade III	65-69 years	5	3	IIIA	T2	N2	M0	70	410	200	0	6294002
Female	2011	White	Non-Spanish-Hispanic-Latino	C34.1-Upper lobe, lung	8560	8560/3: Adenosquamous carcinoma	0	None	None; diagnosed at autopsy	Beam radiation	Not recommended	No/Unknown	0	998	Blank(s)	Blank(s)	Lung and Bronchus	4	Dead	One primary only	Yes	Yes	1	1	0	Hospital inpatient/outpatient or clinic	Married (including common law)	Unknown	70-74 years	0	98	IIIA	T3	N2	M0	70	570	200	0	6294105
Female	2011	White	Non-Spanish-Hispanic-Latino	C34.1-Upper lobe, lung	8560	8560/3: Adenosquamous carcinoma	33	4 or more regional lymph nodes removed	None; diagnosed at autopsy	None/Unknown	Surgery performed	No/Unknown	999	20	Blank(s)	Blank(s)	Lung and Bronchus	24	Dead	2nd of 2 or more primaries	No	Yes	2	2	0	Hospital inpatient/outpatient or clinic	Married (including common law)	Poorly differentiated; Grade III	75-79 years	13	2	IIIA	T2	N2	M0	30	430	200	0	6295772
Female	2010	White	Non-Spanish-Hispanic-Latino	C34.9-Lung, NOS	8560	8560/3: Adenosquamous carcinoma	0	Biopsy or aspiration of regional lymph node, NOS	None; diagnosed at autopsy	Beam radiation	Not recommended	Yes	20	998	Blank(s)	Blank(s)	Lung and Bronchus	31	Dead	One primary only	Yes	Yes	1	1	0	Hospital inpatient/outpatient or clinic	Widowed	Undifferentiated; anaplastic; Grade IV	70-74 years	95	95	IV	T4	N3	M1	40	700	600	25	6297685
Female	2012	White	Non-Spanish-Hispanic-Latino	C34.1-Upper lobe, lung	8560	8560/3: Adenosquamous carcinoma	0	None	None; diagnosed at autopsy	Beam radiation	Not recommended, contraindicated due to other cond; autopsy only (1973-2002)	No/Unknown	999	998	Blank(s)	Blank(s)	Lung and Bronchus	7	Dead	One primary only	Yes	Yes	1	1	0	Hospital inpatient/outpatient or clinic	Divorced	Moderately differentiated; Grade II	85+ years	95	0	IA	T1	N0	M0	25	300	0	0	6299864
Male	2005	White	Non-Spanish-Hispanic-Latino	C34.1-Upper lobe, lung	8560	8560/3: Adenosquamous carcinoma	0	None	None; diagnosed at autopsy	Beam radiation	Not recommended, contraindicated due to other cond; autopsy only (1973-2002)	No/Unknown	0	Blank(s)	Blank(s)	Blank(s)	Other Cause of Death	63	Dead	One primary only	Yes	Yes	1	1	0	Hospital inpatient/outpatient or clinic	Single (never married)	Unknown	75-79 years	0	98	IV	TX	N0	M1	25	999	0	40	6300361
Male	2012	White	Non-Spanish-Hispanic-Latino	C34.3-Lower lobe, lung	8560	8560/3: Adenosquamous carcinoma	30	None	None; diagnosed at autopsy	Beam radiation	Surgery performed	Yes	0	998	Blank(s)	Blank(s)	Lung and Bronchus	6	Dead	One primary only	Yes	Yes	1	1	0	Hospital inpatient/outpatient or clinic	Married (including common law)	Unknown	55-59 years	0	98	IIIB	T2	N3	M0	49	455	600	0	6300829
Female	2012	White	Non-Spanish-Hispanic-Latino	C34.1-Upper lobe, lung	8560	8560/3: Adenosquamous carcinoma	0	None	None; diagnosed at autopsy	Beam radiation	Not recommended	Yes	0	998	Blank(s)	Blank(s)	Lung and Bronchus	3	Dead	One primary only	Yes	Yes	1	1	0	Hospital inpatient/outpatient or clinic	Married (including common law)	Unknown	70-74 years	0	98	IIIB	T4	N2	M0	110	710	200	20	6302557
Female	2012	White	Non-Spanish-Hispanic-Latino	C34.0-Main bronchus	8560	8560/3: Adenosquamous carcinoma	0	None	None; diagnosed at autopsy	Beam radiation	Not recommended	Yes	0	998	Blank(s)	Blank(s)	Lung and Bronchus	1	Dead	One primary only	Yes	Yes	1	1	0	Hospital inpatient/outpatient or clinic	Married (including common law)	Unknown	55-59 years	0	98	IV	T4	N3	M1	61	700	600	17	6303076
Female	2015	White	Non-Spanish-Hispanic-Latino	C34.1-Upper lobe, lung	8560	8560/3: Adenosquamous carcinoma	0	None	None; diagnosed at autopsy	None/Unknown	Not recommended	No/Unknown	10	998	Blank(s)	Blank(s)	Lung and Bronchus	5	Dead	2nd of 2 or more primaries	No	Yes	2	2	0	Hospital inpatient/outpatient or clinic	Married (including common law)	Poorly differentiated; Grade III	55-59 years	98	0	IIIB	T4	N0	M0	21	115	0	0	6304255
Female	2012	White	Non-Spanish-Hispanic-Latino	C34.1-Upper lobe, lung	8560	8560/3: Adenosquamous carcinoma	0	None	None; diagnosed at autopsy	Beam radiation	Not recommended, contraindicated due to other cond; autopsy only (1973-2002)	No/Unknown	0	998	Blank(s)	Blank(s)	Lung and Bronchus	11	Dead	One primary only	Yes	Yes	1	1	0	Hospital inpatient/outpatient or clinic	Married (including common law)	Unknown	65-69 years	0	98	IV	TX	N2	M1	40	999	200	41	6304456
Male	2012	White	Non-Spanish-Hispanic-Latino	C34.3-Lower lobe, lung	8560	8560/3: Adenosquamous carcinoma	30	1 to 3 regional lymph nodes removed	None; diagnosed at autopsy	None/Unknown	Surgery performed	Yes	0	0	Blank(s)	Blank(s)	Other Infectious and Parasitic Diseases including HIV	13	Dead	One primary only	Yes	Yes	1	1	0	Hospital inpatient/outpatient or clinic	Married (including common law)	Poorly differentiated; Grade III	70-74 years	1	0	IB	T2	N0	M0	38	200	0	0	6307465
Male	2012	White	Non-Spanish-Hispanic-Latino	C34.3-Lower lobe, lung	8560	8560/3: Adenosquamous carcinoma	0	None	None; diagnosed at autopsy	Beam radiation	Not recommended	Yes	30	998	Blank(s)	Blank(s)	Lung and Bronchus	17	Dead	One primary only	Yes	Yes	1	1	0	Hospital inpatient/outpatient or clinic	Married (including common law)	Poorly differentiated; Grade III	75-79 years	0	98	IV	T4	N2	M1	999	570	200	15	6308888
Female	2012	White	Non-Spanish-Hispanic-Latino	C34.3-Lower lobe, lung	8560	8560/3: Adenosquamous carcinoma	0	None	None; diagnosed at autopsy	Beam radiation	Not recommended	No/Unknown	0	998	Blank(s)	Blank(s)	Accidents and Adverse Effects	1	Dead	2nd of 2 or more primaries	No	Yes	2	2	0	Hospital inpatient/outpatient or clinic	Divorced	Poorly differentiated; Grade III	75-79 years	0	98	IV	T2	N2	M1	999	430	200	40	6309040
Male	2010	White	Non-Spanish-Hispanic-Latino	C34.1-Upper lobe, lung	8560	8560/3: Adenosquamous carcinoma	33	Number of regional lymph nodes removed unknown	None; diagnosed at autopsy	None/Unknown	Surgery performed	No/Unknown	999	999	Blank(s)	Blank(s)	Lung and Bronchus	36	Dead	One primary only	Yes	Yes	1	1	0	Hospital inpatient/outpatient or clinic	Unknown	Moderately differentiated; Grade II	75-79 years	97	97	IIIA	T2	N2	M0	55	460	200	0	6320309
Male	2012	White	Non-Spanish-Hispanic-Latino	C34.1-Upper lobe, lung	8560	8560/3: Adenosquamous carcinoma	33	1 to 3 regional lymph nodes removed	None; diagnosed at autopsy	None/Unknown	Surgery performed	No/Unknown	0	0	Blank(s)	Blank(s)	Alive	75	Alive	2nd of 2 or more primaries	No	Yes	2	2	0	Hospital inpatient/outpatient or clinic	Married (including common law)	Moderately differentiated; Grade II	60-64 years	3	0	IA	T1	N0	M0	30	100	0	0	6321661
Male	2012	White	Non-Spanish-Hispanic-Latino	C34.1-Upper lobe, lung	8560	8560/3: Adenosquamous carcinoma	0	Biopsy or aspiration of regional lymph node, NOS	None; diagnosed at autopsy	Beam radiation	Not recommended	Yes	0	998	Blank(s)	Blank(s)	Lung and Bronchus	44	Dead	One primary only	Yes	Yes	1	1	0	Hospital inpatient/outpatient or clinic	Married (including common law)	Unknown	65-69 years	95	95	IIIA	T2	N2	M0	43	200	200	0	6321946
Female	2012	White	Non-Spanish-Hispanic-Latino	C34.1-Upper lobe, lung	8560	8560/3: Adenosquamous carcinoma	0	None	None; diagnosed at autopsy	Beam radiation	Not recommended	Yes	20	998	Blank(s)	Blank(s)	Lung and Bronchus	4	Dead	One primary only	Yes	Yes	1	1	0	Hospital inpatient/outpatient or clinic	Widowed	Unknown	75-79 years	0	98	IV	TX	N3	M1	999	999	600	41	6322465
Male	2012	White	Non-Spanish-Hispanic-Latino	C34.1-Upper lobe, lung	8560	8560/3: Adenosquamous carcinoma	0	None	None; diagnosed at autopsy	None/Unknown	Not recommended, contraindicated due to other cond; autopsy only (1973-2002)	Yes	20	998	Blank(s)	Blank(s)	Lung and Bronchus	67	Dead	One primary only	Yes	Yes	1	1	0	Hospital inpatient/outpatient or clinic	Single (never married)	Moderately differentiated; Grade II	70-74 years	0	98	IV	T1	N1	M1	21	300	100	15	6325934
Male	2012	White	Non-Spanish-Hispanic-Latino	C34.3-Lower lobe, lung	8560	8560/3: Adenosquamous carcinoma	0	4 or more regional lymph nodes removed	None; diagnosed at autopsy	Beam radiation	Not recommended	Yes	10	998	Blank(s)	Blank(s)	Other Cause of Death	22	Dead	One primary only	Yes	Yes	1	1	0	Hospital inpatient/outpatient or clinic	Married (including common law)	Unknown	70-74 years	5	1	IIIB	T4	N2	M0	28	100	200	0	6326039
Male	2014	White	Non-Spanish-Hispanic-Latino	C34.2-Middle lobe, lung	8560	8560/3: Adenosquamous carcinoma	33	4 or more regional lymph nodes removed	None; diagnosed at autopsy	None/Unknown	Surgery performed	No/Unknown	0	0	Blank(s)	Blank(s)	Lung and Bronchus	31	Dead	3rd of 3 or more primaries	No	Yes	3	3	0	Hospital inpatient/outpatient or clinic	Divorced	Poorly differentiated; Grade III	60-64 years	9	0	IA	T1	N0	M0	25	100	0	0	6327219
Female	2012	White	Non-Spanish-Hispanic-Latino	C34.1-Upper lobe, lung	8560	8560/3: Adenosquamous carcinoma	33	4 or more regional lymph nodes removed	None; diagnosed at autopsy	None/Unknown	Surgery performed	Yes	0	0	Blank(s)	Blank(s)	Alive	78	Alive	1st of 2 or more primaries	Yes	Yes	1	2	0	Hospital inpatient/outpatient or clinic	Married (including common law)	Moderately differentiated; Grade II	55-59 years	7	0	IB	T2	N0	M0	45	455	0	0	6327478
Female	2012	Asian or Pacific Islander	Non-Spanish-Hispanic-Latino	C34.1-Upper lobe, lung	8560	8560/3: Adenosquamous carcinoma	33	4 or more regional lymph nodes removed	None; diagnosed at autopsy	Beam radiation	Surgery performed	Yes	10	999	Blank(s)	Blank(s)	Lung and Bronchus	40	Dead	One primary only	Yes	Yes	1	1	0	Hospital inpatient/outpatient or clinic	Married (including common law)	Unknown	45-49 years	5	2	IV	T4	N1	M1	22	100	100	75	6329591
Female	2012	White	Non-Spanish-Hispanic-Latino	C34.1-Upper lobe, lung	8560	8560/3: Adenosquamous carcinoma	0	None	None; diagnosed at autopsy	Beam radiation	Not recommended, contraindicated due to other cond; autopsy only (1973-2002)	Yes	0	998	Blank(s)	Blank(s)	Lung and Bronchus	6	Dead	One primary only	Yes	Yes	1	1	0	Hospital inpatient/outpatient or clinic	Widowed	Moderately differentiated; Grade II	70-74 years	0	98	IV	T4	N2	M1	64	700	200	40	6329924
Female	2012	White	Non-Spanish-Hispanic-Latino	C34.1-Upper lobe, lung	8560	8560/3: Adenosquamous carcinoma	46	1 to 3 regional lymph nodes removed	Non-primary surgical procedure performed	Beam radiation	Surgery performed	Yes	10	40	Blank(s)	Blank(s)	Alive	72	Alive	One primary only	Yes	Yes	1	1	0	Hospital inpatient/outpatient or clinic	Married (including common law)	Poorly differentiated; Grade III	70-74 years	1	0	IIIB	T4	N0	M0	75	600	0	0	6330656
Female	2012	White	Spanish-Hispanic-Latino	C34.1-Upper lobe, lung	8560	8560/3: Adenosquamous carcinoma	0	None	Non-primary surgical procedure to distant site	Beam radiation	Not recommended	Yes	0	0	Blank(s)	Blank(s)	Lung and Bronchus	27	Dead	One primary only	Yes	Yes	1	1	0	Hospital inpatient/outpatient or clinic	Divorced	Well differentiated; Grade I	60-64 years	0	98	IV	T2	N2	M1	43	100	200	40	6332001
Male	2012	White	Non-Spanish-Hispanic-Latino	C34.1-Upper lobe, lung	8560	8560/3: Adenosquamous carcinoma	0	None	None; diagnosed at autopsy	Beam radiation	Recommended but not performed, patient refused	No/Unknown	0	998	Blank(s)	Blank(s)	Nephritis, Nephrotic Syndrome and Nephrosis	57	Dead	One primary only	Yes	Yes	1	1	0	Hospital inpatient/outpatient or clinic	Married (including common law)	Poorly differentiated; Grade III	65-69 years	0	98	IA	T1	N0	M0	21	100	0	0	6332181
Male	2012	White	Non-Spanish-Hispanic-Latino	C34.1-Upper lobe, lung	8560	8560/3: Adenosquamous carcinoma	0	None	None; diagnosed at autopsy	None/Unknown	Not recommended	No/Unknown	0	998	Blank(s)	Blank(s)	Accidents and Adverse Effects	3	Dead	One primary only	Yes	Yes	1	1	0	Hospital inpatient/outpatient or clinic	Divorced	Unknown	65-69 years	0	98	IA	T1	N0	M0	28	300	0	0	6332641
Male	2013	White	Non-Spanish-Hispanic-Latino	C34.2-Middle lobe, lung	8560	8560/3: Adenosquamous carcinoma	0	None	None; diagnosed at autopsy	Beam radiation	Not recommended	Yes	0	998	Blank(s)	Blank(s)	Esophagus	20	Dead	3rd of 3 or more primaries	No	Yes	3	3	0	Hospital inpatient/outpatient or clinic	Married (including common law)	Unknown	55-59 years	0	98	IA	T1	N0	M0	15	300	0	0	6336673
Male	2016	White	Non-Spanish-Hispanic-Latino	C34.1-Upper lobe, lung	8560	8560/3: Adenosquamous carcinoma	0	None	None; diagnosed at autopsy	Beam radiation	Not recommended	No/Unknown	0	998	Blank(s)	Blank(s)	Alive	26	Alive	2nd of 2 or more primaries	No	Yes	2	3	0	Hospital inpatient/outpatient or clinic	Divorced	Moderately differentiated; Grade II	70-74 years	0	98	Blank(s)	Blank(s)	Blank(s)	Blank(s)	Blank(s)	Blank(s)	Blank(s)	Blank(s)	6338115
Male	2013	White	Non-Spanish-Hispanic-Latino	C34.2-Middle lobe, lung	8560	8560/3: Adenosquamous carcinoma	33	1 to 3 regional lymph nodes removed	None; diagnosed at autopsy	None/Unknown	Surgery performed	No/Unknown	0	0	Blank(s)	Blank(s)	State DC not available or state DC available but no COD	33	Dead	One primary only	Yes	Yes	1	1	0	Hospital inpatient/outpatient or clinic	Married (including common law)	Moderately differentiated; Grade II	65-69 years	3	0	IA	T1	N0	M0	20	110	0	0	6339902
Male	2013	Black	Non-Spanish-Hispanic-Latino	C34.1-Upper lobe, lung	8560	8560/3: Adenosquamous carcinoma	0	None	None; diagnosed at autopsy	Beam radiation	Not recommended	No/Unknown	0	998	Blank(s)	Blank(s)	Lung and Bronchus	4	Dead	One primary only	Yes	Yes	1	1	0	Hospital inpatient/outpatient or clinic	Single (never married)	Moderately differentiated; Grade II	80-84 years	0	98	IV	T2	N1	M1	50	100	100	37	6341247
Female	2013	White	Non-Spanish-Hispanic-Latino	C34.3-Lower lobe, lung	8560	8560/3: Adenosquamous carcinoma	21	Sentinel node biopsy and lym nd removed different times	None; diagnosed at autopsy	None/Unknown	Surgery performed	No/Unknown	0	0	Blank(s)	Blank(s)	Alive	70	Alive	One primary only	Yes	Yes	1	1	0	Hospital inpatient/outpatient or clinic	Widowed	Poorly differentiated; Grade III	65-69 years	6	0	IA	T1	N0	M0	18	100	0	0	6342163
Female	2013	White	Non-Spanish-Hispanic-Latino	C34.1-Upper lobe, lung	8560	8560/3: Adenosquamous carcinoma	0	None	None; diagnosed at autopsy	Beam radiation	Not recommended	Yes	10	998	Blank(s)	Blank(s)	Lung and Bronchus	4	Dead	One primary only	Yes	Yes	1	1	0	Hospital inpatient/outpatient or clinic	Married (including common law)	Poorly differentiated; Grade III	80-84 years	0	98	IV	T4	N2	M1	70	610	200	41	6342261
Male	2013	White	Non-Spanish-Hispanic-Latino	C34.1-Upper lobe, lung	8560	8560/3: Adenosquamous carcinoma	21	4 or more regional lymph nodes removed	None; diagnosed at autopsy	None/Unknown	Surgery performed	No/Unknown	0	0	Blank(s)	Blank(s)	Alive	64	Alive	One primary only	Yes	Yes	1	1	0	Hospital inpatient/outpatient or clinic	Widowed	Moderately differentiated; Grade II	70-74 years	6	0	IA	T1	N0	M0	18	100	0	0	6344606
Female	2013	Black	Non-Spanish-Hispanic-Latino	C34.3-Lower lobe, lung	8560	8560/3: Adenosquamous carcinoma	33	4 or more regional lymph nodes removed	None; diagnosed at autopsy	None/Unknown	Surgery performed	No/Unknown	0	40	Blank(s)	Blank(s)	Alive	65	Alive	One primary only	Yes	Yes	1	1	0	Hospital inpatient/outpatient or clinic	Widowed	Moderately differentiated; Grade II	80-84 years	26	0	IB	T2	N0	M0	37	455	0	0	6345001
Male	2013	White	Non-Spanish-Hispanic-Latino	C34.1-Upper lobe, lung	8560	8560/3: Adenosquamous carcinoma	0	Biopsy or aspiration of regional lymph node, NOS	None; diagnosed at autopsy	None/Unknown	Not recommended	Yes	999	998	Blank(s)	Blank(s)	Lung and Bronchus	6	Dead	One primary only	Yes	Yes	1	1	0	Hospital inpatient/outpatient or clinic	Divorced	Unknown	55-59 years	95	95	IIIA	T2	N2	M0	53	210	200	0	6346765
Male	2014	White	Non-Spanish-Hispanic-Latino	C34.1-Upper lobe, lung	8560	8560/3: Adenosquamous carcinoma	0	None	None; diagnosed at autopsy	None/Unknown	Not recommended, contraindicated due to other cond; autopsy only (1973-2002)	Yes	0	998	Blank(s)	Blank(s)	Lung and Bronchus	41	Dead	2nd of 2 or more primaries	No	Yes	2	2	0	Hospital inpatient/outpatient or clinic	Divorced	Unknown	85+ years	0	98	IIIB	T2	N3	M0	30	420	600	0	6349571
Male	2012	White	Non-Spanish-Hispanic-Latino	C34.9-Lung, NOS	8560	8560/3: Adenosquamous carcinoma	0	None	None; diagnosed at autopsy	None/Unknown	Not recommended	No/Unknown	40	998	Blank(s)	Blank(s)	Lung and Bronchus	1	Dead	One primary only	Yes	Yes	1	1	0	Hospital inpatient/outpatient or clinic	Widowed	Unknown	80-84 years	0	98	IV	T4	N1	M1	40	300	100	23	6354046
Male	2012	White	Non-Spanish-Hispanic-Latino	C34.8-Overlapping lesion of lung	8560	8560/3: Adenosquamous carcinoma	0	None	None; diagnosed at autopsy	Beam radiation	Not recommended	Yes	999	998	Blank(s)	Blank(s)	Lung and Bronchus	6	Dead	One primary only	Yes	Yes	1	1	0	Hospital inpatient/outpatient or clinic	Widowed	Unknown	75-79 years	0	98	IV	TX	N0	M1	12	999	0	37	6355201
Male	2013	Black	Non-Spanish-Hispanic-Latino	C34.1-Upper lobe, lung	8560	8560/3: Adenosquamous carcinoma	45	4 or more regional lymph nodes removed	None; diagnosed at autopsy	None/Unknown	Surgery performed	No/Unknown	0	998	Blank(s)	Blank(s)	Alive	63	Alive	One primary only	Yes	Yes	1	1	0	Hospital inpatient/outpatient or clinic	Single (never married)	Poorly differentiated; Grade III	50-54 years	2	0	IB	T2	N0	M0	40	100	0	0	6359341
Female	2013	White	Spanish-Hispanic-Latino	C34.3-Lower lobe, lung	8560	8560/3: Adenosquamous carcinoma	0	None	None; diagnosed at autopsy	None/Unknown	Not recommended	Yes	0	998	Blank(s)	Blank(s)	Alive	62	Alive	One primary only	Yes	Yes	1	1	0	Hospital inpatient/outpatient or clinic	Single (never married)	Unknown	60-64 years	1	1	IV	T4	N3	M1	55	800	600	37	6360119
Male	2013	White	Non-Spanish-Hispanic-Latino	C34.1-Upper lobe, lung	8560	8560/3: Adenosquamous carcinoma	33	4 or more regional lymph nodes removed	None; diagnosed at autopsy	None/Unknown	Surgery performed	No/Unknown	0	0	Blank(s)	Blank(s)	Alive	70	Alive	One primary only	Yes	Yes	1	1	0	Hospital inpatient/outpatient or clinic	Widowed	Poorly differentiated; Grade III	80-84 years	22	0	IA	T1	N0	M0	25	100	0	0	6363849
Male	2013	White	Non-Spanish-Hispanic-Latino	C34.1-Upper lobe, lung	8560	8560/3: Adenosquamous carcinoma	30	4 or more regional lymph nodes removed	None; diagnosed at autopsy	Beam radiation	Surgery performed	Yes	0	10	Blank(s)	Blank(s)	Lung and Bronchus	52	Dead	One primary only	Yes	Yes	1	1	0	Hospital inpatient/outpatient or clinic	Married (including common law)	Well differentiated; Grade I	65-69 years	4	1	IIIA	T2	N2	M0	27	430	200	0	6364605
Male	2013	White	Non-Spanish-Hispanic-Latino	C34.0-Main bronchus	8560	8560/3: Adenosquamous carcinoma	0	None	None; diagnosed at autopsy	Beam radiation	Not recommended	Yes	20	999	Blank(s)	Blank(s)	Pneumonia and Influenza	13	Dead	One primary only	Yes	Yes	1	1	0	Hospital inpatient/outpatient or clinic	Married (including common law)	Poorly differentiated; Grade III	70-74 years	0	98	IV	T2	N2	M1	47	455	200	40	6364945
Female	2013	Black	Non-Spanish-Hispanic-Latino	C34.3-Lower lobe, lung	8560	8560/3: Adenosquamous carcinoma	21	1 to 3 regional lymph nodes removed	None; diagnosed at autopsy	None/Unknown	Surgery performed	Yes	0	30	Blank(s)	Blank(s)	Lung and Bronchus	27	Dead	One primary only	Yes	Yes	1	1	0	Hospital inpatient/outpatient or clinic	Married (including common law)	Poorly differentiated; Grade III	60-64 years	1	1	IIIA	T3	N2	M0	50	600	200	0	6366670
Male	2013	White	Non-Spanish-Hispanic-Latino	C34.1-Upper lobe, lung	8560	8560/3: Adenosquamous carcinoma	22	None	None; diagnosed at autopsy	None/Unknown	Surgery performed	No/Unknown	0	0	Blank(s)	Blank(s)	Accidents and Adverse Effects	5	Dead	One primary only	Yes	Yes	1	1	0	Hospital inpatient/outpatient or clinic	Single (never married)	Poorly differentiated; Grade III	75-79 years	9	0	IB	T2	N0	M0	63	100	0	0	6369727
Female	2014	White	Non-Spanish-Hispanic-Latino	C34.3-Lower lobe, lung	8560	8560/3: Adenosquamous carcinoma	0	None	None; diagnosed at autopsy	None/Unknown	Not recommended	No/Unknown	0	998	Blank(s)	Blank(s)	Chronic Obstructive Pulmonary Disease and Allied Cond	1	Dead	One primary only	Yes	Yes	1	1	0	Hospital inpatient/outpatient or clinic	Divorced	Poorly differentiated; Grade III	75-79 years	1	0	IA	T1	N0	M0	28	100	0	0	6373215
Female	2014	White	Non-Spanish-Hispanic-Latino	C34.1-Upper lobe, lung	8560	8560/3: Adenosquamous carcinoma	0	None	None; diagnosed at autopsy	None/Unknown	Not recommended	No/Unknown	0	998	Blank(s)	Blank(s)	Lung and Bronchus	2	Dead	One primary only	Yes	Yes	1	1	0	Hospital inpatient/outpatient or clinic	Divorced	Unknown	70-74 years	0	98	IV	T3	N3	M1	82	600	600	40	6373338
Male	2014	White	Non-Spanish-Hispanic-Latino	C34.3-Lower lobe, lung	8560	8560/3: Adenosquamous carcinoma	0	1 to 3 regional lymph nodes removed	None; diagnosed at autopsy	Beam radiation	Not recommended, contraindicated due to other cond; autopsy only (1973-2002)	Yes	0	998	Blank(s)	Blank(s)	Alive	56	Alive	One primary only	Yes	Yes	1	1	0	Hospital inpatient/outpatient or clinic	Married (including common law)	Poorly differentiated; Grade III	55-59 years	95	95	IIIA	T1	N2	M0	17	300	200	0	6374073
Male	2014	White	Non-Spanish-Hispanic-Latino	C34.1-Upper lobe, lung	8560	8560/3: Adenosquamous carcinoma	33	4 or more regional lymph nodes removed	None; diagnosed at autopsy	Beam radiation	Surgery performed	Yes	0	998	Blank(s)	Blank(s)	Lung and Bronchus	23	Dead	One primary only	Yes	Yes	1	1	0	Hospital inpatient/outpatient or clinic	Married (including common law)	Moderately differentiated; Grade II	70-74 years	98	1	IIB	T2	N1	M0	30	420	100	0	6375271
Male	2014	White	Non-Spanish-Hispanic-Latino	C34.1-Upper lobe, lung	8560	8560/3: Adenosquamous carcinoma	0	None	None; diagnosed at autopsy	None/Unknown	Not recommended	No/Unknown	0	999	Blank(s)	Blank(s)	Lung and Bronchus	0	Dead	One primary only	Yes	Yes	1	1	0	Hospital inpatient/outpatient or clinic	Married (including common law)	Poorly differentiated; Grade III	75-79 years	0	98	IV	T4	NX	M1	55	810	999	26	6377830
Male	2014	White	Non-Spanish-Hispanic-Latino	C34.3-Lower lobe, lung	8560	8560/3: Adenosquamous carcinoma	0	None	None; diagnosed at autopsy	Beam radiation	Not recommended	Yes	20	998	Blank(s)	Blank(s)	Lung and Bronchus	3	Dead	One primary only	Yes	Yes	1	1	0	Hospital inpatient/outpatient or clinic	Married (including common law)	Poorly differentiated; Grade III	75-79 years	0	98	IV	T2	N2	M1	54	100	200	0	6377952
Female	2014	White	Non-Spanish-Hispanic-Latino	C34.3-Lower lobe, lung	8560	8560/3: Adenosquamous carcinoma	0	None	None; diagnosed at autopsy	Beam radiation	Not recommended	Yes	10	998	Blank(s)	Blank(s)	Lung and Bronchus	3	Dead	One primary only	Yes	Yes	1	1	0	Hospital inpatient/outpatient or clinic	Married (including common law)	Poorly differentiated; Grade III	70-74 years	0	98	IV	T4	N2	M1	50	100	200	40	6380895
Female	2014	White	Non-Spanish-Hispanic-Latino	C34.1-Upper lobe, lung	8560	8560/3: Adenosquamous carcinoma	0	None	None; diagnosed at autopsy	None/Unknown	Not recommended, contraindicated due to other cond; autopsy only (1973-2002)	No/Unknown	999	998	Blank(s)	Blank(s)	Lung and Bronchus	1	Dead	One primary only	Yes	Yes	1	1	0	Hospital inpatient/outpatient or clinic	Single (never married)	Poorly differentiated; Grade III	70-74 years	99	99	IV	T3	N0	M1	999	600	0	40	6380943
Female	2014	White	Non-Spanish-Hispanic-Latino	C34.1-Upper lobe, lung	8560	8560/3: Adenosquamous carcinoma	0	None	None; diagnosed at autopsy	None/Unknown	Not recommended	No/Unknown	999	998	Blank(s)	Blank(s)	Other Cause of Death	0	Dead	One primary only	Yes	Yes	1	1	0	Hospital inpatient/outpatient or clinic	Widowed	Unknown	85+ years	0	98	IIIB	T4	N2	M0	999	999	200	20	6386546
Male	2016	White	Non-Spanish-Hispanic-Latino	C34.1-Upper lobe, lung	8560	8560/3: Adenosquamous carcinoma	0	None	None; diagnosed at autopsy	Beam radiation	Not recommended, contraindicated due to other cond; autopsy only (1973-2002)	No/Unknown	0	998	Blank(s)	Blank(s)	Lung and Bronchus	23	Dead	One primary only	Yes	Yes	2	1	1	Hospital inpatient/outpatient or clinic	Widowed	Unknown	75-79 years	0	98	Blank(s)	Blank(s)	Blank(s)	Blank(s)	Blank(s)	Blank(s)	Blank(s)	Blank(s)	6395529
Male	2014	White	Non-Spanish-Hispanic-Latino	C34.9-Lung, NOS	8560	8560/3: Adenosquamous carcinoma	0	None	None; diagnosed at autopsy	None/Unknown	Not recommended	No/Unknown	20	998	Blank(s)	Blank(s)	Lung and Bronchus	0	Dead	One primary only	Yes	Yes	1	1	0	Hospital inpatient/outpatient or clinic	Divorced	Undifferentiated; anaplastic; Grade IV	80-84 years	0	98	IV	T4	N3	M1	40	810	600	43	6399121
Male	2005	White	Non-Spanish-Hispanic-Latino	C34.1-Upper lobe, lung	8560	8560/3: Adenosquamous carcinoma	30	None	None; diagnosed at autopsy	None/Unknown	Surgery performed	Yes	999	Blank(s)	Blank(s)	Blank(s)	Septicemia	130	Dead	2nd of 2 or more primaries	No	Yes	1	2	0	Hospital inpatient/outpatient or clinic	Married (including common law)	Poorly differentiated; Grade III	75-79 years	99	99	UNK Stage	T2	NX	MX	30	410	999	99	6399930
Male	2014	White	Non-Spanish-Hispanic-Latino	C34.3-Lower lobe, lung	8560	8560/3: Adenosquamous carcinoma	0	None	Non-primary surgical procedure to distant site	Beam radiation	Not recommended	Yes	0	998	Blank(s)	Blank(s)	Lung and Bronchus	5	Dead	One primary only	Yes	Yes	1	1	0	Hospital inpatient/outpatient or clinic	Single (never married)	Poorly differentiated; Grade III	35-39 years	0	98	IV	T2	N2	M1	40	100	200	40	6400221
Male	2014	White	Non-Spanish-Hispanic-Latino	C34.3-Lower lobe, lung	8560	8560/3: Adenosquamous carcinoma	22	4 or more regional lymph nodes removed	None; diagnosed at autopsy	None/Unknown	Surgery performed	No/Unknown	0	0	Blank(s)	Blank(s)	Alive	58	Alive	One primary only	Yes	Yes	1	1	0	Hospital inpatient/outpatient or clinic	Widowed	Poorly differentiated; Grade III	65-69 years	5	0	IA	T1	N0	M0	24	100	0	0	6403543
Male	2016	White	Non-Spanish-Hispanic-Latino	C34.3-Lower lobe, lung	8560	8560/3: Adenosquamous carcinoma	33	4 or more regional lymph nodes removed	None; diagnosed at autopsy	None/Unknown	Surgery performed	No/Unknown	0	0	Blank(s)	Blank(s)	Lung and Bronchus	17	Dead	3rd of 3 or more primaries	No	No	3	4	0	Hospital inpatient/outpatient or clinic	Married (including common law)	Moderately differentiated; Grade II	75-79 years	14	0	Blank(s)	Blank(s)	Blank(s)	Blank(s)	Blank(s)	Blank(s)	Blank(s)	Blank(s)	6405176
Male	2014	White	Non-Spanish-Hispanic-Latino	C34.1-Upper lobe, lung	8560	8560/3: Adenosquamous carcinoma	33	4 or more regional lymph nodes removed	None; diagnosed at autopsy	None/Unknown	Surgery performed	Yes	0	20	Blank(s)	Blank(s)	Alive	59	Alive	One primary only	Yes	Yes	1	1	0	Hospital inpatient/outpatient or clinic	Married (including common law)	Moderately differentiated; Grade II	75-79 years	6	1	IIB	T2	N1	M0	58	420	100	0	6405923
Female	2014	White	Non-Spanish-Hispanic-Latino	C34.1-Upper lobe, lung	8560	8560/3: Adenosquamous carcinoma	21	None	None; diagnosed at autopsy	None/Unknown	Surgery performed	No/Unknown	0	0	Blank(s)	Blank(s)	Alive	48	Alive	One primary only	Yes	Yes	1	1	0	Hospital inpatient/outpatient or clinic	Widowed	Moderately differentiated; Grade II	75-79 years	0	98	IA	T1	N0	M0	20	100	0	0	6407209
Female	2014	White	Non-Spanish-Hispanic-Latino	C34.1-Upper lobe, lung	8560	8560/3: Adenosquamous carcinoma	0	None	None; diagnosed at autopsy	Beam radiation	Recommended but not performed, patient refused	No/Unknown	20	998	Blank(s)	Blank(s)	Alive	50	Alive	One primary only	Yes	Yes	1	1	0	Hospital inpatient/outpatient or clinic	Single (never married)	Unknown	75-79 years	0	98	IV	T4	N0	M1	39	810	0	0	6407562
Male	2014	White	Non-Spanish-Hispanic-Latino	C34.1-Upper lobe, lung	8560	8560/3: Adenosquamous carcinoma	0	None	Non-primary surgical procedure to distant site	None/Unknown	Not recommended	Yes	0	998	Blank(s)	Blank(s)	Lung and Bronchus	8	Dead	One primary only	Yes	Yes	1	1	0	Hospital inpatient/outpatient or clinic	Married (including common law)	Unknown	60-64 years	0	98	IV	T4	N3	M1	69	700	600	51	6408142
Male	2014	White	Non-Spanish-Hispanic-Latino	C34.1-Upper lobe, lung	8560	8560/3: Adenosquamous carcinoma	56	4 or more regional lymph nodes removed	None; diagnosed at autopsy	None/Unknown	Surgery performed	Yes	0	0	Blank(s)	Blank(s)	Alive	54	Alive	One primary only	Yes	Yes	1	1	0	Hospital inpatient/outpatient or clinic	Married (including common law)	Poorly differentiated; Grade III	65-69 years	9	0	IIB	T2	N1	M0	70	100	100	0	6410011
Male	2014	White	Non-Spanish-Hispanic-Latino	C34.3-Lower lobe, lung	8560	8560/3: Adenosquamous carcinoma	0	None	None; diagnosed at autopsy	Beam radiation	Not recommended	Yes	0	998	Blank(s)	Blank(s)	Chronic Myeloid Leukemia	12	Dead	One primary only	Yes	Yes	1	1	0	Hospital inpatient/outpatient or clinic	Married (including common law)	Unknown	80-84 years	0	98	IB	T2	N0	M0	42	300	0	0	6410748
Male	2015	White	Non-Spanish-Hispanic-Latino	C34.1-Upper lobe, lung	8560	8560/3: Adenosquamous carcinoma	0	None	None; diagnosed at autopsy	None/Unknown	Not recommended, contraindicated due to other cond; autopsy only (1973-2002)	No/Unknown	0	998	Blank(s)	Blank(s)	Lung and Bronchus	12	Dead	One primary only	Yes	Yes	1	1	0	Hospital inpatient/outpatient or clinic	Married (including common law)	Poorly differentiated; Grade III	65-69 years	0	98	IIIA	T2	N2	M0	63	100	200	0	6414803
Male	2017	White	Non-Spanish-Hispanic-Latino	C34.1-Upper lobe, lung	8560	8560/3: Adenosquamous carcinoma	21	1 to 3 regional lymph nodes removed	None; diagnosed at autopsy	None/Unknown	Surgery performed	No/Unknown	0	0	Blank(s)	Blank(s)	Lung and Bronchus	18	Dead	2nd of 2 or more primaries	No	No	2	2	0	Hospital inpatient/outpatient or clinic	Divorced	Moderately differentiated; Grade II	65-69 years	3	0	Blank(s)	Blank(s)	Blank(s)	Blank(s)	Blank(s)	Blank(s)	Blank(s)	Blank(s)	6419527
Female	2015	White	Non-Spanish-Hispanic-Latino	C34.1-Upper lobe, lung	8560	8560/3: Adenosquamous carcinoma	0	None	None; diagnosed at autopsy	Beam radiation	Not recommended	Yes	30	998	Blank(s)	Blank(s)	Lung and Bronchus	12	Dead	One primary only	Yes	Yes	1	1	0	Hospital inpatient/outpatient or clinic	Married (including common law)	Unknown	65-69 years	0	98	IV	T4	N3	M1	33	100	600	41	6420759
Female	2015	White	Non-Spanish-Hispanic-Latino	C34.1-Upper lobe, lung	8560	8560/3: Adenosquamous carcinoma	0	None	None; diagnosed at autopsy	Beam radiation	Not recommended	Yes	999	998	Blank(s)	Blank(s)	Lung and Bronchus	11	Dead	One primary only	Yes	Yes	1	1	0	Hospital inpatient/outpatient or clinic	Married (including common law)	Poorly differentiated; Grade III	50-54 years	0	98	IV	T2	N3	M1	50	100	600	40	6422930
Female	2015	White	Non-Spanish-Hispanic-Latino	C34.1-Upper lobe, lung	8560	8560/3: Adenosquamous carcinoma	0	None	None; diagnosed at autopsy	Beam radiation	Not recommended	No/Unknown	0	998	Blank(s)	Blank(s)	Lung and Bronchus	14	Dead	One primary only	Yes	Yes	1	1	0	Hospital inpatient/outpatient or clinic	Widowed	Unknown	70-74 years	0	98	IA	T1	N0	M0	9	100	0	0	6423285
Female	2015	White	Non-Spanish-Hispanic-Latino	C34.3-Lower lobe, lung	8560	8560/3: Adenosquamous carcinoma	0	1 to 3 regional lymph nodes removed	None; diagnosed at autopsy	Beam radiation	Not recommended	Yes	0	998	Blank(s)	Blank(s)	Alive	43	Alive	One primary only	Yes	Yes	1	1	0	Hospital inpatient/outpatient or clinic	Single (never married)	Poorly differentiated; Grade III	65-69 years	97	97	IIIA	T3	N2	M0	67	570	200	0	6423325
Female	2015	Black	Non-Spanish-Hispanic-Latino	C34.1-Upper lobe, lung	8560	8560/3: Adenosquamous carcinoma	0	None	None; diagnosed at autopsy	Beam radiation	Not recommended	Yes	0	998	Blank(s)	Blank(s)	Other Cause of Death	11	Dead	One primary only	Yes	Yes	1	1	0	Hospital inpatient/outpatient or clinic	Divorced	Moderately differentiated; Grade II	70-74 years	0	98	IIIA	T3	N2	M0	96	550	200	0	6424624
Male	2015	Unknown	Spanish-Hispanic-Latino	C34.1-Upper lobe, lung	8560	8560/3: Adenosquamous carcinoma	33	4 or more regional lymph nodes removed	None; diagnosed at autopsy	None/Unknown	Surgery performed	Yes	0	0	Blank(s)	Blank(s)	Alive	41	Alive	One primary only	Yes	Yes	1	1	0	Hospital inpatient/outpatient or clinic	Separated	Moderately differentiated; Grade II	65-69 years	13	5	IIB	T2	N1	M0	32	100	100	0	6427315
Female	2015	White	Non-Spanish-Hispanic-Latino	C34.9-Lung, NOS	8560	8560/3: Adenosquamous carcinoma	0	None	None; diagnosed at autopsy	Recommended, unknown if administered	Not recommended	Yes	20	40	Blank(s)	Blank(s)	Lung and Bronchus	19	Dead	One primary only	Yes	Yes	1	1	0	Hospital inpatient/outpatient or clinic	Married (including common law)	Unknown	70-74 years	0	98	IV	T3	N2	M1	54	600	200	75	6427830
Male	2015	White	Non-Spanish-Hispanic-Latino	C34.1-Upper lobe, lung	8560	8560/3: Adenosquamous carcinoma	0	None	None; diagnosed at autopsy	Beam radiation	Not recommended	Yes	0	999	Blank(s)	Blank(s)	Lung and Bronchus	20	Dead	One primary only	Yes	Yes	1	1	0	Hospital inpatient/outpatient or clinic	Married (including common law)	Unknown	60-64 years	0	98	IV	T1	N2	M1	15	100	200	30	6428074
Male	2015	White	Non-Spanish-Hispanic-Latino	C34.1-Upper lobe, lung	8560	8560/3: Adenosquamous carcinoma	0	None	None; diagnosed at autopsy	Beam radiation	Not recommended	Yes	0	998	Blank(s)	Blank(s)	Alive	38	Alive	One primary only	Yes	Yes	1	1	0	Hospital inpatient/outpatient or clinic	Married (including common law)	Poorly differentiated; Grade III	60-64 years	0	98	IIIA	T2	N2	M0	999	465	200	0	6428431
Male	2016	White	Non-Spanish-Hispanic-Latino	C34.3-Lower lobe, lung	8560	8560/3: Adenosquamous carcinoma	0	None	None; diagnosed at autopsy	Beam radiation	Not recommended	No/Unknown	0	998	Blank(s)	Blank(s)	Lung and Bronchus	11	Dead	2nd of 2 or more primaries	No	Yes	2	2	0	Other hospital outpatient unit or surgery center (2006+)	Married (including common law)	Poorly differentiated; Grade III	85+ years	0	98	Blank(s)	Blank(s)	Blank(s)	Blank(s)	Blank(s)	Blank(s)	Blank(s)	Blank(s)	6429419
Female	2015	White	Non-Spanish-Hispanic-Latino	C34.1-Upper lobe, lung	8560	8560/3: Adenosquamous carcinoma	0	None	None; diagnosed at autopsy	Beam radiation	Not recommended	Yes	20	998	Blank(s)	Blank(s)	Lung and Bronchus	5	Dead	One primary only	Yes	Yes	1	1	0	Hospital inpatient/outpatient or clinic	Divorced	Unknown	75-79 years	0	98	IV	T1	N1	M1	53	110	100	70	6430248
Male	2015	White	Non-Spanish-Hispanic-Latino	C34.9-Lung, NOS	8560	8560/3: Adenosquamous carcinoma	21	None	None; diagnosed at autopsy	None/Unknown	Surgery performed	No/Unknown	0	0	Blank(s)	Blank(s)	Alive	42	Alive	One primary only	Yes	Yes	1	1	0	Hospital inpatient/outpatient or clinic	Married (including common law)	Moderately differentiated; Grade II	80-84 years	8	0	IB	T2	N0	M0	35	300	0	0	6435603
Male	2016	White	Non-Spanish-Hispanic-Latino	C34.3-Lower lobe, lung	8560	8560/3: Adenosquamous carcinoma	21	4 or more regional lymph nodes removed	None; diagnosed at autopsy	None/Unknown	Surgery performed	No/Unknown	0	0	Blank(s)	Blank(s)	Alive	29	Alive	2nd of 2 or more primaries	No	Yes	2	2	0	Hospital inpatient/outpatient or clinic	Widowed	Poorly differentiated; Grade III	85+ years	4	0	Blank(s)	Blank(s)	Blank(s)	Blank(s)	Blank(s)	Blank(s)	Blank(s)	Blank(s)	6441514
Female	2015	White	Non-Spanish-Hispanic-Latino	C34.1-Upper lobe, lung	8560	8560/3: Adenosquamous carcinoma	0	None	None; diagnosed at autopsy	Beam radiation	Not recommended	Yes	0	998	Blank(s)	Blank(s)	Lung and Bronchus	14	Dead	One primary only	Yes	Yes	1	1	0	Hospital inpatient/outpatient or clinic	Married (including common law)	Unknown	55-59 years	0	98	IV	T4	N3	M1	74	700	600	40	6447052
Female	2016	White	Spanish-Hispanic-Latino	C34.1-Upper lobe, lung	8560	8560/3: Adenosquamous carcinoma	0	None	None; diagnosed at autopsy	None/Unknown	Recommended but not performed, patient refused	No/Unknown	0	998	Blank(s)	Blank(s)	Lung and Bronchus	6	Dead	One primary only	Yes	Yes	1	1	0	Hospital inpatient/outpatient or clinic	Single (never married)	Poorly differentiated; Grade III	65-69 years	0	98	Blank(s)	Blank(s)	Blank(s)	Blank(s)	Blank(s)	Blank(s)	Blank(s)	Blank(s)	6451889
Male	2016	White	Non-Spanish-Hispanic-Latino	C34.3-Lower lobe, lung	8560	8560/3: Adenosquamous carcinoma	0	None	None; diagnosed at autopsy	Beam radiation	Not recommended	Yes	0	998	Blank(s)	Blank(s)	Colon excluding Rectum	11	Dead	One primary only	Yes	Yes	1	1	0	Hospital inpatient/outpatient or clinic	Married (including common law)	Poorly differentiated; Grade III	55-59 years	0	98	Blank(s)	Blank(s)	Blank(s)	Blank(s)	Blank(s)	Blank(s)	Blank(s)	Blank(s)	6452977
Female	2016	White	Non-Spanish-Hispanic-Latino	C34.3-Lower lobe, lung	8560	8560/3: Adenosquamous carcinoma	0	None	None; diagnosed at autopsy	None/Unknown	Not recommended	Yes	0	998	Blank(s)	Blank(s)	Lung and Bronchus	8	Dead	One primary only	Yes	Yes	1	1	0	Hospital inpatient/outpatient or clinic	Divorced	Unknown	55-59 years	0	98	Blank(s)	Blank(s)	Blank(s)	Blank(s)	Blank(s)	Blank(s)	Blank(s)	Blank(s)	6453592
Male	2016	White	Non-Spanish-Hispanic-Latino	C34.1-Upper lobe, lung	8560	8560/3: Adenosquamous carcinoma	0	None	None; diagnosed at autopsy	Beam radiation	Not recommended	No/Unknown	0	998	Blank(s)	Blank(s)	Lung and Bronchus	1	Dead	One primary only	Yes	Yes	1	1	0	Hospital inpatient/outpatient or clinic	Married (including common law)	Unknown	60-64 years	0	98	Blank(s)	Blank(s)	Blank(s)	Blank(s)	Blank(s)	Blank(s)	Blank(s)	Blank(s)	6453697
Female	2016	American Indian/Alaska Native	Non-Spanish-Hispanic-Latino	C34.3-Lower lobe, lung	8560	8560/3: Adenosquamous carcinoma	0	None	None; diagnosed at autopsy	None/Unknown	Not recommended	Yes	20	998	Blank(s)	Blank(s)	Lung and Bronchus	20	Dead	One primary only	Yes	Yes	1	1	0	Hospital inpatient/outpatient or clinic	Divorced	Unknown	55-59 years	0	98	Blank(s)	Blank(s)	Blank(s)	Blank(s)	Blank(s)	Blank(s)	Blank(s)	Blank(s)	6454699
Male	2016	White	Non-Spanish-Hispanic-Latino	C34.9-Lung, NOS	8560	8560/3: Adenosquamous carcinoma	0	None	None; diagnosed at autopsy	Beam radiation	Not recommended	Yes	999	998	Blank(s)	Blank(s)	Lung and Bronchus	1	Dead	One primary only	Yes	Yes	1	1	0	Hospital inpatient/outpatient or clinic	Single (never married)	Unknown	50-54 years	0	98	Blank(s)	Blank(s)	Blank(s)	Blank(s)	Blank(s)	Blank(s)	Blank(s)	Blank(s)	6455287
Male	2016	White	Non-Spanish-Hispanic-Latino	C34.1-Upper lobe, lung	8560	8560/3: Adenosquamous carcinoma	25	4 or more regional lymph nodes removed	None; diagnosed at autopsy	None/Unknown	Surgery performed	Yes	0	0	Blank(s)	Blank(s)	Alive	27	Alive	One primary only	Yes	Yes	1	1	0	Hospital inpatient/outpatient or clinic	Married (including common law)	Poorly differentiated; Grade III	75-79 years	8	1	Blank(s)	Blank(s)	Blank(s)	Blank(s)	Blank(s)	Blank(s)	Blank(s)	Blank(s)	6455888
Female	2016	White	Non-Spanish-Hispanic-Latino	C34.3-Lower lobe, lung	8560	8560/3: Adenosquamous carcinoma	0	None	None; diagnosed at autopsy	Beam radiation	Not recommended	No/Unknown	0	998	Blank(s)	Blank(s)	Alive	26	Alive	2nd of 2 or more primaries	No	Yes	2	2	0	Hospital inpatient/outpatient or clinic	Widowed	Unknown	80-84 years	0	98	Blank(s)	Blank(s)	Blank(s)	Blank(s)	Blank(s)	Blank(s)	Blank(s)	Blank(s)	6458537
Female	2016	White	Non-Spanish-Hispanic-Latino	C34.3-Lower lobe, lung	8560	8560/3: Adenosquamous carcinoma	0	None	None; diagnosed at autopsy	None/Unknown	Not recommended	No/Unknown	999	998	Blank(s)	Blank(s)	Lung and Bronchus	0	Dead	One primary only	Yes	Yes	1	1	0	Hospital inpatient/outpatient or clinic	Widowed	Poorly differentiated; Grade III	75-79 years	0	98	Blank(s)	Blank(s)	Blank(s)	Blank(s)	Blank(s)	Blank(s)	Blank(s)	Blank(s)	6459048
Female	2016	White	Non-Spanish-Hispanic-Latino	C34.1-Upper lobe, lung	8560	8560/3: Adenosquamous carcinoma	0	None	None; diagnosed at autopsy	Beam radiation	Not recommended	Yes	0	998	Blank(s)	Blank(s)	Lung and Bronchus	7	Dead	One primary only	Yes	Yes	1	1	0	Hospital inpatient/outpatient or clinic	Widowed	Poorly differentiated; Grade III	75-79 years	0	98	Blank(s)	Blank(s)	Blank(s)	Blank(s)	Blank(s)	Blank(s)	Blank(s)	Blank(s)	6459391
Female	2016	Black	Non-Spanish-Hispanic-Latino	C34.9-Lung, NOS	8560	8560/3: Adenosquamous carcinoma	0	None	None; diagnosed at autopsy	None/Unknown	Not recommended	Yes	999	40	Blank(s)	Blank(s)	Alive	25	Alive	One primary only	Yes	Yes	1	1	0	Hospital inpatient/outpatient or clinic	Married (including common law)	Poorly differentiated; Grade III	65-69 years	0	98	Blank(s)	Blank(s)	Blank(s)	Blank(s)	Blank(s)	Blank(s)	Blank(s)	Blank(s)	6459823
Female	2016	White	Non-Spanish-Hispanic-Latino	C34.1-Upper lobe, lung	8560	8560/3: Adenosquamous carcinoma	0	None	None; diagnosed at autopsy	Beam radiation	Not recommended	Yes	0	998	Blank(s)	Blank(s)	Alive	34	Alive	One primary only	Yes	Yes	1	1	0	Hospital inpatient/outpatient or clinic	Married (including common law)	Unknown	70-74 years	0	98	Blank(s)	Blank(s)	Blank(s)	Blank(s)	Blank(s)	Blank(s)	Blank(s)	Blank(s)	6461460
Female	2016	White	Non-Spanish-Hispanic-Latino	C34.3-Lower lobe, lung	8560	8560/3: Adenosquamous carcinoma	65	4 or more regional lymph nodes removed	Non-primary surgical procedure to distant site	Beam radiation	Surgery performed	No/Unknown	0	40	Blank(s)	Blank(s)	Lung and Bronchus	3	Dead	One primary only	Yes	Yes	1	1	0	Hospital inpatient/outpatient or clinic	Married (including common law)	Poorly differentiated; Grade III	65-69 years	13	9	Blank(s)	Blank(s)	Blank(s)	Blank(s)	Blank(s)	Blank(s)	Blank(s)	Blank(s)	6462341
Male	2016	White	Non-Spanish-Hispanic-Latino	C34.1-Upper lobe, lung	8560	8560/3: Adenosquamous carcinoma	0	Biopsy or aspiration of regional lymph node, NOS	None; diagnosed at autopsy	Recommended, unknown if administered	Not recommended	No/Unknown	0	998	Blank(s)	Blank(s)	Alive	26	Alive	One primary only	Yes	Yes	1	1	0	Hospital inpatient/outpatient or clinic	Widowed	Moderately differentiated; Grade II	80-84 years	3	0	Blank(s)	Blank(s)	Blank(s)	Blank(s)	Blank(s)	Blank(s)	Blank(s)	Blank(s)	6463271
Female	2016	White	Non-Spanish-Hispanic-Latino	C34.1-Upper lobe, lung	8560	8560/3: Adenosquamous carcinoma	33	4 or more regional lymph nodes removed	None; diagnosed at autopsy	Recommended, unknown if administered	Surgery performed	Yes	0	0	Blank(s)	Blank(s)	Alive	24	Alive	One primary only	Yes	Yes	1	1	0	Hospital inpatient/outpatient or clinic	Divorced	Moderately differentiated; Grade II	55-59 years	11	1	Blank(s)	Blank(s)	Blank(s)	Blank(s)	Blank(s)	Blank(s)	Blank(s)	Blank(s)	6473495
Female	2016	White	Non-Spanish-Hispanic-Latino	C34.2-Middle lobe, lung	8560	8560/3: Adenosquamous carcinoma	0	4 or more regional lymph nodes removed	None; diagnosed at autopsy	Beam radiation	Not recommended	Yes	0	998	Blank(s)	Blank(s)	Lung and Bronchus	7	Dead	2nd of 2 or more primaries	No	Yes	2	2	0	Hospital inpatient/outpatient or clinic	Unknown	Unknown	65-69 years	8	7	Blank(s)	Blank(s)	Blank(s)	Blank(s)	Blank(s)	Blank(s)	Blank(s)	Blank(s)	6479418
Female	2016	White	Non-Spanish-Hispanic-Latino	C34.1-Upper lobe, lung	8560	8560/3: Adenosquamous carcinoma	0	None	None; diagnosed at autopsy	Beam radiation	Not recommended, contraindicated due to other cond; autopsy only (1973-2002)	Yes	0	998	Blank(s)	Blank(s)	Lung and Bronchus	4	Dead	One primary only	Yes	Yes	1	1	0	Hospital inpatient/outpatient or clinic	Widowed	Poorly differentiated; Grade III	70-74 years	0	98	Blank(s)	Blank(s)	Blank(s)	Blank(s)	Blank(s)	Blank(s)	Blank(s)	Blank(s)	6479973
Female	2016	White	Non-Spanish-Hispanic-Latino	C34.1-Upper lobe, lung	8560	8560/3: Adenosquamous carcinoma	0	None	None; diagnosed at autopsy	Beam radiation	Not recommended	No/Unknown	0	998	Blank(s)	Blank(s)	Lung and Bronchus	6	Dead	One primary only	Yes	Yes	1	1	0	Hospital inpatient/outpatient or clinic	Married (including common law)	Poorly differentiated; Grade III	70-74 years	0	98	Blank(s)	Blank(s)	Blank(s)	Blank(s)	Blank(s)	Blank(s)	Blank(s)	Blank(s)	6480676
Female	2016	White	Non-Spanish-Hispanic-Latino	C34.1-Upper lobe, lung	8560	8560/3: Adenosquamous carcinoma	0	None	None; diagnosed at autopsy	None/Unknown	Not recommended	No/Unknown	999	998	Blank(s)	Blank(s)	Lung and Bronchus	0	Dead	One primary only	Yes	Yes	1	1	0	Hospital inpatient/outpatient or clinic	Widowed	Unknown	85+ years	0	98	Blank(s)	Blank(s)	Blank(s)	Blank(s)	Blank(s)	Blank(s)	Blank(s)	Blank(s)	6481760
Female	2016	White	Non-Spanish-Hispanic-Latino	C34.3-Lower lobe, lung	8560	8560/3: Adenosquamous carcinoma	33	4 or more regional lymph nodes removed	None; diagnosed at autopsy	None/Unknown	Surgery performed	Yes	0	40	Blank(s)	Blank(s)	Alive	25	Alive	2nd of 2 or more primaries	No	Yes	2	2	0	Hospital inpatient/outpatient or clinic	Married (including common law)	Poorly differentiated; Grade III	70-74 years	19	1	Blank(s)	Blank(s)	Blank(s)	Blank(s)	Blank(s)	Blank(s)	Blank(s)	Blank(s)	6482359
Male	2016	White	Non-Spanish-Hispanic-Latino	C34.1-Upper lobe, lung	8560	8560/3: Adenosquamous carcinoma	21	None	None; diagnosed at autopsy	None/Unknown	Surgery performed	No/Unknown	30	999	Blank(s)	Blank(s)	Diseases of Heart	3	Dead	One primary only	Yes	Yes	1	1	0	Hospital inpatient/outpatient or clinic	Married (including common law)	Poorly differentiated; Grade III	75-79 years	0	98	Blank(s)	Blank(s)	Blank(s)	Blank(s)	Blank(s)	Blank(s)	Blank(s)	Blank(s)	6482445
Female	2016	White	Spanish-Hispanic-Latino	C34.1-Upper lobe, lung	8560	8560/3: Adenosquamous carcinoma	0	None	None; diagnosed at autopsy	None/Unknown	Not recommended	Yes	30	998	Blank(s)	Blank(s)	Alive	30	Alive	One primary only	Yes	Yes	1	1	0	Hospital inpatient/outpatient or clinic	Married (including common law)	Unknown	50-54 years	0	98	Blank(s)	Blank(s)	Blank(s)	Blank(s)	Blank(s)	Blank(s)	Blank(s)	Blank(s)	6482782
Female	2016	Black	Non-Spanish-Hispanic-Latino	C34.1-Upper lobe, lung	8560	8560/3: Adenosquamous carcinoma	0	None	None; diagnosed at autopsy	None/Unknown	Not recommended	Yes	0	998	Blank(s)	Blank(s)	Alive	34	Alive	One primary only	Yes	Yes	1	1	0	Hospital inpatient/outpatient or clinic	Single (never married)	Unknown	50-54 years	0	98	Blank(s)	Blank(s)	Blank(s)	Blank(s)	Blank(s)	Blank(s)	Blank(s)	Blank(s)	6484430
Male	2016	White	Non-Spanish-Hispanic-Latino	C34.1-Upper lobe, lung	8560	8560/3: Adenosquamous carcinoma	33	4 or more regional lymph nodes removed	None; diagnosed at autopsy	None/Unknown	Surgery performed	No/Unknown	0	0	Blank(s)	Blank(s)	Alive	30	Alive	One primary only	Yes	Yes	1	1	0	Hospital inpatient/outpatient or clinic	Divorced	Unknown	65-69 years	10	0	Blank(s)	Blank(s)	Blank(s)	Blank(s)	Blank(s)	Blank(s)	Blank(s)	Blank(s)	6486635
Female	2017	White	Non-Spanish-Hispanic-Latino	C34.1-Upper lobe, lung	8560	8560/3: Adenosquamous carcinoma	33	4 or more regional lymph nodes removed	None; diagnosed at autopsy	None/Unknown	Surgery performed	No/Unknown	0	10	Blank(s)	Blank(s)	Alive	12	Alive	One primary only	Yes	Yes	1	1	0	Hospital inpatient/outpatient or clinic	Unknown	Poorly differentiated; Grade III	70-74 years	6	0	Blank(s)	Blank(s)	Blank(s)	Blank(s)	Blank(s)	Blank(s)	Blank(s)	Blank(s)	6497334
Male	2017	White	Non-Spanish-Hispanic-Latino	C34.9-Lung, NOS	8560	8560/3: Adenosquamous carcinoma	20	Biopsy or aspiration of regional lymph node, NOS	None; diagnosed at autopsy	Beam radiation	Surgery performed	Yes	0	998	Blank(s)	Blank(s)	Alive	16	Alive	One primary only	Yes	Yes	1	1	0	Hospital inpatient/outpatient or clinic	Married (including common law)	Unknown	70-74 years	0	98	Blank(s)	Blank(s)	Blank(s)	Blank(s)	Blank(s)	Blank(s)	Blank(s)	Blank(s)	6508459
Female	2017	White	Non-Spanish-Hispanic-Latino	C34.9-Lung, NOS	8560	8560/3: Adenosquamous carcinoma	0	None	None; diagnosed at autopsy	None/Unknown	Not recommended	No/Unknown	0	40	Blank(s)	Blank(s)	Lung and Bronchus	2	Dead	One primary only	Yes	Yes	1	1	0	Hospital inpatient/outpatient or clinic	Married (including common law)	Unknown	80-84 years	0	98	Blank(s)	Blank(s)	Blank(s)	Blank(s)	Blank(s)	Blank(s)	Blank(s)	Blank(s)	6508712
Female	2017	White	Non-Spanish-Hispanic-Latino	C34.3-Lower lobe, lung	8560	8560/3: Adenosquamous carcinoma	0	None	None; diagnosed at autopsy	Beam radiation	Not recommended	Yes	0	998	Blank(s)	Blank(s)	Ovary	10	Dead	One primary only	Yes	Yes	1	1	0	Hospital inpatient/outpatient or clinic	Married (including common law)	Poorly differentiated; Grade III	50-54 years	0	98	Blank(s)	Blank(s)	Blank(s)	Blank(s)	Blank(s)	Blank(s)	Blank(s)	Blank(s)	6510550
Female	2017	Black	Non-Spanish-Hispanic-Latino	C34.2-Middle lobe, lung	8560	8560/3: Adenosquamous carcinoma	0	None	None; diagnosed at autopsy	Beam radiation	Not recommended	Yes	0	998	Blank(s)	Blank(s)	Lung and Bronchus	13	Dead	One primary only	Yes	Yes	1	1	0	Hospital inpatient/outpatient or clinic	Single (never married)	Unknown	45-49 years	0	98	Blank(s)	Blank(s)	Blank(s)	Blank(s)	Blank(s)	Blank(s)	Blank(s)	Blank(s)	6513251
Male	2017	White	Non-Spanish-Hispanic-Latino	C34.1-Upper lobe, lung	8560	8560/3: Adenosquamous carcinoma	0	None	None; diagnosed at autopsy	Beam radiation	Not recommended	Yes	20	998	Blank(s)	Blank(s)	Lung and Bronchus	4	Dead	One primary only	Yes	Yes	1	1	0	Hospital inpatient/outpatient or clinic	Married (including common law)	Unknown	60-64 years	0	98	Blank(s)	Blank(s)	Blank(s)	Blank(s)	Blank(s)	Blank(s)	Blank(s)	Blank(s)	6513397
Female	2017	White	Non-Spanish-Hispanic-Latino	C34.1-Upper lobe, lung	8560	8560/3: Adenosquamous carcinoma	0	None	None; diagnosed at autopsy	Beam radiation	Not recommended	Yes	40	998	Blank(s)	Blank(s)	Lung and Bronchus	4	Dead	One primary only	Yes	Yes	1	1	0	Hospital inpatient/outpatient or clinic	Unknown	Unknown	75-79 years	0	98	Blank(s)	Blank(s)	Blank(s)	Blank(s)	Blank(s)	Blank(s)	Blank(s)	Blank(s)	6516881
Female	2017	White	Non-Spanish-Hispanic-Latino	C34.1-Upper lobe, lung	8560	8560/3: Adenosquamous carcinoma	0	None	None; diagnosed at autopsy	None/Unknown	Not recommended	No/Unknown	999	998	Blank(s)	Blank(s)	Lung and Bronchus	1	Dead	One primary only	Yes	Yes	1	1	0	Hospital inpatient/outpatient or clinic	Widowed	Poorly differentiated; Grade III	85+ years	0	98	Blank(s)	Blank(s)	Blank(s)	Blank(s)	Blank(s)	Blank(s)	Blank(s)	Blank(s)	6518787
Male	2017	White	Non-Spanish-Hispanic-Latino	C34.1-Upper lobe, lung	8560	8560/3: Adenosquamous carcinoma	0	None	None; diagnosed at autopsy	Beam radiation	Not recommended, contraindicated due to other cond; autopsy only (1973-2002)	No/Unknown	0	998	Blank(s)	Blank(s)	Alive	14	Alive	One primary only	Yes	Yes	1	1	0	Hospital inpatient/outpatient or clinic	Married (including common law)	Unknown	60-64 years	0	98	Blank(s)	Blank(s)	Blank(s)	Blank(s)	Blank(s)	Blank(s)	Blank(s)	Blank(s)	6520645
Male	2017	White	Non-Spanish-Hispanic-Latino	C34.1-Upper lobe, lung	8560	8560/3: Adenosquamous carcinoma	30	1 to 3 regional lymph nodes removed	None; diagnosed at autopsy	None/Unknown	Surgery performed	No/Unknown	10	0	Blank(s)	Blank(s)	Lung and Bronchus	15	Dead	1st of 2 or more primaries	Yes	Yes	1	2	0	Hospital inpatient/outpatient or clinic	Single (never married)	Poorly differentiated; Grade III	45-49 years	3	0	Blank(s)	Blank(s)	Blank(s)	Blank(s)	Blank(s)	Blank(s)	Blank(s)	Blank(s)	6520871
Female	2017	White	Non-Spanish-Hispanic-Latino	C34.1-Upper lobe, lung	8560	8560/3: Adenosquamous carcinoma	0	None	None; diagnosed at autopsy	None/Unknown	Not recommended	Yes	0	40	Blank(s)	Blank(s)	Alive	20	Alive	One primary only	Yes	Yes	1	1	0	Hospital inpatient/outpatient or clinic	Widowed	Moderately differentiated; Grade II	85+ years	0	98	Blank(s)	Blank(s)	Blank(s)	Blank(s)	Blank(s)	Blank(s)	Blank(s)	Blank(s)	6521377
Male	2017	White	Non-Spanish-Hispanic-Latino	C34.1-Upper lobe, lung	8560	8560/3: Adenosquamous carcinoma	0	None	None; diagnosed at autopsy	Beam radiation	Not recommended	Yes	0	998	Blank(s)	Blank(s)	Alive	16	Alive	One primary only	Yes	Yes	1	1	0	Hospital inpatient/outpatient or clinic	Married (including common law)	Poorly differentiated; Grade III	80-84 years	0	98	Blank(s)	Blank(s)	Blank(s)	Blank(s)	Blank(s)	Blank(s)	Blank(s)	Blank(s)	6521620
Male	2017	White	Non-Spanish-Hispanic-Latino	C34.1-Upper lobe, lung	8560	8560/3: Adenosquamous carcinoma	0	Biopsy or aspiration of regional lymph node, NOS	None; diagnosed at autopsy	Beam radiation	Not recommended	No/Unknown	0	998	Blank(s)	Blank(s)	Lung and Bronchus	13	Dead	One primary only	Yes	Yes	1	1	0	Hospital inpatient/outpatient or clinic	Divorced	Undifferentiated; anaplastic; Grade IV	60-64 years	0	98	Blank(s)	Blank(s)	Blank(s)	Blank(s)	Blank(s)	Blank(s)	Blank(s)	Blank(s)	6523525
Male	2018	White	Non-Spanish-Hispanic-Latino	C34.3-Lower lobe, lung	8560	8560/3: Adenosquamous carcinoma	33	4 or more regional lymph nodes removed	None; diagnosed at autopsy	None/Unknown	Surgery performed	No/Unknown	Blank(s)	Blank(s)	Blank(s)	Blank(s)	Alive	9	Alive	One primary only	Yes	Yes	1	1	0	Hospital inpatient/outpatient or clinic	Married (including common law)	Blank(s)	65-69 years	5	0	Blank(s)	Blank(s)	Blank(s)	Blank(s)	Blank(s)	Blank(s)	Blank(s)	Blank(s)	6527976
Male	2018	White	Non-Spanish-Hispanic-Latino	C34.3-Lower lobe, lung	8560	8560/3: Adenosquamous carcinoma	33	4 or more regional lymph nodes removed	None; diagnosed at autopsy	None/Unknown	Surgery performed	No/Unknown	Blank(s)	Blank(s)	Blank(s)	Blank(s)	Alive	4	Alive	1st of 2 or more primaries	Yes	Yes	1	2	0	Hospital inpatient/outpatient or clinic	Married (including common law)	Blank(s)	70-74 years	6	0	Blank(s)	Blank(s)	Blank(s)	Blank(s)	Blank(s)	Blank(s)	Blank(s)	Blank(s)	6530442
Female	2018	White	Non-Spanish-Hispanic-Latino	C34.1-Upper lobe, lung	8560	8560/3: Adenosquamous carcinoma	33	4 or more regional lymph nodes removed	None; diagnosed at autopsy	None/Unknown	Surgery performed	No/Unknown	Blank(s)	Blank(s)	Blank(s)	Blank(s)	Alive	8	Alive	One primary only	Yes	Yes	1	1	0	Hospital inpatient/outpatient or clinic	Widowed	Blank(s)	75-79 years	7	0	Blank(s)	Blank(s)	Blank(s)	Blank(s)	Blank(s)	Blank(s)	Blank(s)	Blank(s)	6535289
Male	2018	White	Non-Spanish-Hispanic-Latino	C34.1-Upper lobe, lung	8560	8560/3: Adenosquamous carcinoma	0	None	None; diagnosed at autopsy	Beam radiation	Not recommended	Yes	Blank(s)	Blank(s)	Blank(s)	Blank(s)	Alive	0	Alive	2nd of 2 or more primaries	No	Yes	2	2	0	Hospital inpatient/outpatient or clinic	Married (including common law)	Blank(s)	60-64 years	0	98	Blank(s)	Blank(s)	Blank(s)	Blank(s)	Blank(s)	Blank(s)	Blank(s)	Blank(s)	6539780
Female	2018	White	Non-Spanish-Hispanic-Latino	C34.1-Upper lobe, lung	8560	8560/3: Adenosquamous carcinoma	21	4 or more regional lymph nodes removed	None; diagnosed at autopsy	None/Unknown	Surgery performed	No/Unknown	Blank(s)	Blank(s)	Blank(s)	Blank(s)	Alive	3	Alive	One primary only	Yes	Yes	1	1	0	Hospital inpatient/outpatient or clinic	Married (including common law)	Blank(s)	80-84 years	14	0	Blank(s)	Blank(s)	Blank(s)	Blank(s)	Blank(s)	Blank(s)	Blank(s)	Blank(s)	6539847
Female	2018	White	Non-Spanish-Hispanic-Latino	C34.9-Lung, NOS	8560	8560/3: Adenosquamous carcinoma	0	Unknown or not applicable	Non-primary surgical procedure to distant site	None/Unknown	Not recommended	No/Unknown	Blank(s)	Blank(s)	Blank(s)	Blank(s)	Lung and Bronchus	3	Dead	One primary only	Yes	Yes	1	1	0	Hospital inpatient/outpatient or clinic	Divorced	Blank(s)	65-69 years	0	98	Blank(s)	Blank(s)	Blank(s)	Blank(s)	Blank(s)	Blank(s)	Blank(s)	Blank(s)	6541145
Male	2018	Unknown	Non-Spanish-Hispanic-Latino	C34.3-Lower lobe, lung	8560	8560/3: Adenosquamous carcinoma	33	4 or more regional lymph nodes removed	None; diagnosed at autopsy	None/Unknown	Surgery performed	Yes	Blank(s)	Blank(s)	Blank(s)	Blank(s)	Alive	4	Alive	One primary only	Yes	Yes	1	1	0	Hospital inpatient/outpatient or clinic	Married (including common law)	Blank(s)	65-69 years	12	0	Blank(s)	Blank(s)	Blank(s)	Blank(s)	Blank(s)	Blank(s)	Blank(s)	Blank(s)	6541765
Male	2018	White	Non-Spanish-Hispanic-Latino	C34.3-Lower lobe, lung	8560	8560/3: Adenosquamous carcinoma	33	4 or more regional lymph nodes removed	None; diagnosed at autopsy	None/Unknown	Surgery performed	No/Unknown	Blank(s)	Blank(s)	Blank(s)	Blank(s)	Alive	9	Alive	One primary only	Yes	Yes	1	1	0	Hospital inpatient/outpatient or clinic	Married (including common law)	Blank(s)	65-69 years	33	0	Blank(s)	Blank(s)	Blank(s)	Blank(s)	Blank(s)	Blank(s)	Blank(s)	Blank(s)	6542031
Female	2018	White	Non-Spanish-Hispanic-Latino	C34.3-Lower lobe, lung	8560	8560/3: Adenosquamous carcinoma	0	None	None; diagnosed at autopsy	Beam radiation	Not recommended	No/Unknown	Blank(s)	Blank(s)	Blank(s)	Blank(s)	Diseases of Heart	8	Dead	One primary only	Yes	Yes	1	1	0	Hospital inpatient/outpatient or clinic	Divorced	Blank(s)	55-59 years	0	98	Blank(s)	Blank(s)	Blank(s)	Blank(s)	Blank(s)	Blank(s)	Blank(s)	Blank(s)	6544475
Female	2018	White	Non-Spanish-Hispanic-Latino	C34.1-Upper lobe, lung	8560	8560/3: Adenosquamous carcinoma	0	4 or more regional lymph nodes removed	None; diagnosed at autopsy	Beam radiation	Not recommended, contraindicated due to other cond; autopsy only (1973-2002)	Yes	Blank(s)	Blank(s)	Blank(s)	Blank(s)	Alive	9	Alive	One primary only	Yes	Yes	1	1	0	Hospital inpatient/outpatient or clinic	Married (including common law)	Blank(s)	70-74 years	9	3	Blank(s)	Blank(s)	Blank(s)	Blank(s)	Blank(s)	Blank(s)	Blank(s)	Blank(s)	6546366
Female	2018	White	Non-Spanish-Hispanic-Latino	C34.0-Main bronchus	8560	8560/3: Adenosquamous carcinoma	0	Biopsy or aspiration of regional lymph node, NOS	Non-primary surgical procedure to distant site	None/Unknown	Not recommended	Yes	Blank(s)	Blank(s)	Blank(s)	Blank(s)	Alive	4	Alive	One primary only	Yes	Yes	1	1	0	Hospital inpatient/outpatient or clinic	Single (never married)	Blank(s)	45-49 years	95	95	Blank(s)	Blank(s)	Blank(s)	Blank(s)	Blank(s)	Blank(s)	Blank(s)	Blank(s)	6549735
Male	2018	White	Non-Spanish-Hispanic-Latino	C34.1-Upper lobe, lung	8560	8560/3: Adenosquamous carcinoma	33	4 or more regional lymph nodes removed	None; diagnosed at autopsy	None/Unknown	Surgery performed	No/Unknown	Blank(s)	Blank(s)	Blank(s)	Blank(s)	Alive	2	Alive	One primary only	Yes	Yes	1	1	0	Hospital inpatient/outpatient or clinic	Married (including common law)	Blank(s)	70-74 years	8	0	Blank(s)	Blank(s)	Blank(s)	Blank(s)	Blank(s)	Blank(s)	Blank(s)	Blank(s)	6550286
Female	2018	White	Non-Spanish-Hispanic-Latino	C34.3-Lower lobe, lung	8560	8560/3: Adenosquamous carcinoma	33	4 or more regional lymph nodes removed	None; diagnosed at autopsy	None/Unknown	Surgery performed	No/Unknown	Blank(s)	Blank(s)	Blank(s)	Blank(s)	Alive	7	Alive	One primary only	Yes	Yes	1	1	0	Hospital inpatient/outpatient or clinic	Widowed	Blank(s)	70-74 years	16	0	Blank(s)	Blank(s)	Blank(s)	Blank(s)	Blank(s)	Blank(s)	Blank(s)	Blank(s)	6553507
Female	2018	White	Non-Spanish-Hispanic-Latino	C34.3-Lower lobe, lung	8560	8560/3: Adenosquamous carcinoma	0	None	None; diagnosed at autopsy	Beam radiation	Not recommended	Yes	Blank(s)	Blank(s)	Blank(s)	Blank(s)	Alive	10	Alive	One primary only	Yes	Yes	1	1	0	Hospital inpatient/outpatient or clinic	Married (including common law)	Blank(s)	75-79 years	0	98	Blank(s)	Blank(s)	Blank(s)	Blank(s)	Blank(s)	Blank(s)	Blank(s)	Blank(s)	6554901
Male	2018	White	Non-Spanish-Hispanic-Latino	C34.1-Upper lobe, lung	8560	8560/3: Adenosquamous carcinoma	0	None	None; diagnosed at autopsy	None/Unknown	Not recommended	No/Unknown	Blank(s)	Blank(s)	Blank(s)	Blank(s)	Alive	8	Alive	One primary only	Yes	Yes	1	1	0	Hospital inpatient/outpatient or clinic	Married (including common law)	Blank(s)	75-79 years	0	98	Blank(s)	Blank(s)	Blank(s)	Blank(s)	Blank(s)	Blank(s)	Blank(s)	Blank(s)	6555919
Female	2018	White	Non-Spanish-Hispanic-Latino	C34.0-Main bronchus	8560	8560/3: Adenosquamous carcinoma	0	None	None; diagnosed at autopsy	Beam radiation	Not recommended	No/Unknown	Blank(s)	Blank(s)	Blank(s)	Blank(s)	Lung and Bronchus	0	Dead	One primary only	Yes	Yes	1	1	0	Hospital inpatient/outpatient or clinic	Married (including common law)	Blank(s)	70-74 years	0	98	Blank(s)	Blank(s)	Blank(s)	Blank(s)	Blank(s)	Blank(s)	Blank(s)	Blank(s)	6556437
Male	2018	White	Non-Spanish-Hispanic-Latino	C34.9-Lung, NOS	8560	8560/3: Adenosquamous carcinoma	0	None	None; diagnosed at autopsy	Beam radiation	Not recommended	Yes	Blank(s)	Blank(s)	Blank(s)	Blank(s)	Alive	5	Alive	One primary only	Yes	Yes	1	1	0	Hospital inpatient/outpatient or clinic	Married (including common law)	Blank(s)	55-59 years	95	95	Blank(s)	Blank(s)	Blank(s)	Blank(s)	Blank(s)	Blank(s)	Blank(s)	Blank(s)	6558695
Female	2018	White	Non-Spanish-Hispanic-Latino	C34.1-Upper lobe, lung	8560	8560/3: Adenosquamous carcinoma	0	None	None; diagnosed at autopsy	Beam radiation	Not recommended	Yes	Blank(s)	Blank(s)	Blank(s)	Blank(s)	Alive	4	Alive	One primary only	Yes	Yes	1	1	0	Hospital inpatient/outpatient or clinic	Single (never married)	Blank(s)	65-69 years	0	98	Blank(s)	Blank(s)	Blank(s)	Blank(s)	Blank(s)	Blank(s)	Blank(s)	Blank(s)	6559434
Female	2018	White	Non-Spanish-Hispanic-Latino	C34.1-Upper lobe, lung	8560	8560/3: Adenosquamous carcinoma	21	None	None; diagnosed at autopsy	None/Unknown	Surgery performed	No/Unknown	Blank(s)	Blank(s)	Blank(s)	Blank(s)	Alive	10	Alive	One primary only	Yes	Yes	1	1	0	Hospital inpatient/outpatient or clinic	Widowed	Blank(s)	80-84 years	0	98	Blank(s)	Blank(s)	Blank(s)	Blank(s)	Blank(s)	Blank(s)	Blank(s)	Blank(s)	6560894
Male	2018	White	Non-Spanish-Hispanic-Latino	C34.1-Upper lobe, lung	8560	8560/3: Adenosquamous carcinoma	0	Biopsy or aspiration of regional lymph node, NOS	None; diagnosed at autopsy	Beam radiation	Recommended but not performed, unknown reason	No/Unknown	Blank(s)	Blank(s)	Blank(s)	Blank(s)	Alive	6	Alive	One primary only	Yes	Yes	1	1	0	Radiation treatment or medical oncology center (2006+)	Widowed	Blank(s)	75-79 years	6	0	Blank(s)	Blank(s)	Blank(s)	Blank(s)	Blank(s)	Blank(s)	Blank(s)	Blank(s)	6561648
Male	2006	White	Non-Spanish-Hispanic-Latino	C34.1-Upper lobe, lung	8560	8560/3: Adenosquamous carcinoma	0	None	None; diagnosed at autopsy	Beam radiation	Not recommended	No/Unknown	988	Blank(s)	Blank(s)	Blank(s)	Lung and Bronchus	23	Dead	2nd of 2 or more primaries	No	Yes	2	2	0	Hospital inpatient/outpatient or clinic	Married (including common law)	Poorly differentiated; Grade III	85+ years	0	98	IV	T2	N3	M1	999	400	600	23	10001090
Female	2008	Black	Non-Spanish-Hispanic-Latino	C34.1-Upper lobe, lung	8560	8560/3: Adenosquamous carcinoma	0	None	None; diagnosed at autopsy	None/Unknown	Not recommended	No/Unknown	988	Blank(s)	Blank(s)	Blank(s)	Lung and Bronchus	10	Dead	2nd of 2 or more primaries	No	Yes	2	2	0	Hospital inpatient/outpatient or clinic	Unknown	Poorly differentiated; Grade III	60-64 years	0	98	IIIB	TX	N3	M0	34	999	600	0	10049885
Female	2011	White	Non-Spanish-Hispanic-Latino	C34.1-Upper lobe, lung	8560	8560/3: Adenosquamous carcinoma	0	None	None; diagnosed at autopsy	None/Unknown	Not recommended	Yes	10	40	Blank(s)	Blank(s)	Lung and Bronchus	11	Dead	2nd of 2 or more primaries	No	Yes	2	2	0	Hospital inpatient/outpatient or clinic	Married (including common law)	Poorly differentiated; Grade III	65-69 years	0	98	IV	T4	N3	M1	31	430	600	42	10075777
Male	2006	White	Non-Spanish-Hispanic-Latino	C34.3-Lower lobe, lung	8560	8560/3: Adenosquamous carcinoma	21	1 to 3 regional lymph nodes removed	None; diagnosed at autopsy	None/Unknown	Surgery performed	No/Unknown	988	Blank(s)	Blank(s)	Blank(s)	Other Cause of Death	46	Dead	5th of 5 or more primaries	No	No	5	5	0	Hospital inpatient/outpatient or clinic	Married (including common law)	Unknown	80-84 years	3	0	IA	T1	N0	M0	20	100	0	0	10096604
Female	2007	White	Non-Spanish-Hispanic-Latino	C34.1-Upper lobe, lung	8560	8560/3: Adenosquamous carcinoma	21	None	None; diagnosed at autopsy	Recommended, unknown if administered	Surgery performed	No/Unknown	988	Blank(s)	Blank(s)	Blank(s)	Lung and Bronchus	41	Dead	2nd of 2 or more primaries	No	Yes	2	2	0	Hospital inpatient/outpatient or clinic	Divorced	Poorly differentiated; Grade III	70-74 years	0	98	IB	T2	N0	M0	35	100	0	0	10149384
Male	2009	White	Non-Spanish-Hispanic-Latino	C34.1-Upper lobe, lung	8560	8560/3: Adenosquamous carcinoma	0	None	None; diagnosed at autopsy	Beam radiation	Not recommended	No/Unknown	30	Blank(s)	Blank(s)	Blank(s)	Miscellaneous Malignant Cancer	1	Dead	One primary only	Yes	Yes	2	1	0	Hospital inpatient/outpatient or clinic	Single (never married)	Unknown	75-79 years	0	98	IV	T4	N2	M1	53	720	200	40	10171032
Male	2015	White	Non-Spanish-Hispanic-Latino	C34.1-Upper lobe, lung	8560	8560/3: Adenosquamous carcinoma	0	None	None; diagnosed at autopsy	Beam radiation	Not recommended	No/Unknown	0	998	Blank(s)	Blank(s)	Non-Hodgkin Lymphoma	32	Dead	3rd of 3 or more primaries	No	Yes	4	4	0	Hospital inpatient/outpatient or clinic	Widowed	Moderately differentiated; Grade II	85+ years	0	98	IA	T1	N0	M0	12	100	0	0	10209849
Female	2001	White	Non-Spanish-Hispanic-Latino	C34.3-Lower lobe, lung	8560	8560/3: Adenosquamous carcinoma	0	Blank(s)	Blank(s)	None/Unknown	Recommended but not performed, unknown reason	No/Unknown	Blank(s)	Blank(s)	Blank(s)	Blank(s)	Lung and Bronchus	70	Dead	2nd of 2 or more primaries	No	Yes	2	2	0	Hospital inpatient/outpatient or clinic	Unknown	Unknown	80-84 years	0	98	Blank(s)	Blank(s)	Blank(s)	Blank(s)	Blank(s)	Blank(s)	Blank(s)	Blank(s)	10240283
Female	2002	White	Non-Spanish-Hispanic-Latino	C34.1-Upper lobe, lung	8560	8560/3: Adenosquamous carcinoma	30	Blank(s)	Blank(s)	None/Unknown	Surgery performed	No/Unknown	Blank(s)	Blank(s)	Blank(s)	Blank(s)	Lung and Bronchus	26	Dead	3rd of 3 or more primaries	No	Yes	3	3	0	Hospital inpatient/outpatient or clinic	Widowed	Moderately differentiated; Grade II	70-74 years	14	0	Blank(s)	Blank(s)	Blank(s)	Blank(s)	Blank(s)	Blank(s)	Blank(s)	Blank(s)	10265864
[truncated: 6,583 more rows]
