# Supplementary material for: The Effect of Examined Lymph Nodes and Lymph Node Ratio on Pathological Nodal Classification in the Lung Adenosquamous Carcinoma After Lobectomy
Source: Front Surg. 2022 Jun 9;9:909810. doi: 10.3389/fsurg.2022.909810 (PMC9218197; doi:10.3389/fsurg.2022.909810)
Supplement: Supplementary file 2 [file Table_2_v1.xlsx]

## Sheet: totalASC1416patients
Sex	Yearofdiagnosis	Race	Surgery	Radiotherapy	Chemotherapy	CSS	Time	OS	Marital	Grade	Age	LNs	PLN	Tstage	DerivedAJCCM6thed20042015	PatientID	OriginrecodeNHIAHispanicNonHisp	PrimarySitelabeled	HistologicTypeICDO3	ICDO3Histbehavmalignant	RXSummSurgPrimSite1998	CStumorsize20042015	CSextension20042015	CSlymphnodes20042015	CSmetsatdx20042015	DerivedAJCCStageGroup6thed20042015	DerivedAJCCT6thed20042015	Agerecodewithlt1yearolds	Sequencenumber	Firstmalignantprimaryindicator	Primarybyinternationalrules	Recordnumberrecode	Totalnumberofinsitumalignanttumorsforpatient	Totalnumberofbenignborderlinetumorsforpatient	TypeofReportingSource	CSsitespecificfactor120042017varyingbyschema	CSsitespecificfactor220042017varyingbyschema	CSsitespecificfactor320042017varyingbyschema	CSsitespecificfactor420042017varyingbyschema	CODtositerecode	RXSummScopeRegLNSur2003	RXSummSurgOthRegDis2003	V45	V46	Reasonnocancerdirectedsurgery	LNsGroup	LNR	LNRgroup	Nstage
1	2013	1	1	0	1	0	70	0	1	1	0	12	0	T2b	M0	449445	Non-Spanish-Hispanic-Latino	C34.1-Upper lobe, lung	8560	8560/3: Adenosquamous carcinoma	30	43	100	0	0	IB	T2	60-64 years	2nd of 2 or more primaries	No	Yes	1	2	0	Hospital inpatient/outpatient or clinic	0	999	Blank(s)	Blank(s)	Alive	4 or more regional lymph nodes removed	None; diagnosed at autopsy	#NULL!	#NULL!	Surgery performed	2	0	2	N0
1	2011	1	1	0	0	0	89	0	1	2	1	17	0	T2a	M0	778774	Non-Spanish-Hispanic-Latino	C34.1-Upper lobe, lung	8560	8560/3: Adenosquamous carcinoma	33	31	100	0	0	IB	T2	75-79 years	2nd of 2 or more primaries	No	Yes	2	2	0	Hospital inpatient/outpatient or clinic	0	0	Blank(s)	Blank(s)	Alive	4 or more regional lymph nodes removed	None; diagnosed at autopsy	#NULL!	#NULL!	Surgery performed	2	0	2	N0
0	2013	1	1	0	0	1	28	1	1	2	1	13	0	T2a	M0	916035	Non-Spanish-Hispanic-Latino	C34.1-Upper lobe, lung	8560	8560/3: Adenosquamous carcinoma	33	10	420	0	0	IB	T2	80-84 years	2nd of 2 or more primaries	No	No	2	3	0	Hospital inpatient/outpatient or clinic	0	10	Blank(s)	Blank(s)	Lung and Bronchus	4 or more regional lymph nodes removed	None; diagnosed at autopsy	#NULL!	#NULL!	Surgery performed	2	0	2	N0
0	2004	1	1	1	1	1	81	1	1	5	1	19	0	T3	M0	952512	Non-Spanish-Hispanic-Latino	C34.1-Upper lobe, lung	8560	8560/3: Adenosquamous carcinoma	33	35	650	0	0	IIIB	T4	65-69 years	One primary only	Yes	Yes	1	1	0	Hospital inpatient/outpatient or clinic	988	Blank(s)	Blank(s)	Blank(s)	Lung and Bronchus	4 or more regional lymph nodes removed	None; diagnosed at autopsy	#NULL!	#NULL!	Surgery performed	2	0	2	N0
1	2006	1	1	1	1	0	154	0	0	2	1	22	0	T2a	M0	999709	Non-Spanish-Hispanic-Latino	C34.1-Upper lobe, lung	8560	8560/3: Adenosquamous carcinoma	33	13	450	0	0	IB	T2	70-74 years	1st of 2 or more primaries	Yes	Yes	1	2	0	Hospital inpatient/outpatient or clinic	988	Blank(s)	Blank(s)	Blank(s)	Alive	4 or more regional lymph nodes removed	None; diagnosed at autopsy	#NULL!	#NULL!	Surgery performed	2	0	2	N0
1	2006	1	1	1	0	1	45	1	1	1	1	17	0	T4	M0	1018816	Non-Spanish-Hispanic-Latino	C34.1-Upper lobe, lung	8560	8560/3: Adenosquamous carcinoma	46	47	730	0	0	IIB	T3	75-79 years	One primary only	Yes	Yes	1	1	0	Hospital inpatient/outpatient or clinic	988	Blank(s)	Blank(s)	Blank(s)	Lung and Bronchus	4 or more regional lymph nodes removed	None; diagnosed at autopsy	#NULL!	#NULL!	Surgery performed	2	0	2	N0
1	2007	2	1	0	0	0	138	0	1	1	0	13	0	T1	M0	1037151	Non-Spanish-Hispanic-Latino	C34.1-Upper lobe, lung	8560	8560/3: Adenosquamous carcinoma	45	27	100	0	0	IA	T1	60-64 years	One primary only	Yes	Yes	1	1	0	Hospital inpatient/outpatient or clinic	988	Blank(s)	Blank(s)	Blank(s)	Alive	4 or more regional lymph nodes removed	None; diagnosed at autopsy	#NULL!	#NULL!	Surgery performed	2	0	2	N0
1	2007	1	1	0	0	1	15	1	0	1	1	10	0	T2a	M0	1045368	Non-Spanish-Hispanic-Latino	C34.1-Upper lobe, lung	8560	8560/3: Adenosquamous carcinoma	33	37	100	0	0	IB	T2	80-84 years	One primary only	Yes	Yes	1	1	0	Hospital inpatient/outpatient or clinic	988	Blank(s)	Blank(s)	Blank(s)	Lung and Bronchus	4 or more regional lymph nodes removed	None; diagnosed at autopsy	#NULL!	#NULL!	Surgery performed	2	0	2	N0
0	2007	2	1	0	0	0	138	0	0	1	1	12	0	T1	M0	1052669	Non-Spanish-Hispanic-Latino	C34.1-Upper lobe, lung	8560	8560/3: Adenosquamous carcinoma	33	27	100	0	0	IA	T1	75-79 years	One primary only	Yes	Yes	1	1	0	Hospital inpatient/outpatient or clinic	988	Blank(s)	Blank(s)	Blank(s)	Alive	4 or more regional lymph nodes removed	None; diagnosed at autopsy	#NULL!	#NULL!	Surgery performed	2	0	2	N0
0	2008	1	1	0	0	1	7	1	1	1	1	16	0	T1	M0	1078389	Non-Spanish-Hispanic-Latino	C34.3-Lower lobe, lung	8560	8560/3: Adenosquamous carcinoma	33	30	100	0	0	IA	T1	70-74 years	One primary only	Yes	Yes	1	1	0	Hospital inpatient/outpatient or clinic	988	Blank(s)	Blank(s)	Blank(s)	Lung and Bronchus	4 or more regional lymph nodes removed	None; diagnosed at autopsy	#NULL!	#NULL!	Surgery performed	2	0	2	N0
0	2011	1	1	0	1	0	92	0	1	2	0	21	0	T3	M0	1198927	Non-Spanish-Hispanic-Latino	C34.1-Upper lobe, lung	8560	8560/3: Adenosquamous carcinoma	33	62	460	0	0	IB	T2	60-64 years	One primary only	Yes	Yes	1	1	0	Hospital inpatient/outpatient or clinic	0	0	Blank(s)	Blank(s)	Alive	4 or more regional lymph nodes removed	None; diagnosed at autopsy	#NULL!	#NULL!	Surgery performed	2	0	2	N0
0	2011	2	1	0	0	0	47	1	0	1	1	42	0	T1	M1	1215617	Non-Spanish-Hispanic-Latino	C34.1-Upper lobe, lung	8560	8560/3: Adenosquamous carcinoma	33	26	300	0	0	IV	T1	65-69 years	One primary only	Yes	Yes	1	1	0	Hospital inpatient/outpatient or clinic	20	0	Blank(s)	Blank(s)	Nephritis, Nephrotic Syndrome and Nephrosis	4 or more regional lymph nodes removed	None; diagnosed at autopsy	#NULL!	#NULL!	Surgery performed	2	0	2	N0
0	2011	1	1	0	0	0	19	1	1	2	1	11	0	T1	M0	1233949	Non-Spanish-Hispanic-Latino	C34.1-Upper lobe, lung	8560	8560/3: Adenosquamous carcinoma	33	30	100	0	0	IA	T1	65-69 years	1st of 2 or more primaries	Yes	Yes	1	2	0	Hospital inpatient/outpatient or clinic	0	0	Blank(s)	Blank(s)	Kidney and Renal Pelvis	4 or more regional lymph nodes removed	None; diagnosed at autopsy	#NULL!	#NULL!	Surgery performed	2	0	2	N0
0	2012	2	1	0	1	0	72	0	1	2	0	13	0	T4	M0	1266790	Non-Spanish-Hispanic-Latino	C34.1-Upper lobe, lung	8560	8560/3: Adenosquamous carcinoma	33	120	500	0	0	IIB	T3	55-59 years	One primary only	Yes	Yes	1	1	0	Hospital inpatient/outpatient or clinic	0	0	Blank(s)	Blank(s)	Alive	4 or more regional lymph nodes removed	None; diagnosed at autopsy	#NULL!	#NULL!	Surgery performed	2	0	2	N0
0	2013	1	1	0	0	1	22	1	0	2	1	16	0	T3	M0	1294492	Non-Spanish-Hispanic-Latino	C34.3-Lower lobe, lung	8560	8560/3: Adenosquamous carcinoma	33	70	460	0	0	IB	T2	75-79 years	One primary only	Yes	Yes	1	1	0	Hospital inpatient/outpatient or clinic	0	0	Blank(s)	Blank(s)	Lung and Bronchus	4 or more regional lymph nodes removed	None; diagnosed at autopsy	#NULL!	#NULL!	Surgery performed	2	0	2	N0
0	2014	1	1	0	0	0	37	1	1	1	1	12	0	T1	M0	1313558	Non-Spanish-Hispanic-Latino	C34.3-Lower lobe, lung	8560	8560/3: Adenosquamous carcinoma	33	24	100	0	0	IA	T1	80-84 years	One primary only	Yes	Yes	1	1	0	Hospital inpatient/outpatient or clinic	0	0	Blank(s)	Blank(s)	Other Cause of Death	4 or more regional lymph nodes removed	None; diagnosed at autopsy	#NULL!	#NULL!	Surgery performed	2	0	2	N0
0	2015	2	1	1	0	0	20	1	1	2	1	14	0	T2b	M0	1388923	Non-Spanish-Hispanic-Latino	C34.3-Lower lobe, lung	8560	8560/3: Adenosquamous carcinoma	33	50	420	0	0	IB	T2	75-79 years	1st of 2 or more primaries	Yes	Yes	1	2	0	Hospital inpatient/outpatient or clinic	0	10	Blank(s)	Blank(s)	Chronic Obstructive Pulmonary Disease and Allied Cond	4 or more regional lymph nodes removed	None; diagnosed at autopsy	#NULL!	#NULL!	Surgery performed	2	0	2	N0
1	2009	1	1	0	0	0	112	0	0	2	1	10	0	T1	M0	5118530	Non-Spanish-Hispanic-Latino	C34.1-Upper lobe, lung	8560	8560/3: Adenosquamous carcinoma	33	26	100	0	0	IA	T1	70-74 years	2nd of 2 or more primaries	No	Yes	2	4	0	Hospital inpatient/outpatient or clinic	988	Blank(s)	Blank(s)	Blank(s)	Alive	4 or more regional lymph nodes removed	None; diagnosed at autopsy	#NULL!	#NULL!	Surgery performed	2	0	2	N0
1	2005	1	1	0	0	0	158	0	1	2	1	19	0	T1	M0	5164074	Non-Spanish-Hispanic-Latino	C34.3-Lower lobe, lung	8560	8560/3: Adenosquamous carcinoma	33	25	110	0	0	IA	T1	70-74 years	4th of 4 or more primaries	No	Yes	4	4	0	Hospital inpatient/outpatient or clinic	988	Blank(s)	Blank(s)	Blank(s)	Alive	4 or more regional lymph nodes removed	None; diagnosed at autopsy	#NULL!	#NULL!	Surgery performed	2	0	2	N0
1	2008	1	1	0	0	1	29	1	1	2	1	13	0	T1	M0	5656798	Non-Spanish-Hispanic-Latino	C34.3-Lower lobe, lung	8560	8560/3: Adenosquamous carcinoma	33	12	100	0	0	IA	T1	70-74 years	2nd of 2 or more primaries	No	Yes	2	2	0	Hospital inpatient/outpatient or clinic	988	Blank(s)	Blank(s)	Blank(s)	Lung and Bronchus	4 or more regional lymph nodes removed	Non-primary surgical procedure to other regional sites	#NULL!	#NULL!	Surgery performed	2	0	2	N0
0	2004	1	1	0	0	0	67	1	1	1	1	11	0	T1	M0	5775762	Non-Spanish-Hispanic-Latino	C34.3-Lower lobe, lung	8560	8560/3: Adenosquamous carcinoma	33	10	100	0	0	IA	T1	75-79 years	2nd of 2 or more primaries	No	Yes	2	5	0	Hospital inpatient/outpatient or clinic	988	Blank(s)	Blank(s)	Blank(s)	Miscellaneous Malignant Cancer	4 or more regional lymph nodes removed	None; diagnosed at autopsy	#NULL!	#NULL!	Surgery performed	2	0	2	N0
0	2013	2	1	0	0	0	63	0	1	1	1	17	0	T2a	M0	5915038	Non-Spanish-Hispanic-Latino	C34.1-Upper lobe, lung	8560	8560/3: Adenosquamous carcinoma	33	21	430	0	0	IB	T2	65-69 years	3rd of 3 or more primaries	No	Yes	3	3	0	Hospital inpatient/outpatient or clinic	0	20	Blank(s)	Blank(s)	Alive	4 or more regional lymph nodes removed	None; diagnosed at autopsy	#NULL!	#NULL!	Surgery performed	2	0	2	N0
1	2010	1	1	0	0	0	79	0	0	1	1	19	0	T3	M0	5993361	Non-Spanish-Hispanic-Latino	C34.3-Lower lobe, lung	8560	8560/3: Adenosquamous carcinoma	33	60	100	0	0	IB	T2	80-84 years	2nd of 2 or more primaries	No	Yes	2	4	0	Hospital inpatient/outpatient or clinic	0	0	Blank(s)	Blank(s)	Alive	4 or more regional lymph nodes removed	None; diagnosed at autopsy	#NULL!	#NULL!	Surgery performed	2	0	2	N0
0	2005	1	1	0	0	1	12	1	0	1	1	10	0	T1	M0	6042201	Non-Spanish-Hispanic-Latino	C34.1-Upper lobe, lung	8560	8560/3: Adenosquamous carcinoma	33	12	100	0	0	IA	T1	65-69 years	One primary only	Yes	Yes	1	1	0	Hospital inpatient/outpatient or clinic	988	Blank(s)	Blank(s)	Blank(s)	Lung and Bronchus	4 or more regional lymph nodes removed	None; diagnosed at autopsy	#NULL!	#NULL!	Surgery performed	2	0	2	N0
0	2005	1	1	0	0	0	156	0	1	2	0	12	0	T2a	M0	6051015	Non-Spanish-Hispanic-Latino	C34.1-Upper lobe, lung	8560	8560/3: Adenosquamous carcinoma	30	38	450	0	0	IB	T2	55-59 years	One primary only	Yes	Yes	1	1	0	Hospital inpatient/outpatient or clinic	988	Blank(s)	Blank(s)	Blank(s)	Alive	4 or more regional lymph nodes removed	None; diagnosed at autopsy	#NULL!	#NULL!	Surgery performed	2	0	2	N0
0	2005	1	1	0	0	0	8	1	1	2	1	13	0	T2a	M0	6053435	Non-Spanish-Hispanic-Latino	C34.1-Upper lobe, lung	8560	8560/3: Adenosquamous carcinoma	33	20	450	0	0	IB	T2	80-84 years	One primary only	Yes	Yes	1	1	0	Hospital inpatient/outpatient or clinic	988	Blank(s)	Blank(s)	Blank(s)	Diseases of Heart	4 or more regional lymph nodes removed	None; diagnosed at autopsy	#NULL!	#NULL!	Surgery performed	2	0	2	N0
0	2005	1	1	0	0	0	167	0	1	5	0	14	0	T1	M0	6070243	Non-Spanish-Hispanic-Latino	C34.1-Upper lobe, lung	8560	8560/3: Adenosquamous carcinoma	33	25	100	0	0	IA	T1	55-59 years	One primary only	Yes	Yes	1	1	0	Hospital inpatient/outpatient or clinic	988	Blank(s)	Blank(s)	Blank(s)	Alive	4 or more regional lymph nodes removed	None; diagnosed at autopsy	#NULL!	#NULL!	Surgery performed	2	0	2	N0
1	2007	1	1	0	1	0	36	1	0	5	1	13	0	T2a	M0	6113230	Non-Spanish-Hispanic-Latino	C34.3-Lower lobe, lung	8560	8560/3: Adenosquamous carcinoma	33	35	100	0	0	IB	T2	65-69 years	One primary only	Yes	Yes	1	1	0	Other hospital outpatient unit or surgery center (2006+)	988	Blank(s)	Blank(s)	Blank(s)	Chronic Obstructive Pulmonary Disease and Allied Cond	4 or more regional lymph nodes removed	None; diagnosed at autopsy	#NULL!	#NULL!	Surgery performed	2	0	2	N0
0	2008	1	1	0	0	0	64	1	0	1	0	12	0	T1	M0	6154410	Spanish-Hispanic-Latino	C34.3-Lower lobe, lung	8560	8560/3: Adenosquamous carcinoma	33	20	100	0	0	IA	T1	60-64 years	One primary only	Yes	Yes	1	1	0	Hospital inpatient/outpatient or clinic	988	Blank(s)	Blank(s)	Blank(s)	Diseases of Heart	4 or more regional lymph nodes removed	None; diagnosed at autopsy	#NULL!	#NULL!	Surgery performed	2	0	2	N0
1	2009	2	1	0	0	0	95	1	0	2	1	10	0	T2a	M0	6162910	Non-Spanish-Hispanic-Latino	C34.3-Lower lobe, lung	8560	8560/3: Adenosquamous carcinoma	33	20	450	0	0	IB	T2	75-79 years	2nd of 2 or more primaries	No	Yes	2	4	0	Hospital inpatient/outpatient or clinic	988	Blank(s)	Blank(s)	Blank(s)	Septicemia	4 or more regional lymph nodes removed	None; diagnosed at autopsy	#NULL!	#NULL!	Surgery performed	2	0	2	N0
1	2008	1	1	0	0	0	130	0	1	2	1	15	0	T1	M0	6180078	Non-Spanish-Hispanic-Latino	C34.3-Lower lobe, lung	8560	8560/3: Adenosquamous carcinoma	33	12	100	0	0	IA	T1	65-69 years	One primary only	Yes	Yes	1	1	0	Hospital inpatient/outpatient or clinic	988	Blank(s)	Blank(s)	Blank(s)	Alive	4 or more regional lymph nodes removed	None; diagnosed at autopsy	#NULL!	#NULL!	Surgery performed	2	0	2	N0
0	2012	1	1	0	1	0	14	1	1	2	1	56	0	T4	M0	6193735	Non-Spanish-Hispanic-Latino	C34.3-Lower lobe, lung	8560	8560/3: Adenosquamous carcinoma	33	75	430	0	0	IB	T2	75-79 years	2nd of 2 or more primaries	No	Yes	2	3	0	Hospital inpatient/outpatient or clinic	0	10	Blank(s)	Blank(s)	Hypertension without Heart Disease	4 or more regional lymph nodes removed	None; diagnosed at autopsy	#NULL!	#NULL!	Surgery performed	2	0	2	N0
1	2009	1	1	0	0	0	98	1	0	2	1	12	0	T4	M0	6197771	Non-Spanish-Hispanic-Latino	C34.1-Upper lobe, lung	8560	8560/3: Adenosquamous carcinoma	46	62	600	0	0	IIB	T3	65-69 years	One primary only	Yes	Yes	1	1	0	Hospital inpatient/outpatient or clinic	0	Blank(s)	Blank(s)	Blank(s)	Diseases of Heart	4 or more regional lymph nodes removed	None; diagnosed at autopsy	#NULL!	#NULL!	Surgery performed	2	0	2	N0
1	2009	1	1	0	1	0	108	0	1	1	0	12	0	T4	M0	6213239	Non-Spanish-Hispanic-Latino	C34.1-Upper lobe, lung	8560	8560/3: Adenosquamous carcinoma	46	25	600	0	0	IIB	T3	45-49 years	One primary only	Yes	Yes	1	1	0	Hospital inpatient/outpatient or clinic	0	Blank(s)	Blank(s)	Blank(s)	Alive	4 or more regional lymph nodes removed	None; diagnosed at autopsy	#NULL!	#NULL!	Surgery performed	2	0	2	N0
0	2009	1	1	0	0	1	91	1	0	1	1	40	0	T1	M0	6218330	Non-Spanish-Hispanic-Latino	C34.3-Lower lobe, lung	8560	8560/3: Adenosquamous carcinoma	33	27	100	0	0	IA	T1	65-69 years	One primary only	Yes	Yes	1	1	0	Hospital inpatient/outpatient or clinic	0	Blank(s)	Blank(s)	Blank(s)	Lung and Bronchus	4 or more regional lymph nodes removed	None; diagnosed at autopsy	#NULL!	#NULL!	Surgery performed	2	0	2	N0
0	2010	1	1	0	0	0	6	1	0	2	1	10	0	T2b	M0	6246424	Non-Spanish-Hispanic-Latino	C34.3-Lower lobe, lung	8560	8560/3: Adenosquamous carcinoma	33	44	455	0	0	IB	T2	80-84 years	One primary only	Yes	Yes	1	1	0	Hospital inpatient/outpatient or clinic	0	10	Blank(s)	Blank(s)	Chronic Obstructive Pulmonary Disease and Allied Cond	4 or more regional lymph nodes removed	Non-primary surgical procedure performed	#NULL!	#NULL!	Surgery performed	2	0	2	N0
1	2013	2	1	0	0	0	65	0	0	1	1	26	0	T2a	M0	6345001	Non-Spanish-Hispanic-Latino	C34.3-Lower lobe, lung	8560	8560/3: Adenosquamous carcinoma	33	37	455	0	0	IB	T2	80-84 years	One primary only	Yes	Yes	1	1	0	Hospital inpatient/outpatient or clinic	0	40	Blank(s)	Blank(s)	Alive	4 or more regional lymph nodes removed	None; diagnosed at autopsy	#NULL!	#NULL!	Surgery performed	2	0	2	N0
0	2013	1	1	0	0	0	70	0	0	2	1	22	0	T1	M0	6363849	Non-Spanish-Hispanic-Latino	C34.1-Upper lobe, lung	8560	8560/3: Adenosquamous carcinoma	33	25	100	0	0	IA	T1	80-84 years	One primary only	Yes	Yes	1	1	0	Hospital inpatient/outpatient or clinic	0	0	Blank(s)	Blank(s)	Alive	4 or more regional lymph nodes removed	None; diagnosed at autopsy	#NULL!	#NULL!	Surgery performed	2	0	2	N0
1	2011	1	1	0	0	0	46	1	0	1	1	16	0	T1	M0	10676094	Non-Spanish-Hispanic-Latino	C34.1-Upper lobe, lung	8560	8560/3: Adenosquamous carcinoma	30	10	100	0	0	IA	T1	65-69 years	4th of 4 or more primaries	No	Yes	4	4	0	Hospital inpatient/outpatient or clinic	0	0	Blank(s)	Blank(s)	Pneumonia and Influenza	4 or more regional lymph nodes removed	None; diagnosed at autopsy	#NULL!	#NULL!	Surgery performed	2	0	2	N0
1	2006	1	1	0	0	1	53	1	1	2	1	10	0	T2a	M0	10893793	Non-Spanish-Hispanic-Latino	C34.3-Lower lobe, lung	8560	8560/3: Adenosquamous carcinoma	33	994	100	0	0	IB	T2	65-69 years	2nd of 2 or more primaries	No	Yes	2	2	0	Hospital inpatient/outpatient or clinic	988	Blank(s)	Blank(s)	Blank(s)	Lung and Bronchus	4 or more regional lymph nodes removed	None; diagnosed at autopsy	#NULL!	#NULL!	Surgery performed	2	0	2	N0
0	2006	1	1	0	0	1	32	1	0	2	0	13	0	T1	M0	10949151	Non-Spanish-Hispanic-Latino	C34.1-Upper lobe, lung	8560	8560/3: Adenosquamous carcinoma	33	993	200	0	0	IB	T2	60-64 years	2nd of 2 or more primaries	No	Yes	2	2	0	Hospital inpatient/outpatient or clinic	988	Blank(s)	Blank(s)	Blank(s)	Lung and Bronchus	4 or more regional lymph nodes removed	None; diagnosed at autopsy	#NULL!	#NULL!	Surgery performed	2	0	2	N0
1	2007	1	1	0	0	0	20	1	0	1	1	12	0	T1	M0	10999802	Spanish-Hispanic-Latino	C34.1-Upper lobe, lung	8560	8560/3: Adenosquamous carcinoma	33	30	100	0	0	IA	T1	75-79 years	2nd of 2 or more primaries	Yes	Yes	2	3	0	Hospital inpatient/outpatient or clinic	988	Blank(s)	Blank(s)	Blank(s)	Septicemia	4 or more regional lymph nodes removed	None; diagnosed at autopsy	#NULL!	#NULL!	Surgery performed	2	0	2	N0
1	2004	1	1	0	0	0	111	1	1	1	1	19	0	T2a	M0	11059449	Non-Spanish-Hispanic-Latino	C34.1-Upper lobe, lung	8560	8560/3: Adenosquamous carcinoma	33	30	450	0	0	IB	T2	80-84 years	2nd of 2 or more primaries	No	Yes	1	3	0	Hospital inpatient/outpatient or clinic	988	Blank(s)	Blank(s)	Blank(s)	Other Cause of Death	4 or more regional lymph nodes removed	None; diagnosed at autopsy	#NULL!	#NULL!	Surgery performed	2	0	2	N0
1	2004	1	1	0	0	0	168	1	0	2	0	13	0	T1	M0	11069762	Non-Spanish-Hispanic-Latino	C34.1-Upper lobe, lung	8560	8560/3: Adenosquamous carcinoma	33	30	100	0	0	IA	T1	45-49 years	1st of 2 or more primaries	Yes	Yes	1	2	0	Hospital inpatient/outpatient or clinic	988	Blank(s)	Blank(s)	Blank(s)	State DC not available or state DC available but no COD	4 or more regional lymph nodes removed	None; diagnosed at autopsy	#NULL!	#NULL!	Surgery performed	2	0	2	N0
0	2006	1	1	0	0	0	144	0	1	2	0	16	0	T1	M0	11091787	Non-Spanish-Hispanic-Latino	C34.1-Upper lobe, lung	8560	8560/3: Adenosquamous carcinoma	33	25	100	0	0	IA	T1	60-64 years	3rd of 3 or more primaries	No	Yes	3	3	0	Hospital inpatient/outpatient or clinic	988	Blank(s)	Blank(s)	Blank(s)	Alive	4 or more regional lymph nodes removed	None; diagnosed at autopsy	#NULL!	#NULL!	Surgery performed	2	0	2	N0
0	2010	1	1	1	1	0	103	0	1	2	0	10	0	T3	M0	11094433	Non-Spanish-Hispanic-Latino	C34.1-Upper lobe, lung	8560	8560/3: Adenosquamous carcinoma	33	55	430	0	0	IB	T2	50-54 years	2nd of 2 or more primaries	No	Yes	2	2	0	Hospital inpatient/outpatient or clinic	0	20	Blank(s)	Blank(s)	Alive	4 or more regional lymph nodes removed	None; diagnosed at autopsy	#NULL!	#NULL!	Surgery performed	2	0	2	N0
1	2005	1	1	0	0	0	36	1	0	1	0	10	0	T1	M0	11107200	Non-Spanish-Hispanic-Latino	C34.3-Lower lobe, lung	8560	8560/3: Adenosquamous carcinoma	33	28	100	0	0	IA	T1	60-64 years	One primary only	Yes	Yes	1	1	0	Hospital inpatient/outpatient or clinic	988	Blank(s)	Blank(s)	Blank(s)	Chronic Obstructive Pulmonary Disease and Allied Cond	4 or more regional lymph nodes removed	None; diagnosed at autopsy	#NULL!	#NULL!	Surgery performed	2	0	2	N0
1	2006	1	1	0	0	1	78	1	1	2	1	14	0	T3	M0	11114144	Spanish-Hispanic-Latino	C34.1-Upper lobe, lung	8560	8560/3: Adenosquamous carcinoma	33	23	650	0	0	IIIB	T4	65-69 years	1st of 2 or more primaries	Yes	Yes	1	2	0	Hospital inpatient/outpatient or clinic	988	Blank(s)	Blank(s)	Blank(s)	Lung and Bronchus	4 or more regional lymph nodes removed	None; diagnosed at autopsy	#NULL!	#NULL!	Surgery performed	2	0	2	N0
1	2006	2	1	0	1	1	47	1	0	2	1	20	0	T2b	M0	11114471	Non-Spanish-Hispanic-Latino	C34.1-Upper lobe, lung	8560	8560/3: Adenosquamous carcinoma	33	45	100	0	0	IB	T2	75-79 years	1st of 2 or more primaries	Yes	Yes	1	2	0	Hospital inpatient/outpatient or clinic	988	Blank(s)	Blank(s)	Blank(s)	Lung and Bronchus	4 or more regional lymph nodes removed	None; diagnosed at autopsy	#NULL!	#NULL!	Surgery performed	2	0	2	N0
1	2006	1	1	0	0	0	145	1	0	5	1	14	0	T2a	M0	11145880	Non-Spanish-Hispanic-Latino	C34.1-Upper lobe, lung	8560	8560/3: Adenosquamous carcinoma	33	20	450	0	0	IB	T2	80-84 years	One primary only	Yes	Yes	1	1	0	Hospital inpatient/outpatient or clinic	988	Blank(s)	Blank(s)	Blank(s)	Accidents and Adverse Effects	4 or more regional lymph nodes removed	None; diagnosed at autopsy	#NULL!	#NULL!	Surgery performed	2	0	2	N0
1	2007	1	1	0	1	0	135	0	1	1	0	11	0	T2b	M0	11186454	Non-Spanish-Hispanic-Latino	C34.1-Upper lobe, lung	8560	8560/3: Adenosquamous carcinoma	30	50	210	0	0	IB	T2	50-54 years	One primary only	Yes	Yes	1	1	0	Hospital inpatient/outpatient or clinic	988	Blank(s)	Blank(s)	Blank(s)	Alive	4 or more regional lymph nodes removed	None; diagnosed at autopsy	#NULL!	#NULL!	Surgery performed	2	0	2	N0
0	2008	1	1	0	0	0	121	0	1	2	1	14	0	T2a	M0	11215044	Non-Spanish-Hispanic-Latino	C34.1-Upper lobe, lung	8560	8560/3: Adenosquamous carcinoma	33	21	450	0	0	IB	T2	65-69 years	One primary only	Yes	Yes	1	1	0	Hospital inpatient/outpatient or clinic	0	Blank(s)	Blank(s)	Blank(s)	Alive	4 or more regional lymph nodes removed	None; diagnosed at autopsy	#NULL!	#NULL!	Surgery performed	2	0	2	N0
1	2008	1	1	0	1	1	91	1	0	2	0	10	0	T3	M0	11229786	Non-Spanish-Hispanic-Latino	C34.3-Lower lobe, lung	8560	8560/3: Adenosquamous carcinoma	33	70	450	0	0	IB	T2	60-64 years	1st of 2 or more primaries	Yes	Yes	1	2	0	Hospital inpatient/outpatient or clinic	988	Blank(s)	Blank(s)	Blank(s)	Lung and Bronchus	4 or more regional lymph nodes removed	None; diagnosed at autopsy	#NULL!	#NULL!	Surgery performed	2	0	2	N0
1	2009	1	1	0	1	1	40	1	1	1	1	13	0	T3	M0	11230848	Non-Spanish-Hispanic-Latino	C34.3-Lower lobe, lung	8560	8560/3: Adenosquamous carcinoma	33	70	100	0	0	IB	T2	65-69 years	One primary only	Yes	Yes	1	1	0	Hospital inpatient/outpatient or clinic	988	Blank(s)	Blank(s)	Blank(s)	Lung and Bronchus	4 or more regional lymph nodes removed	None; diagnosed at autopsy	#NULL!	#NULL!	Surgery performed	2	0	2	N0
0	2008	1	1	0	0	1	43	1	1	1	0	13	0	T2a	M0	11234642	Non-Spanish-Hispanic-Latino	C34.1-Upper lobe, lung	8560	8560/3: Adenosquamous carcinoma	30	30	450	0	0	IB	T2	60-64 years	One primary only	Yes	Yes	1	1	0	Hospital inpatient/outpatient or clinic	988	Blank(s)	Blank(s)	Blank(s)	Lung and Bronchus	4 or more regional lymph nodes removed	None; diagnosed at autopsy	#NULL!	#NULL!	Surgery performed	2	0	2	N0
0	2009	1	1	0	0	0	119	0	0	2	1	11	0	T2a	M0	11246734	Non-Spanish-Hispanic-Latino	C34.1-Upper lobe, lung	8560	8560/3: Adenosquamous carcinoma	33	34	450	0	0	IB	T2	65-69 years	One primary only	Yes	Yes	1	1	0	Hospital inpatient/outpatient or clinic	988	Blank(s)	Blank(s)	Blank(s)	Alive	4 or more regional lymph nodes removed	None; diagnosed at autopsy	#NULL!	#NULL!	Surgery performed	2	0	2	N0
0	2013	1	1	0	0	1	40	1	1	1	1	26	0	T2a	M0	11246954	Non-Spanish-Hispanic-Latino	C34.1-Upper lobe, lung	8560	8560/3: Adenosquamous carcinoma	33	24	420	0	0	IB	T2	70-74 years	2nd of 2 or more primaries	No	Yes	2	2	0	Hospital inpatient/outpatient or clinic	0	20	Blank(s)	Blank(s)	Lung and Bronchus	4 or more regional lymph nodes removed	None; diagnosed at autopsy	#NULL!	#NULL!	Surgery performed	2	0	2	N0
0	2010	1	1	1	1	1	24	1	1	2	0	14	0	T4	M0	11270398	Non-Spanish-Hispanic-Latino	C34.1-Upper lobe, lung	8560	8560/3: Adenosquamous carcinoma	33	55	600	0	0	IIB	T3	50-54 years	One primary only	Yes	Yes	1	1	0	Hospital inpatient/outpatient or clinic	0	30	Blank(s)	Blank(s)	Lung and Bronchus	4 or more regional lymph nodes removed	None; diagnosed at autopsy	#NULL!	#NULL!	Surgery performed	2	0	2	N0
0	2014	1	1	0	0	1	1	1	1	1	1	19	0	T4	M0	11277550	Non-Spanish-Hispanic-Latino	C34.1-Upper lobe, lung	8560	8560/3: Adenosquamous carcinoma	33	35	600	0	0	IIB	T3	85+ years	2nd of 2 or more primaries	No	Yes	2	2	0	Hospital inpatient/outpatient or clinic	0	30	Blank(s)	Blank(s)	Lung and Bronchus	4 or more regional lymph nodes removed	None; diagnosed at autopsy	#NULL!	#NULL!	Surgery performed	2	0	2	N0
1	2010	1	1	0	0	0	106	0	0	1	1	14	0	T2b	M0	11295273	Non-Spanish-Hispanic-Latino	C34.3-Lower lobe, lung	8560	8560/3: Adenosquamous carcinoma	33	42	100	0	0	IB	T2	70-74 years	One primary only	Yes	Yes	1	1	0	Hospital inpatient/outpatient or clinic	0	0	Blank(s)	Blank(s)	Alive	4 or more regional lymph nodes removed	None; diagnosed at autopsy	#NULL!	#NULL!	Surgery performed	2	0	2	N0
0	2011	1	1	0	0	0	89	0	1	2	0	16	0	T1	M0	11319282	Non-Spanish-Hispanic-Latino	C34.1-Upper lobe, lung	8560	8560/3: Adenosquamous carcinoma	33	23	100	0	0	IA	T1	55-59 years	One primary only	Yes	Yes	1	1	0	Hospital inpatient/outpatient or clinic	0	0	Blank(s)	Blank(s)	Alive	4 or more regional lymph nodes removed	None; diagnosed at autopsy	#NULL!	#NULL!	Surgery performed	2	0	2	N0
0	2012	1	1	0	0	0	16	1	1	2	0	27	0	T1	M0	11324008	Non-Spanish-Hispanic-Latino	C34.1-Upper lobe, lung	8560	8560/3: Adenosquamous carcinoma	33	10	100	0	0	IA	T1	55-59 years	2nd of 2 or more primaries	No	Yes	2	2	0	Hospital inpatient/outpatient or clinic	0	998	Blank(s)	Blank(s)	Hypopharynx	4 or more regional lymph nodes removed	None; diagnosed at autopsy	#NULL!	#NULL!	Surgery performed	2	0	2	N0
1	2012	1	1	0	1	0	81	0	0	2	0	25	0	T2b	M0	11329629	Non-Spanish-Hispanic-Latino	C34.3-Lower lobe, lung	8560	8560/3: Adenosquamous carcinoma	33	50	100	0	0	IB	T2	55-59 years	3rd of 3 or more primaries	No	Yes	2	3	0	Hospital inpatient/outpatient or clinic	0	0	Blank(s)	Blank(s)	Alive	4 or more regional lymph nodes removed	None; diagnosed at autopsy	#NULL!	#NULL!	Surgery performed	2	0	2	N0
1	2011	1	1	0	0	0	89	0	0	2	1	23	0	T2a	M0	11333291	Non-Spanish-Hispanic-Latino	C34.3-Lower lobe, lung	8560	8560/3: Adenosquamous carcinoma	33	32	100	0	0	IB	T2	70-74 years	One primary only	Yes	Yes	1	1	0	Hospital inpatient/outpatient or clinic	0	0	Blank(s)	Blank(s)	Alive	4 or more regional lymph nodes removed	None; diagnosed at autopsy	#NULL!	#NULL!	Surgery performed	2	0	2	N0
0	2013	1	1	0	0	0	67	0	1	1	1	26	0	T1	M0	11388258	Non-Spanish-Hispanic-Latino	C34.3-Lower lobe, lung	8560	8560/3: Adenosquamous carcinoma	33	18	100	0	0	IA	T1	70-74 years	One primary only	Yes	Yes	1	1	0	Hospital inpatient/outpatient or clinic	0	0	Blank(s)	Blank(s)	Alive	4 or more regional lymph nodes removed	None; diagnosed at autopsy	#NULL!	#NULL!	Surgery performed	2	0	2	N0
1	2013	1	1	0	0	0	71	0	1	1	0	11	0	T2a	M0	11396239	Non-Spanish-Hispanic-Latino	C34.3-Lower lobe, lung	8560	8560/3: Adenosquamous carcinoma	33	19	420	0	0	IB	T2	60-64 years	One primary only	Yes	Yes	1	1	0	Hospital inpatient/outpatient or clinic	0	10	Blank(s)	Blank(s)	Alive	4 or more regional lymph nodes removed	None; diagnosed at autopsy	#NULL!	#NULL!	Surgery performed	2	0	2	N0
1	2014	1	1	0	0	1	25	1	0	1	1	12	0	T1	M0	11456882	Non-Spanish-Hispanic-Latino	C34.1-Upper lobe, lung	8560	8560/3: Adenosquamous carcinoma	33	25	100	0	0	IA	T1	75-79 years	One primary only	Yes	Yes	1	1	0	Hospital inpatient/outpatient or clinic	0	0	Blank(s)	Blank(s)	Lung and Bronchus	4 or more regional lymph nodes removed	None; diagnosed at autopsy	#NULL!	#NULL!	Surgery performed	2	0	2	N0
1	2011	2	1	0	0	1	25	1	0	2	1	16	0	T2b	M0	15739134	Non-Spanish-Hispanic-Latino	C34.3-Lower lobe, lung	8560	8560/3: Adenosquamous carcinoma	33	44	100	0	0	IB	T2	70-74 years	3rd of 3 or more primaries	No	Yes	3	3	0	Hospital inpatient/outpatient or clinic	0	0	Blank(s)	Blank(s)	Lung and Bronchus	4 or more regional lymph nodes removed	None; diagnosed at autopsy	#NULL!	#NULL!	Surgery performed	2	0	2	N0
0	2004	1	1	0	0	0	162	1	0	1	1	10	0	T2b	M0	15825212	Non-Spanish-Hispanic-Latino	C34.1-Upper lobe, lung	8560	8560/3: Adenosquamous carcinoma	33	45	100	0	0	IB	T2	65-69 years	One primary only	Yes	Yes	1	1	0	Hospital inpatient/outpatient or clinic	988	Blank(s)	Blank(s)	Blank(s)	Pneumonia and Influenza	4 or more regional lymph nodes removed	None; diagnosed at autopsy	#NULL!	#NULL!	Surgery performed	2	0	2	N0
0	2008	2	1	0	0	0	6	1	1	2	1	15	0	T1	M0	15874888	Non-Spanish-Hispanic-Latino	C34.1-Upper lobe, lung	8560	8560/3: Adenosquamous carcinoma	33	24	300	0	0	IA	T1	75-79 years	One primary only	Yes	Yes	2	1	0	Hospital inpatient/outpatient or clinic	988	Blank(s)	Blank(s)	Blank(s)	Non-Hodgkin Lymphoma	4 or more regional lymph nodes removed	None; diagnosed at autopsy	#NULL!	#NULL!	Surgery performed	2	0	2	N0
1	2013	1	1	0	0	0	60	0	1	2	1	15	0	T1	M0	15942776	Non-Spanish-Hispanic-Latino	C34.3-Lower lobe, lung	8560	8560/3: Adenosquamous carcinoma	33	28	100	0	0	IA	T1	65-69 years	One primary only	Yes	Yes	1	1	0	Hospital inpatient/outpatient or clinic	0	0	Blank(s)	Blank(s)	Alive	4 or more regional lymph nodes removed	None; diagnosed at autopsy	#NULL!	#NULL!	Surgery performed	2	0	2	N0
0	2010	1	1	0	0	0	63	1	1	1	1	12	0	T2a	M0	17073186	Non-Spanish-Hispanic-Latino	C34.1-Upper lobe, lung	8560	8560/3: Adenosquamous carcinoma	33	31	100	0	0	IB	T2	75-79 years	3rd of 3 or more primaries	No	Yes	3	4	0	Hospital inpatient/outpatient or clinic	0	0	Blank(s)	Blank(s)	Non-Melanoma Skin	4 or more regional lymph nodes removed	None; diagnosed at autopsy	#NULL!	#NULL!	Surgery performed	2	0	2	N0
0	2007	1	1	0	0	1	21	1	1	2	1	11	0	T3	M0	17319169	Non-Spanish-Hispanic-Latino	C34.3-Lower lobe, lung	8560	8560/3: Adenosquamous carcinoma	33	53	450	0	0	IB	T2	80-84 years	2nd of 2 or more primaries	No	Yes	2	2	0	Hospital inpatient/outpatient or clinic	988	Blank(s)	Blank(s)	Blank(s)	Lung and Bronchus	4 or more regional lymph nodes removed	None; diagnosed at autopsy	#NULL!	#NULL!	Surgery performed	2	0	2	N0
0	2008	1	1	0	0	0	19	1	0	1	1	22	0	T1	M0	17565586	Non-Spanish-Hispanic-Latino	C34.3-Lower lobe, lung	8560	8560/3: Adenosquamous carcinoma	33	22	100	0	0	IA	T1	70-74 years	4th of 4 or more primaries	No	Yes	3	4	0	Hospital inpatient/outpatient or clinic	988	Blank(s)	Blank(s)	Blank(s)	Miscellaneous Malignant Cancer	4 or more regional lymph nodes removed	None; diagnosed at autopsy	#NULL!	#NULL!	Surgery performed	2	0	2	N0
1	2011	1	1	0	0	0	18	1	0	2	1	10	0	T2a	M0	17728338	Non-Spanish-Hispanic-Latino	C34.1-Upper lobe, lung	8560	8560/3: Adenosquamous carcinoma	33	22	430	0	0	IIIB	T4	75-79 years	2nd of 2 or more primaries	No	Yes	2	2	0	Hospital inpatient/outpatient or clinic	10	10	Blank(s)	Blank(s)	Diseases of Heart	4 or more regional lymph nodes removed	None; diagnosed at autopsy	#NULL!	#NULL!	Surgery performed	2	0	2	N0
1	2010	1	1	0	0	1	12	1	1	2	1	10	0	T2b	M0	17820143	Non-Spanish-Hispanic-Latino	C34.3-Lower lobe, lung	8560	8560/3: Adenosquamous carcinoma	33	50	430	0	0	IB	T2	65-69 years	2nd of 2 or more primaries	No	Yes	2	2	0	Hospital inpatient/outpatient or clinic	0	40	Blank(s)	Blank(s)	Lung and Bronchus	4 or more regional lymph nodes removed	None; diagnosed at autopsy	#NULL!	#NULL!	Surgery performed	2	0	2	N0
1	2009	1	1	0	0	1	62	1	1	2	1	11	0	T1	M0	17842327	Non-Spanish-Hispanic-Latino	C34.3-Lower lobe, lung	8560	8560/3: Adenosquamous carcinoma	33	30	100	0	0	IA	T1	65-69 years	1st of 2 or more primaries	Yes	Yes	1	2	0	Hospital inpatient/outpatient or clinic	988	Blank(s)	Blank(s)	Blank(s)	Lung and Bronchus	4 or more regional lymph nodes removed	None; diagnosed at autopsy	#NULL!	#NULL!	Surgery performed	2	0	2	N0
1	2009	1	1	0	0	0	94	1	0	1	1	12	0	T1	M0	17844514	Non-Spanish-Hispanic-Latino	C34.1-Upper lobe, lung	8560	8560/3: Adenosquamous carcinoma	30	10	100	0	0	IA	T1	70-74 years	1st of 2 or more primaries	Yes	Yes	1	2	0	Hospital inpatient/outpatient or clinic	988	Blank(s)	Blank(s)	Blank(s)	Miscellaneous Malignant Cancer	4 or more regional lymph nodes removed	None; diagnosed at autopsy	#NULL!	#NULL!	Surgery performed	2	0	2	N0
0	2010	1	1	0	1	0	98	0	1	1	1	10	0	T2a	M0	17859189	Non-Spanish-Hispanic-Latino	C34.3-Lower lobe, lung	8560	8560/3: Adenosquamous carcinoma	33	26	455	0	0	IB	T2	65-69 years	One primary only	Yes	Yes	1	1	0	Hospital inpatient/outpatient or clinic	0	0	Blank(s)	Blank(s)	Alive	4 or more regional lymph nodes removed	None; diagnosed at autopsy	#NULL!	#NULL!	Surgery performed	2	0	2	N0
0	2011	1	1	0	0	0	92	0	1	2	1	12	0	T1	M0	17885922	Non-Spanish-Hispanic-Latino	C34.3-Lower lobe, lung	8560	8560/3: Adenosquamous carcinoma	33	22	100	0	0	IA	T1	80-84 years	One primary only	Yes	Yes	1	1	0	Hospital inpatient/outpatient or clinic	0	0	Blank(s)	Blank(s)	Alive	4 or more regional lymph nodes removed	None; diagnosed at autopsy	#NULL!	#NULL!	Surgery performed	2	0	2	N0
0	2010	1	1	0	0	0	96	0	1	5	0	14	0	T1	M0	17907966	Non-Spanish-Hispanic-Latino	C34.1-Upper lobe, lung	8560	8560/3: Adenosquamous carcinoma	30	22	100	0	0	IA	T1	55-59 years	One primary only	Yes	Yes	1	1	0	Hospital inpatient/outpatient or clinic	0	998	Blank(s)	Blank(s)	Alive	4 or more regional lymph nodes removed	None; diagnosed at autopsy	#NULL!	#NULL!	Surgery performed	2	0	2	N0
1	2014	1	1	0	0	0	26	1	0	5	0	18	0	T1	M0	17998226	Non-Spanish-Hispanic-Latino	C34.1-Upper lobe, lung	8560	8560/3: Adenosquamous carcinoma	33	27	100	0	0	IA	T1	55-59 years	One primary only	Yes	Yes	1	1	0	Hospital inpatient/outpatient or clinic	0	0	Blank(s)	Blank(s)	Breast	4 or more regional lymph nodes removed	None; diagnosed at autopsy	#NULL!	#NULL!	Surgery performed	2	0	2	N0
0	2005	1	1	0	0	0	6	1	1	1	1	18	0	T2a	M0	21414034	Non-Spanish-Hispanic-Latino	C34.8-Overlapping lesion of lung	8560	8560/3: Adenosquamous carcinoma	45	32	210	0	0	IB	T2	70-74 years	2nd of 2 or more primaries	No	Yes	2	2	0	Hospital inpatient/outpatient or clinic	988	Blank(s)	Blank(s)	Blank(s)	Larynx	4 or more regional lymph nodes removed	None; diagnosed at autopsy	#NULL!	#NULL!	Surgery performed	2	0	2	N0
1	2010	1	1	0	0	1	19	1	0	1	1	24	0	T1	M0	21497214	Non-Spanish-Hispanic-Latino	C34.1-Upper lobe, lung	8560	8560/3: Adenosquamous carcinoma	33	19	110	0	0	IA	T1	75-79 years	1st of 2 or more primaries	Yes	Yes	1	2	0	Hospital inpatient/outpatient or clinic	0	0	Blank(s)	Blank(s)	Lung and Bronchus	4 or more regional lymph nodes removed	None; diagnosed at autopsy	#NULL!	#NULL!	Surgery performed	2	0	2	N0
1	2012	1	1	0	0	0	77	0	1	2	1	11	0	T1	M0	21521779	Non-Spanish-Hispanic-Latino	C34.3-Lower lobe, lung	8560	8560/3: Adenosquamous carcinoma	33	10	110	0	0	IA	T1	75-79 years	2nd of 2 or more primaries	Yes	Yes	2	2	0	Hospital inpatient/outpatient or clinic	0	0	Blank(s)	Blank(s)	Alive	4 or more regional lymph nodes removed	None; diagnosed at autopsy	#NULL!	#NULL!	Surgery performed	2	0	2	N0
0	2007	1	1	0	0	0	132	1	1	2	1	11	0	T2a	M0	23592281	Non-Spanish-Hispanic-Latino	C34.1-Upper lobe, lung	8560	8560/3: Adenosquamous carcinoma	33	32	100	0	0	IB	T2	80-84 years	2nd of 2 or more primaries	No	Yes	2	3	0	Hospital inpatient/outpatient or clinic	988	Blank(s)	Blank(s)	Blank(s)	Other Cause of Death	4 or more regional lymph nodes removed	None; diagnosed at autopsy	#NULL!	#NULL!	Surgery performed	2	0	2	N0
0	2013	1	1	0	0	1	9	1	0	2	1	33	0	T2a	M0	23682852	Non-Spanish-Hispanic-Latino	C34.1-Upper lobe, lung	8560	8560/3: Adenosquamous carcinoma	33	30	430	0	0	IB	T2	85+ years	2nd of 2 or more primaries	No	Yes	2	2	0	Hospital inpatient/outpatient or clinic	0	20	Blank(s)	Blank(s)	Lung and Bronchus	4 or more regional lymph nodes removed	None; diagnosed at autopsy	#NULL!	#NULL!	Surgery performed	2	0	2	N0
1	2006	1	1	0	0	1	127	1	0	1	1	13	0	T3	M0	23781406	Non-Spanish-Hispanic-Latino	C34.1-Upper lobe, lung	8560	8560/3: Adenosquamous carcinoma	33	25	650	0	0	IIIB	T4	70-74 years	1st of 2 or more primaries	Yes	Yes	1	2	0	Hospital inpatient/outpatient or clinic	988	Blank(s)	Blank(s)	Blank(s)	Lung and Bronchus	4 or more regional lymph nodes removed	None; diagnosed at autopsy	#NULL!	#NULL!	Surgery performed	2	0	2	N0
1	2013	1	1	0	0	0	62	0	0	1	1	10	0	T1	M0	23837772	Non-Spanish-Hispanic-Latino	C34.1-Upper lobe, lung	8560	8560/3: Adenosquamous carcinoma	33	25	100	0	0	IA	T1	70-74 years	2nd of 2 or more primaries	No	Yes	2	3	0	Hospital inpatient/outpatient or clinic	0	0	Blank(s)	Blank(s)	Alive	4 or more regional lymph nodes removed	None; diagnosed at autopsy	#NULL!	#NULL!	Surgery performed	2	0	2	N0
0	2008	1	1	0	0	0	95	1	0	1	1	13	0	T2a	M0	23864911	Non-Spanish-Hispanic-Latino	C34.1-Upper lobe, lung	8560	8560/3: Adenosquamous carcinoma	33	25	450	0	0	IB	T2	80-84 years	One primary only	Yes	Yes	1	1	0	Hospital inpatient/outpatient or clinic	988	Blank(s)	Blank(s)	Blank(s)	Accidents and Adverse Effects	4 or more regional lymph nodes removed	None; diagnosed at autopsy	#NULL!	#NULL!	Surgery performed	2	0	2	N0
0	2008	1	1	0	0	0	89	1	1	2	1	17	0	T2a	M0	23883912	Non-Spanish-Hispanic-Latino	C34.1-Upper lobe, lung	8560	8560/3: Adenosquamous carcinoma	33	40	450	0	0	IB	T2	85+ years	2nd of 2 or more primaries	No	Yes	2	2	0	Hospital inpatient/outpatient or clinic	988	Blank(s)	Blank(s)	Blank(s)	Alzheimers (ICD-9 and 10 only)	4 or more regional lymph nodes removed	None; diagnosed at autopsy	#NULL!	#NULL!	Surgery performed	2	0	2	N0
0	2010	1	1	0	0	1	22	1	1	2	1	26	0	T2a	M0	23884098	Non-Spanish-Hispanic-Latino	C34.1-Upper lobe, lung	8560	8560/3: Adenosquamous carcinoma	33	28	430	0	0	IB	T2	70-74 years	2nd of 2 or more primaries	No	Yes	2	2	0	Hospital inpatient/outpatient or clinic	0	40	Blank(s)	Blank(s)	Lung and Bronchus	4 or more regional lymph nodes removed	None; diagnosed at autopsy	#NULL!	#NULL!	Surgery performed	2	0	2	N0
0	2008	1	1	0	0	1	85	1	1	2	1	15	0	T2a	M0	23902582	Non-Spanish-Hispanic-Latino	C34.1-Upper lobe, lung	8560	8560/3: Adenosquamous carcinoma	33	30	450	0	0	IB	T2	75-79 years	One primary only	Yes	Yes	1	1	0	Hospital inpatient/outpatient or clinic	988	Blank(s)	Blank(s)	Blank(s)	Lung and Bronchus	4 or more regional lymph nodes removed	None; diagnosed at autopsy	#NULL!	#NULL!	Surgery performed	2	0	2	N0
0	2009	2	1	0	0	1	12	1	0	2	0	11	0	T4	M0	23904701	Non-Spanish-Hispanic-Latino	C34.1-Upper lobe, lung	8560	8560/3: Adenosquamous carcinoma	46	56	600	0	0	IIB	T3	50-54 years	One primary only	Yes	Yes	1	1	0	Hospital inpatient/outpatient or clinic	988	Blank(s)	Blank(s)	Blank(s)	Lung and Bronchus	4 or more regional lymph nodes removed	None; diagnosed at autopsy	#NULL!	#NULL!	Surgery performed	2	0	2	N0
1	2009	1	1	0	0	1	106	1	1	2	0	13	0	T2a	M0	23938188	Non-Spanish-Hispanic-Latino	C34.1-Upper lobe, lung	8560	8560/3: Adenosquamous carcinoma	33	14	450	0	0	IB	T2	50-54 years	One primary only	Yes	Yes	1	1	0	Hospital inpatient/outpatient or clinic	988	Blank(s)	Blank(s)	Blank(s)	Lung and Bronchus	4 or more regional lymph nodes removed	None; diagnosed at autopsy	#NULL!	#NULL!	Surgery performed	2	0	2	N0
1	2010	1	1	0	0	0	98	0	1	2	1	13	0	T2a	M0	23982765	Non-Spanish-Hispanic-Latino	C34.1-Upper lobe, lung	8560	8560/3: Adenosquamous carcinoma	33	7	420	0	0	IB	T2	65-69 years	2nd of 2 or more primaries	No	No	2	3	0	Hospital inpatient/outpatient or clinic	0	20	Blank(s)	Blank(s)	Alive	4 or more regional lymph nodes removed	None; diagnosed at autopsy	#NULL!	#NULL!	Surgery performed	2	0	2	N0
1	2011	2	1	0	1	0	95	0	2	2	0	13	0	T2a	M0	23999879	Non-Spanish-Hispanic-Latino	C34.3-Lower lobe, lung	8560	8560/3: Adenosquamous carcinoma	33	35	100	0	0	IB	T2	45-49 years	1st of 2 or more primaries	Yes	Yes	1	1	0	Hospital inpatient/outpatient or clinic	0	0	Blank(s)	Blank(s)	Alive	4 or more regional lymph nodes removed	None; diagnosed at autopsy	#NULL!	#NULL!	Surgery performed	2	0	2	N0
0	2011	2	1	0	0	1	47	1	1	2	1	23	0	T2b	M0	24022567	Non-Spanish-Hispanic-Latino	C34.1-Upper lobe, lung	8560	8560/3: Adenosquamous carcinoma	33	46	100	0	0	IB	T2	70-74 years	2nd of 2 or more primaries	No	Yes	2	2	0	Hospital inpatient/outpatient or clinic	0	0	Blank(s)	Blank(s)	Lung and Bronchus	4 or more regional lymph nodes removed	None; diagnosed at autopsy	#NULL!	#NULL!	Surgery performed	2	0	2	N0
1	2013	1	1	0	1	0	60	0	0	2	0	33	0	T2b	M0	24129355	Non-Spanish-Hispanic-Latino	C34.1-Upper lobe, lung	8560	8560/3: Adenosquamous carcinoma	33	46	420	0	0	IB	T2	60-64 years	One primary only	Yes	Yes	1	1	0	Hospital inpatient/outpatient or clinic	0	10	Blank(s)	Blank(s)	Alive	4 or more regional lymph nodes removed	None; diagnosed at autopsy	#NULL!	#NULL!	Surgery performed	2	0	2	N0
0	2013	1	1	0	0	0	61	0	1	2	1	24	0	T1	M0	24131682	Non-Spanish-Hispanic-Latino	C34.3-Lower lobe, lung	8560	8560/3: Adenosquamous carcinoma	33	18	100	0	0	IA	T1	70-74 years	One primary only	Yes	Yes	1	1	0	Hospital inpatient/outpatient or clinic	0	0	Blank(s)	Blank(s)	Alive	4 or more regional lymph nodes removed	None; diagnosed at autopsy	#NULL!	#NULL!	Surgery performed	2	0	2	N0
0	2013	1	1	0	0	0	51	1	1	1	1	14	0	T1	M0	24135067	Non-Spanish-Hispanic-Latino	C34.1-Upper lobe, lung	8560	8560/3: Adenosquamous carcinoma	33	16	100	0	0	IA	T1	75-79 years	One primary only	Yes	Yes	1	1	0	Hospital inpatient/outpatient or clinic	0	0	Blank(s)	Blank(s)	Diseases of Heart	4 or more regional lymph nodes removed	None; diagnosed at autopsy	#NULL!	#NULL!	Surgery performed	2	0	2	N0
0	2014	1	1	0	0	0	1	1	1	2	1	26	0	T2a	M0	24156325	Non-Spanish-Hispanic-Latino	C34.3-Lower lobe, lung	8560	8560/3: Adenosquamous carcinoma	33	31	100	0	0	IB	T2	80-84 years	One primary only	Yes	Yes	1	1	0	Hospital inpatient/outpatient or clinic	0	0	Blank(s)	Blank(s)	Other Cause of Death	4 or more regional lymph nodes removed	None; diagnosed at autopsy	#NULL!	#NULL!	Surgery performed	2	0	2	N0
0	2011	1	1	0	0	0	3	1	1	2	1	11	0	T2b	M0	28177437	Non-Spanish-Hispanic-Latino	C34.3-Lower lobe, lung	8560	8560/3: Adenosquamous carcinoma	33	45	100	0	0	IB	T2	65-69 years	2nd of 2 or more primaries	No	Yes	2	2	0	Hospital inpatient/outpatient or clinic	0	998	Blank(s)	Blank(s)	Other Cause of Death	4 or more regional lymph nodes removed	None; diagnosed at autopsy	#NULL!	#NULL!	Surgery performed	2	0	2	N0
0	2007	1	1	0	0	0	26	1	1	1	1	14	0	T1	M0	28229688	Non-Spanish-Hispanic-Latino	C34.1-Upper lobe, lung	8560	8560/3: Adenosquamous carcinoma	30	17	100	0	0	IA	T1	70-74 years	2nd of 2 or more primaries	No	Yes	2	2	0	Hospital inpatient/outpatient or clinic	988	Blank(s)	Blank(s)	Blank(s)	Chronic Obstructive Pulmonary Disease and Allied Cond	4 or more regional lymph nodes removed	None; diagnosed at autopsy	#NULL!	#NULL!	Surgery performed	2	0	2	N0
0	2005	1	1	0	1	1	19	1	1	2	0	11	0	T2a	M0	28239861	Non-Spanish-Hispanic-Latino	C34.1-Upper lobe, lung	8560	8560/3: Adenosquamous carcinoma	33	37	450	0	0	IB	T2	55-59 years	One primary only	Yes	Yes	1	1	0	Hospital inpatient/outpatient or clinic	988	Blank(s)	Blank(s)	Blank(s)	Lung and Bronchus	4 or more regional lymph nodes removed	None; diagnosed at autopsy	#NULL!	#NULL!	Surgery performed	2	0	2	N0
1	2005	1	1	0	0	1	32	1	1	1	0	11	0	T1	M0	28244147	Non-Spanish-Hispanic-Latino	C34.1-Upper lobe, lung	8560	8560/3: Adenosquamous carcinoma	33	18	110	0	0	IA	T1	60-64 years	One primary only	Yes	Yes	1	1	0	Hospital inpatient/outpatient or clinic	988	Blank(s)	Blank(s)	Blank(s)	Lung and Bronchus	4 or more regional lymph nodes removed	None; diagnosed at autopsy	#NULL!	#NULL!	Surgery performed	2	0	2	N0
0	2006	1	1	0	0	1	2	1	1	2	1	10	0	T4	M0	28250446	Non-Spanish-Hispanic-Latino	C34.3-Lower lobe, lung	8560	8560/3: Adenosquamous carcinoma	33	135	100	0	0	IB	T2	80-84 years	2nd of 2 or more primaries	No	Yes	2	2	0	Hospital inpatient/outpatient or clinic	988	Blank(s)	Blank(s)	Blank(s)	Lung and Bronchus	4 or more regional lymph nodes removed	None; diagnosed at autopsy	#NULL!	#NULL!	Surgery performed	2	0	2	N0
0	2006	1	1	0	0	0	55	1	1	1	0	19	0	T2b	M0	28323778	Non-Spanish-Hispanic-Latino	C34.3-Lower lobe, lung	8560	8560/3: Adenosquamous carcinoma	33	45	100	0	0	IB	T2	60-64 years	1st of 2 or more primaries	Yes	Yes	1	2	0	Hospital inpatient/outpatient or clinic	988	Blank(s)	Blank(s)	Blank(s)	In situ, benign or unknown behavior neoplasm	4 or more regional lymph nodes removed	Non-primary surgical procedure to other regional sites	#NULL!	#NULL!	Surgery performed	2	0	2	N0
0	2011	1	1	0	0	0	51	1	1	2	1	12	0	T1	M0	28373229	Non-Spanish-Hispanic-Latino	C34.1-Upper lobe, lung	8560	8560/3: Adenosquamous carcinoma	33	26	100	0	0	IA	T1	80-84 years	1st of 2 or more primaries	Yes	Yes	1	2	0	Hospital inpatient/outpatient or clinic	0	0	Blank(s)	Blank(s)	Non-Hodgkin Lymphoma	4 or more regional lymph nodes removed	None; diagnosed at autopsy	#NULL!	#NULL!	Surgery performed	2	0	2	N0
1	2011	1	1	0	0	0	90	0	1	2	1	10	0	T2a	M0	28403839	Non-Spanish-Hispanic-Latino	C34.8-Overlapping lesion of lung	8560	8560/3: Adenosquamous carcinoma	33	40	430	0	0	IB	T2	75-79 years	One primary only	Yes	Yes	1	1	0	Hospital inpatient/outpatient or clinic	0	20	Blank(s)	Blank(s)	Alive	4 or more regional lymph nodes removed	None; diagnosed at autopsy	#NULL!	#NULL!	Surgery performed	2	0	2	N0
0	2012	1	1	0	0	0	19	1	1	1	0	10	0	T2a	M0	28424919	Non-Spanish-Hispanic-Latino	C34.1-Upper lobe, lung	8560	8560/3: Adenosquamous carcinoma	33	15	420	0	0	IB	T2	60-64 years	4th of 4 or more primaries	No	Yes	4	4	0	Hospital inpatient/outpatient or clinic	0	20	Blank(s)	Blank(s)	Melanoma of the Skin	4 or more regional lymph nodes removed	None; diagnosed at autopsy	#NULL!	#NULL!	Surgery performed	2	0	2	N0
1	2010	1	1	0	1	0	102	0	1	1	0	13	0	T2a	M0	29866860	Non-Spanish-Hispanic-Latino	C34.1-Upper lobe, lung	8560	8560/3: Adenosquamous carcinoma	33	40	100	0	0	IB	T2	55-59 years	3rd of 3 or more primaries	No	Yes	3	3	0	Hospital inpatient/outpatient or clinic	0	0	Blank(s)	Blank(s)	Alive	4 or more regional lymph nodes removed	None; diagnosed at autopsy	#NULL!	#NULL!	Surgery performed	2	0	2	N0
0	2012	1	1	0	0	0	45	1	1	2	1	11	0	T2a	M0	30183333	Non-Spanish-Hispanic-Latino	C34.2-Middle lobe, lung	8560	8560/3: Adenosquamous carcinoma	33	38	100	0	0	IB	T2	80-84 years	3rd of 3 or more primaries	No	Yes	3	3	0	Hospital inpatient/outpatient or clinic	0	0	Blank(s)	Blank(s)	Diseases of Heart	4 or more regional lymph nodes removed	None; diagnosed at autopsy	#NULL!	#NULL!	Surgery performed	2	0	2	N0
0	2005	1	1	0	0	0	162	1	1	1	0	13	0	T2b	M0	30220237	Non-Spanish-Hispanic-Latino	C34.8-Overlapping lesion of lung	8560	8560/3: Adenosquamous carcinoma	30	50	100	0	0	IB	T2	55-59 years	One primary only	Yes	Yes	1	1	0	Hospital inpatient/outpatient or clinic	988	Blank(s)	Blank(s)	Blank(s)	Chronic Obstructive Pulmonary Disease and Allied Cond	4 or more regional lymph nodes removed	None; diagnosed at autopsy	#NULL!	#NULL!	Surgery performed	2	0	2	N0
1	2006	1	1	0	1	0	148	0	1	2	0	10	0	T2a	M0	30259845	Spanish-Hispanic-Latino	C34.1-Upper lobe, lung	8560	8560/3: Adenosquamous carcinoma	33	40	100	0	0	IB	T2	50-54 years	One primary only	Yes	Yes	1	1	0	Hospital inpatient/outpatient or clinic	988	Blank(s)	Blank(s)	Blank(s)	Alive	4 or more regional lymph nodes removed	None; diagnosed at autopsy	#NULL!	#NULL!	Surgery performed	2	0	2	N0
0	2006	1	1	0	0	0	47	1	0	2	0	12	0	T1	M0	30264312	Non-Spanish-Hispanic-Latino	C34.3-Lower lobe, lung	8560	8560/3: Adenosquamous carcinoma	30	30	100	0	0	IA	T1	55-59 years	One primary only	Yes	Yes	1	1	0	Hospital inpatient/outpatient or clinic	988	Blank(s)	Blank(s)	Blank(s)	Other Cause of Death	4 or more regional lymph nodes removed	None; diagnosed at autopsy	#NULL!	#NULL!	Surgery performed	2	0	2	N0
0	2007	1	1	0	0	0	143	0	1	1	0	14	0	T1	M0	30284260	Non-Spanish-Hispanic-Latino	C34.9-Lung, NOS	8560	8560/3: Adenosquamous carcinoma	33	20	100	0	0	IA	T1	60-64 years	1st of 2 or more primaries	Yes	Yes	1	2	0	Hospital inpatient/outpatient or clinic	988	Blank(s)	Blank(s)	Blank(s)	Alive	4 or more regional lymph nodes removed	None; diagnosed at autopsy	#NULL!	#NULL!	Surgery performed	2	0	2	N0
1	2008	1	1	0	0	0	122	1	0	1	1	28	0	T1	M0	30303260	Non-Spanish-Hispanic-Latino	C34.1-Upper lobe, lung	8560	8560/3: Adenosquamous carcinoma	33	20	100	0	0	IA	T1	85+ years	One primary only	Yes	Yes	1	1	0	Hospital inpatient/outpatient or clinic	988	Blank(s)	Blank(s)	Blank(s)	Other Cause of Death	4 or more regional lymph nodes removed	None; diagnosed at autopsy	#NULL!	#NULL!	Surgery performed	2	0	2	N0
0	2009	1	1	1	0	1	8	1	1	2	1	35	0	T3	M1	30316638	Non-Spanish-Hispanic-Latino	C34.3-Lower lobe, lung	8560	8560/3: Adenosquamous carcinoma	33	50	650	0	35	IV	T4	75-79 years	4th of 4 or more primaries	No	Yes	1	4	0	Hospital inpatient/outpatient or clinic	988	Blank(s)	Blank(s)	Blank(s)	Lung and Bronchus	4 or more regional lymph nodes removed	None; diagnosed at autopsy	#NULL!	#NULL!	Surgery performed	2	0	2	N0
1	2013	2	1	0	0	0	66	0	1	2	0	20	0	T2a	M0	30344688	Non-Spanish-Hispanic-Latino	C34.1-Upper lobe, lung	8560	8560/3: Adenosquamous carcinoma	33	22	430	0	0	IB	T2	55-59 years	2nd of 2 or more primaries	No	Yes	2	2	0	Hospital inpatient/outpatient or clinic	0	40	Blank(s)	Blank(s)	Alive	4 or more regional lymph nodes removed	None; diagnosed at autopsy	#NULL!	#NULL!	Surgery performed	2	0	2	N0
1	2010	1	1	0	0	1	24	1	0	1	1	35	0	T1	M0	30350468	Non-Spanish-Hispanic-Latino	C34.1-Upper lobe, lung	8560	8560/3: Adenosquamous carcinoma	33	29	300	0	0	IA	T1	80-84 years	3rd of 3 or more primaries	No	Yes	1	3	0	Hospital inpatient/outpatient or clinic	0	0	Blank(s)	Blank(s)	Lung and Bronchus	4 or more regional lymph nodes removed	None; diagnosed at autopsy	#NULL!	#NULL!	Surgery performed	2	0	2	N0
1	2010	1	1	0	0	0	105	0	1	2	0	13	0	T2a	M0	30356425	Non-Spanish-Hispanic-Latino	C34.1-Upper lobe, lung	8560	8560/3: Adenosquamous carcinoma	33	35	200	0	0	IB	T2	55-59 years	1st of 2 or more primaries	Yes	Yes	1	2	1	Hospital inpatient/outpatient or clinic	0	0	Blank(s)	Blank(s)	Alive	4 or more regional lymph nodes removed	None; diagnosed at autopsy	#NULL!	#NULL!	Surgery performed	2	0	2	N0
1	2011	1	1	0	0	0	85	0	1	1	1	15	0	T2a	M0	30395833	Non-Spanish-Hispanic-Latino	C34.3-Lower lobe, lung	8560	8560/3: Adenosquamous carcinoma	33	26	420	0	0	IB	T2	70-74 years	One primary only	Yes	Yes	1	1	0	Hospital inpatient/outpatient or clinic	0	20	Blank(s)	Blank(s)	Alive	4 or more regional lymph nodes removed	None; diagnosed at autopsy	#NULL!	#NULL!	Surgery performed	2	0	2	N0
0	2012	1	1	0	0	0	73	0	0	1	0	15	0	T1	M0	30414778	Non-Spanish-Hispanic-Latino	C34.1-Upper lobe, lung	8560	8560/3: Adenosquamous carcinoma	33	12	100	0	0	IA	T1	50-54 years	One primary only	Yes	Yes	1	1	0	Hospital inpatient/outpatient or clinic	0	0	Blank(s)	Blank(s)	Alive	4 or more regional lymph nodes removed	None; diagnosed at autopsy	#NULL!	#NULL!	Surgery performed	2	0	2	N0
0	2013	1	1	0	1	0	62	0	0	1	1	27	0	T3	M0	30434856	Non-Spanish-Hispanic-Latino	C34.3-Lower lobe, lung	8560	8560/3: Adenosquamous carcinoma	30	70	200	0	0	IB	T2	70-74 years	One primary only	Yes	Yes	1	1	0	Hospital inpatient/outpatient or clinic	0	0	Blank(s)	Blank(s)	Alive	4 or more regional lymph nodes removed	None; diagnosed at autopsy	#NULL!	#NULL!	Surgery performed	2	0	2	N0
1	2013	1	1	0	0	0	63	0	0	1	1	40	0	T2a	M0	30439986	Non-Spanish-Hispanic-Latino	C34.3-Lower lobe, lung	8560	8560/3: Adenosquamous carcinoma	33	18	430	0	0	IB	T2	80-84 years	2nd of 2 or more primaries	No	Yes	1	2	0	Hospital inpatient/outpatient or clinic	0	40	Blank(s)	Blank(s)	Alive	4 or more regional lymph nodes removed	None; diagnosed at autopsy	#NULL!	#NULL!	Surgery performed	2	0	2	N0
1	2006	2	1	0	0	0	7	1	1	5	1	20	0	T1	M0	32401620	Non-Spanish-Hispanic-Latino	C34.3-Lower lobe, lung	8560	8560/3: Adenosquamous carcinoma	33	18	100	0	0	IA	T1	65-69 years	3rd of 3 or more primaries	No	Yes	3	3	0	Hospital inpatient/outpatient or clinic	988	Blank(s)	Blank(s)	Blank(s)	Miscellaneous Malignant Cancer	4 or more regional lymph nodes removed	None; diagnosed at autopsy	#NULL!	#NULL!	Surgery performed	2	0	2	N0
0	2005	1	1	0	0	0	130	1	0	1	1	16	0	T1	M0	32770377	Non-Spanish-Hispanic-Latino	C34.3-Lower lobe, lung	8560	8560/3: Adenosquamous carcinoma	33	12	100	0	0	IA	T1	65-69 years	2nd of 2 or more primaries	No	Yes	2	2	0	Hospital inpatient/outpatient or clinic	0	Blank(s)	Blank(s)	Blank(s)	Diseases of Heart	4 or more regional lymph nodes removed	None; diagnosed at autopsy	#NULL!	#NULL!	Surgery performed	2	0	2	N0
1	2009	1	1	0	0	1	76	1	1	1	0	10	0	T2a	M0	32863319	Non-Spanish-Hispanic-Latino	C34.1-Upper lobe, lung	8560	8560/3: Adenosquamous carcinoma	33	10	450	0	0	IB	T2	55-59 years	One primary only	Yes	Yes	2	1	1	Hospital inpatient/outpatient or clinic	0	Blank(s)	Blank(s)	Blank(s)	Lung and Bronchus	4 or more regional lymph nodes removed	None; diagnosed at autopsy	#NULL!	#NULL!	Surgery performed	2	0	2	N0
0	2010	1	1	0	0	0	104	0	1	2	1	12	0	T1	M0	32881272	Non-Spanish-Hispanic-Latino	C34.1-Upper lobe, lung	8560	8560/3: Adenosquamous carcinoma	30	25	100	0	0	IA	T1	75-79 years	One primary only	Yes	Yes	1	1	0	Hospital inpatient/outpatient or clinic	0	0	Blank(s)	Blank(s)	Alive	4 or more regional lymph nodes removed	None; diagnosed at autopsy	#NULL!	#NULL!	Surgery performed	2	0	2	N0
1	2013	2	1	0	0	0	69	0	1	2	0	12	0	T1	M0	34402432	Non-Spanish-Hispanic-Latino	C34.3-Lower lobe, lung	8560	8560/3: Adenosquamous carcinoma	33	25	100	0	0	IA	T1	60-64 years	2nd of 2 or more primaries	No	Yes	1	2	0	Hospital inpatient/outpatient or clinic	0	0	Blank(s)	Blank(s)	Alive	4 or more regional lymph nodes removed	None; diagnosed at autopsy	#NULL!	#NULL!	Surgery performed	2	0	2	N0
0	2006	1	1	0	1	1	104	1	1	2	1	17	0	T2a	M0	34428533	Non-Spanish-Hispanic-Latino	C34.2-Middle lobe, lung	8560	8560/3: Adenosquamous carcinoma	33	35	100	0	0	IB	T2	75-79 years	2nd of 2 or more primaries	Yes	Yes	2	2	0	Hospital inpatient/outpatient or clinic	988	Blank(s)	Blank(s)	Blank(s)	Lung and Bronchus	4 or more regional lymph nodes removed	None; diagnosed at autopsy	#NULL!	#NULL!	Surgery performed	2	0	2	N0
1	2013	1	1	0	0	0	65	0	1	2	0	19	0	T2a	M0	34452137	Non-Spanish-Hispanic-Latino	C34.1-Upper lobe, lung	8560	8560/3: Adenosquamous carcinoma	33	37	420	0	0	IB	T2	55-59 years	2nd of 2 or more primaries	No	Yes	2	2	0	Hospital inpatient/outpatient or clinic	0	10	Blank(s)	Blank(s)	Alive	4 or more regional lymph nodes removed	None; diagnosed at autopsy	#NULL!	#NULL!	Surgery performed	2	0	2	N0
0	2007	2	1	0	0	1	29	1	1	2	1	10	0	T1	M0	34799062	Non-Spanish-Hispanic-Latino	C34.1-Upper lobe, lung	8560	8560/3: Adenosquamous carcinoma	33	20	100	0	0	IA	T1	75-79 years	2nd of 2 or more primaries	Yes	Yes	2	2	0	Hospital inpatient/outpatient or clinic	988	Blank(s)	Blank(s)	Blank(s)	Lung and Bronchus	4 or more regional lymph nodes removed	None; diagnosed at autopsy	#NULL!	#NULL!	Surgery performed	2	0	2	N0
0	2005	1	1	0	0	0	62	1	1	1	1	11	0	T1	M0	34889343	Non-Spanish-Hispanic-Latino	C34.1-Upper lobe, lung	8560	8560/3: Adenosquamous carcinoma	33	6	100	0	0	IA	T1	75-79 years	2nd of 2 or more primaries	No	Yes	2	2	0	Hospital inpatient/outpatient or clinic	988	Blank(s)	Blank(s)	Blank(s)	Non-Melanoma Skin	4 or more regional lymph nodes removed	None; diagnosed at autopsy	#NULL!	#NULL!	Surgery performed	2	0	2	N0
1	2005	1	1	0	0	0	144	1	1	1	0	18	0	T1	M0	34940097	Non-Spanish-Hispanic-Latino	C34.3-Lower lobe, lung	8560	8560/3: Adenosquamous carcinoma	33	21	100	0	0	IA	T1	50-54 years	2nd of 2 or more primaries	No	Yes	2	3	0	Hospital inpatient/outpatient or clinic	988	Blank(s)	Blank(s)	Blank(s)	Nephritis, Nephrotic Syndrome and Nephrosis	4 or more regional lymph nodes removed	None; diagnosed at autopsy	#NULL!	#NULL!	Surgery performed	2	0	2	N0
1	2009	1	1	0	0	1	65	1	1	2	1	13	0	T2a	M0	35160646	Non-Spanish-Hispanic-Latino	C34.1-Upper lobe, lung	8560	8560/3: Adenosquamous carcinoma	33	22	450	0	0	IB	T2	75-79 years	3rd of 3 or more primaries	No	Yes	3	3	0	Hospital inpatient/outpatient or clinic	988	Blank(s)	Blank(s)	Blank(s)	Lung and Bronchus	4 or more regional lymph nodes removed	None; diagnosed at autopsy	#NULL!	#NULL!	Surgery performed	2	0	2	N0
1	2006	1	1	0	0	0	148	0	1	1	1	14	0	T1	M0	35220343	Spanish-Hispanic-Latino	C34.1-Upper lobe, lung	8560	8560/3: Adenosquamous carcinoma	33	25	100	0	0	IA	T1	65-69 years	2nd of 2 or more primaries	Yes	Yes	2	3	0	Hospital inpatient/outpatient or clinic	988	Blank(s)	Blank(s)	Blank(s)	Alive	4 or more regional lymph nodes removed	None; diagnosed at autopsy	#NULL!	#NULL!	Surgery performed	2	0	2	N0
0	2004	1	1	0	0	0	161	1	0	2	0	25	0	T2a	M0	35300599	Non-Spanish-Hispanic-Latino	C34.1-Upper lobe, lung	8560	8560/3: Adenosquamous carcinoma	33	35	230	0	0	IB	T2	60-64 years	2nd of 2 or more primaries	No	Yes	2	4	0	Hospital inpatient/outpatient or clinic	988	Blank(s)	Blank(s)	Blank(s)	Chronic Obstructive Pulmonary Disease and Allied Cond	4 or more regional lymph nodes removed	None; diagnosed at autopsy	#NULL!	#NULL!	Surgery performed	2	0	2	N0
0	2008	1	1	0	0	0	125	0	1	2	1	57	0	T1	M0	35376643	Non-Spanish-Hispanic-Latino	C34.3-Lower lobe, lung	8560	8560/3: Adenosquamous carcinoma	33	25	100	0	0	IA	T1	75-79 years	2nd of 2 or more primaries	No	Yes	2	2	0	Hospital inpatient/outpatient or clinic	988	Blank(s)	Blank(s)	Blank(s)	Alive	4 or more regional lymph nodes removed	None; diagnosed at autopsy	#NULL!	#NULL!	Surgery performed	2	0	2	N0
1	2004	1	1	0	0	0	106	1	1	1	1	14	0	T1	M0	35459160	Non-Spanish-Hispanic-Latino	C34.1-Upper lobe, lung	8560	8560/3: Adenosquamous carcinoma	33	17	100	0	0	IA	T1	70-74 years	1st of 2 or more primaries	Yes	Yes	1	2	0	Hospital inpatient/outpatient or clinic	988	Blank(s)	Blank(s)	Blank(s)	Pneumonia and Influenza	4 or more regional lymph nodes removed	None; diagnosed at autopsy	#NULL!	#NULL!	Surgery performed	2	0	2	N0
0	2005	1	1	0	0	0	83	1	1	1	1	13	0	T2a	M0	35469055	Non-Spanish-Hispanic-Latino	C34.3-Lower lobe, lung	8560	8560/3: Adenosquamous carcinoma	33	36	450	0	0	IB	T2	85+ years	2nd of 2 or more primaries	No	Yes	2	2	0	Hospital inpatient/outpatient or clinic	988	Blank(s)	Blank(s)	Blank(s)	Diseases of Heart	4 or more regional lymph nodes removed	None; diagnosed at autopsy	#NULL!	#NULL!	Surgery performed	2	0	2	N0
1	2004	1	1	0	0	0	42	1	0	1	1	11	0	T2a	M0	35494756	Non-Spanish-Hispanic-Latino	C34.1-Upper lobe, lung	8560	8560/3: Adenosquamous carcinoma	33	18	450	0	0	IB	T2	70-74 years	2nd of 2 or more primaries	No	Yes	2	2	0	Hospital inpatient/outpatient or clinic	988	Blank(s)	Blank(s)	Blank(s)	Cerebrovascular Diseases	4 or more regional lymph nodes removed	None; diagnosed at autopsy	#NULL!	#NULL!	Surgery performed	2	0	2	N0
0	2005	1	1	0	1	0	163	0	1	1	0	13	0	T2b	M0	35545463	Non-Spanish-Hispanic-Latino	C34.9-Lung, NOS	8560	8560/3: Adenosquamous carcinoma	33	45	450	0	0	IB	T2	55-59 years	1st of 2 or more primaries	Yes	Yes	1	2	0	Hospital inpatient/outpatient or clinic	988	Blank(s)	Blank(s)	Blank(s)	Alive	4 or more regional lymph nodes removed	None; diagnosed at autopsy	#NULL!	#NULL!	Surgery performed	2	0	2	N0
0	2005	1	1	0	0	1	1	1	0	1	1	12	0	T4	M0	35557779	Non-Spanish-Hispanic-Latino	C34.1-Upper lobe, lung	8560	8560/3: Adenosquamous carcinoma	33	60	600	0	0	IIB	T3	85+ years	One primary only	Yes	Yes	1	1	0	Hospital inpatient/outpatient or clinic	988	Blank(s)	Blank(s)	Blank(s)	Lung and Bronchus	4 or more regional lymph nodes removed	None; diagnosed at autopsy	#NULL!	#NULL!	Surgery performed	2	0	2	N0
0	2008	1	1	0	0	0	123	0	1	1	1	22	0	T1	M0	35558524	Non-Spanish-Hispanic-Latino	C34.3-Lower lobe, lung	8560	8560/3: Adenosquamous carcinoma	33	17	100	0	0	IA	T1	75-79 years	3rd of 3 or more primaries	No	Yes	3	3	0	Hospital inpatient/outpatient or clinic	988	Blank(s)	Blank(s)	Blank(s)	Alive	4 or more regional lymph nodes removed	None; diagnosed at autopsy	#NULL!	#NULL!	Surgery performed	2	0	2	N0
0	2005	1	1	0	0	0	93	1	0	5	1	23	0	T1	M0	35563021	Non-Spanish-Hispanic-Latino	C34.3-Lower lobe, lung	8560	8560/3: Adenosquamous carcinoma	33	23	200	0	0	IB	T2	75-79 years	One primary only	Yes	Yes	1	1	0	Hospital inpatient/outpatient or clinic	988	Blank(s)	Blank(s)	Blank(s)	Chronic Obstructive Pulmonary Disease and Allied Cond	4 or more regional lymph nodes removed	None; diagnosed at autopsy	#NULL!	#NULL!	Surgery performed	2	0	2	N0
0	2005	2	1	0	0	0	158	0	1	1	1	13	0	T1	M0	35563405	Non-Spanish-Hispanic-Latino	C34.1-Upper lobe, lung	8560	8560/3: Adenosquamous carcinoma	33	25	100	0	0	IA	T1	65-69 years	One primary only	Yes	Yes	1	1	0	Hospital inpatient/outpatient or clinic	988	Blank(s)	Blank(s)	Blank(s)	Alive	4 or more regional lymph nodes removed	None; diagnosed at autopsy	#NULL!	#NULL!	Surgery performed	2	0	2	N0
1	2005	1	1	0	0	1	25	1	0	2	1	12	0	T1	M0	35564736	Non-Spanish-Hispanic-Latino	C34.1-Upper lobe, lung	8560	8560/3: Adenosquamous carcinoma	33	25	100	0	0	IA	T1	85+ years	1st of 2 or more primaries	Yes	Yes	1	2	0	Hospital inpatient/outpatient or clinic	988	Blank(s)	Blank(s)	Blank(s)	Lung and Bronchus	4 or more regional lymph nodes removed	None; diagnosed at autopsy	#NULL!	#NULL!	Surgery performed	2	0	2	N0
1	2005	1	1	0	0	0	156	0	1	5	1	10	0	T2a	M0	35586950	Non-Spanish-Hispanic-Latino	C34.1-Upper lobe, lung	8560	8560/3: Adenosquamous carcinoma	33	20	450	0	0	IB	T2	70-74 years	One primary only	Yes	Yes	1	1	0	Hospital inpatient/outpatient or clinic	988	Blank(s)	Blank(s)	Blank(s)	Alive	4 or more regional lymph nodes removed	None; diagnosed at autopsy	#NULL!	#NULL!	Surgery performed	2	0	2	N0
1	2006	1	1	0	1	1	141	1	1	2	1	16	0	T2a	M0	35595720	Non-Spanish-Hispanic-Latino	C34.2-Middle lobe, lung	8560	8560/3: Adenosquamous carcinoma	33	32	110	0	0	IA	T1	65-69 years	One primary only	Yes	Yes	1	1	0	Hospital inpatient/outpatient or clinic	988	Blank(s)	Blank(s)	Blank(s)	Lung and Bronchus	4 or more regional lymph nodes removed	None; diagnosed at autopsy	#NULL!	#NULL!	Surgery performed	2	0	2	N0
0	2007	1	1	0	0	0	142	0	1	2	0	11	0	T1	M0	35614487	Non-Spanish-Hispanic-Latino	C34.1-Upper lobe, lung	8560	8560/3: Adenosquamous carcinoma	33	25	100	0	0	IA	T1	60-64 years	2nd of 2 or more primaries	No	Yes	2	2	0	Hospital inpatient/outpatient or clinic	988	Blank(s)	Blank(s)	Blank(s)	Alive	4 or more regional lymph nodes removed	None; diagnosed at autopsy	#NULL!	#NULL!	Surgery performed	2	0	2	N0
0	2010	2	1	0	1	1	28	1	0	2	0	19	0	T3	M0	35635422	Non-Spanish-Hispanic-Latino	C34.1-Upper lobe, lung	8560	8560/3: Adenosquamous carcinoma	33	63	100	0	0	IB	T2	55-59 years	2nd of 2 or more primaries	No	Yes	2	2	0	Hospital inpatient/outpatient or clinic	0	0	Blank(s)	Blank(s)	Lung and Bronchus	4 or more regional lymph nodes removed	None; diagnosed at autopsy	#NULL!	#NULL!	Surgery performed	2	0	2	N0
0	2007	1	1	0	0	0	105	1	1	2	1	25	0	T2a	M0	35684315	Non-Spanish-Hispanic-Latino	C34.3-Lower lobe, lung	8560	8560/3: Adenosquamous carcinoma	33	35	100	0	0	IB	T2	80-84 years	One primary only	Yes	Yes	1	1	0	Hospital inpatient/outpatient or clinic	988	Blank(s)	Blank(s)	Blank(s)	Diseases of Heart	4 or more regional lymph nodes removed	None; diagnosed at autopsy	#NULL!	#NULL!	Surgery performed	2	0	2	N0
0	2007	1	1	0	0	1	58	1	1	2	0	15	0	T4	M0	35713294	Non-Spanish-Hispanic-Latino	C34.1-Upper lobe, lung	8560	8560/3: Adenosquamous carcinoma	33	96	100	0	0	IB	T2	50-54 years	One primary only	Yes	Yes	1	1	0	Hospital inpatient/outpatient or clinic	988	Blank(s)	Blank(s)	Blank(s)	Lung and Bronchus	4 or more regional lymph nodes removed	None; diagnosed at autopsy	#NULL!	#NULL!	Surgery performed	2	0	2	N0
0	2008	1	1	0	0	0	121	0	1	2	1	11	0	T1	M0	35765253	Non-Spanish-Hispanic-Latino	C34.1-Upper lobe, lung	8560	8560/3: Adenosquamous carcinoma	33	16	100	0	0	IA	T1	65-69 years	2nd of 2 or more primaries	No	No	2	2	0	Hospital inpatient/outpatient or clinic	988	Blank(s)	Blank(s)	Blank(s)	Alive	4 or more regional lymph nodes removed	None; diagnosed at autopsy	#NULL!	#NULL!	Surgery performed	2	0	2	N0
0	2008	2	1	0	0	1	38	1	1	1	1	16	0	T2a	M0	35786273	Non-Spanish-Hispanic-Latino	C34.3-Lower lobe, lung	8560	8560/3: Adenosquamous carcinoma	33	36	100	0	0	IB	T2	65-69 years	1st of 2 or more primaries	Yes	Yes	1	2	0	Hospital inpatient/outpatient or clinic	988	Blank(s)	Blank(s)	Blank(s)	Lung and Bronchus	4 or more regional lymph nodes removed	None; diagnosed at autopsy	#NULL!	#NULL!	Surgery performed	2	0	2	N0
0	2009	1	1	0	0	1	56	1	1	1	1	16	0	T3	M0	35791104	Non-Spanish-Hispanic-Latino	C34.3-Lower lobe, lung	8560	8560/3: Adenosquamous carcinoma	33	67	100	0	0	IB	T2	80-84 years	One primary only	Yes	Yes	1	1	0	Hospital inpatient/outpatient or clinic	988	Blank(s)	Blank(s)	Blank(s)	Lung and Bronchus	4 or more regional lymph nodes removed	None; diagnosed at autopsy	#NULL!	#NULL!	Surgery performed	2	0	2	N0
1	2009	2	1	0	0	1	18	1	0	2	1	12	0	T4	M0	35803466	Non-Spanish-Hispanic-Latino	C34.3-Lower lobe, lung	8560	8560/3: Adenosquamous carcinoma	33	35	600	0	0	IIB	T3	80-84 years	2nd of 2 or more primaries	No	Yes	1	2	0	Hospital inpatient/outpatient or clinic	988	Blank(s)	Blank(s)	Blank(s)	Lung and Bronchus	4 or more regional lymph nodes removed	None; diagnosed at autopsy	#NULL!	#NULL!	Surgery performed	2	0	2	N0
1	2013	1	1	0	0	0	60	0	1	2	1	26	0	T1	M0	35814659	Non-Spanish-Hispanic-Latino	C34.1-Upper lobe, lung	8560	8560/3: Adenosquamous carcinoma	33	30	100	0	0	IA	T1	80-84 years	2nd of 2 or more primaries	Yes	Yes	2	2	0	Hospital inpatient/outpatient or clinic	0	0	Blank(s)	Blank(s)	Alive	4 or more regional lymph nodes removed	None; diagnosed at autopsy	#NULL!	#NULL!	Surgery performed	2	0	2	N0
1	2009	1	1	0	0	1	18	1	0	1	1	12	0	T2a	M0	35832648	Non-Spanish-Hispanic-Latino	C34.2-Middle lobe, lung	8560	8560/3: Adenosquamous carcinoma	33	17	450	0	0	IB	T2	80-84 years	2nd of 2 or more primaries	No	Yes	1	2	0	Hospital inpatient/outpatient or clinic	988	Blank(s)	Blank(s)	Blank(s)	Lung and Bronchus	1 to 3 regional lymph nodes removed	None; diagnosed at autopsy	#NULL!	#NULL!	Surgery performed	2	0	2	N0
1	2012	1	1	0	1	0	78	0	0	1	1	23	0	T1	M0	35873014	Non-Spanish-Hispanic-Latino	C34.2-Middle lobe, lung	8560	8560/3: Adenosquamous carcinoma	33	15	100	0	0	IA	T1	65-69 years	2nd of 2 or more primaries	No	Yes	2	2	0	Hospital inpatient/outpatient or clinic	0	0	Blank(s)	Blank(s)	Alive	4 or more regional lymph nodes removed	None; diagnosed at autopsy	#NULL!	#NULL!	Surgery performed	2	0	2	N0
0	2011	2	1	0	0	1	1	1	1	1	1	12	0	T1	M0	35878191	Non-Spanish-Hispanic-Latino	C34.1-Upper lobe, lung	8560	8560/3: Adenosquamous carcinoma	33	20	300	0	0	IA	T1	75-79 years	2nd of 2 or more primaries	No	Yes	2	2	0	Hospital inpatient/outpatient or clinic	0	0	Blank(s)	Blank(s)	Lung and Bronchus	4 or more regional lymph nodes removed	None; diagnosed at autopsy	#NULL!	#NULL!	Surgery performed	2	0	2	N0
1	2009	1	1	0	0	0	109	0	1	1	1	21	0	T1	M0	35895187	Non-Spanish-Hispanic-Latino	C34.1-Upper lobe, lung	8560	8560/3: Adenosquamous carcinoma	33	12	100	0	0	IA	T1	70-74 years	One primary only	Yes	Yes	1	1	0	Hospital inpatient/outpatient or clinic	0	Blank(s)	Blank(s)	Blank(s)	Alive	4 or more regional lymph nodes removed	None; diagnosed at autopsy	#NULL!	#NULL!	Surgery performed	2	0	2	N0
0	2010	1	1	0	0	0	100	0	1	2	1	16	0	T1	M0	35916338	Non-Spanish-Hispanic-Latino	C34.1-Upper lobe, lung	8560	8560/3: Adenosquamous carcinoma	33	22	100	0	0	IA	T1	70-74 years	One primary only	Yes	Yes	1	1	0	Hospital inpatient/outpatient or clinic	0	0	Blank(s)	Blank(s)	Alive	4 or more regional lymph nodes removed	None; diagnosed at autopsy	#NULL!	#NULL!	Surgery performed	2	0	2	N0
0	2005	2	1	0	0	0	104	1	0	1	1	31	0	T1	M0	35934728	Non-Spanish-Hispanic-Latino	C34.1-Upper lobe, lung	8560	8560/3: Adenosquamous carcinoma	33	14	100	0	0	IA	T1	75-79 years	One primary only	Yes	Yes	1	1	0	Hospital inpatient/outpatient or clinic	988	Blank(s)	Blank(s)	Blank(s)	Chronic Obstructive Pulmonary Disease and Allied Cond	4 or more regional lymph nodes removed	None; diagnosed at autopsy	#NULL!	#NULL!	Surgery performed	2	0	2	N0
0	2008	1	1	0	0	1	63	1	0	1	0	10	0	T1	M0	35934849	Non-Spanish-Hispanic-Latino	C34.1-Upper lobe, lung	8560	8560/3: Adenosquamous carcinoma	33	10	100	0	0	IA	T1	60-64 years	1st of 2 or more primaries	Yes	Yes	1	3	0	Hospital inpatient/outpatient or clinic	988	Blank(s)	Blank(s)	Blank(s)	Lung and Bronchus	4 or more regional lymph nodes removed	None; diagnosed at autopsy	#NULL!	#NULL!	Surgery performed	2	0	2	N0
1	2010	1	1	0	0	0	98	0	0	2	1	12	0	T2a	M0	35961898	Non-Spanish-Hispanic-Latino	C34.1-Upper lobe, lung	8560	8560/3: Adenosquamous carcinoma	33	32	100	0	0	IB	T2	75-79 years	1st of 2 or more primaries	Yes	Yes	1	3	0	Hospital inpatient/outpatient or clinic	0	0	Blank(s)	Blank(s)	Alive	4 or more regional lymph nodes removed	None; diagnosed at autopsy	#NULL!	#NULL!	Surgery performed	2	0	2	N0
1	2011	2	1	0	1	1	18	1	0	1	1	11	0	T3	M0	35992414	Non-Spanish-Hispanic-Latino	C34.1-Upper lobe, lung	8560	8560/3: Adenosquamous carcinoma	33	55	420	0	0	IB	T2	70-74 years	One primary only	Yes	Yes	1	1	0	Hospital inpatient/outpatient or clinic	0	10	Blank(s)	Blank(s)	Lung and Bronchus	4 or more regional lymph nodes removed	None; diagnosed at autopsy	#NULL!	#NULL!	Surgery performed	2	0	2	N0
0	2011	1	1	0	0	0	84	0	0	2	1	24	0	T1	M0	36016233	Non-Spanish-Hispanic-Latino	C34.3-Lower lobe, lung	8560	8560/3: Adenosquamous carcinoma	30	16	100	0	0	IA	T1	80-84 years	1st of 2 or more primaries	Yes	Yes	1	2	0	Hospital inpatient/outpatient or clinic	0	0	Blank(s)	Blank(s)	Alive	4 or more regional lymph nodes removed	None; diagnosed at autopsy	#NULL!	#NULL!	Surgery performed	2	0	2	N0
0	2012	1	1	0	0	0	54	1	1	2	1	19	0	T2a	M0	36048508	Non-Spanish-Hispanic-Latino	C34.1-Upper lobe, lung	8560	8560/3: Adenosquamous carcinoma	33	34	100	0	0	IB	T2	70-74 years	1st of 2 or more primaries	Yes	Yes	1	2	0	Hospital inpatient/outpatient or clinic	0	0	Blank(s)	Blank(s)	Chronic Obstructive Pulmonary Disease and Allied Cond	4 or more regional lymph nodes removed	None; diagnosed at autopsy	#NULL!	#NULL!	Surgery performed	2	0	2	N0
0	2012	1	1	0	0	1	37	1	1	1	0	12	0	T1	M0	36056877	Non-Spanish-Hispanic-Latino	C34.1-Upper lobe, lung	8560	8560/3: Adenosquamous carcinoma	33	30	100	0	0	IA	T1	50-54 years	1st of 2 or more primaries	Yes	Yes	1	2	0	Hospital inpatient/outpatient or clinic	0	0	Blank(s)	Blank(s)	Lung and Bronchus	4 or more regional lymph nodes removed	None; diagnosed at autopsy	#NULL!	#NULL!	Surgery performed	2	0	2	N0
1	2012	1	1	0	0	0	74	0	0	2	1	11	0	T2a	M0	36069301	Spanish-Hispanic-Latino	C34.1-Upper lobe, lung	8560	8560/3: Adenosquamous carcinoma	33	28	430	0	0	IB	T2	65-69 years	One primary only	Yes	Yes	1	1	0	Hospital inpatient/outpatient or clinic	0	40	Blank(s)	Blank(s)	Alive	Sentinel node biopsy and lym nd removed same/unstated time	None; diagnosed at autopsy	#NULL!	#NULL!	Surgery performed	2	0	2	N0
0	2012	1	1	0	0	1	36	1	0	1	1	16	0	T2a	M0	36083028	Non-Spanish-Hispanic-Latino	C34.1-Upper lobe, lung	8560	8560/3: Adenosquamous carcinoma	33	35	100	0	0	IB	T2	75-79 years	One primary only	Yes	Yes	1	1	0	Hospital inpatient/outpatient or clinic	0	0	Blank(s)	Blank(s)	Lung and Bronchus	4 or more regional lymph nodes removed	None; diagnosed at autopsy	#NULL!	#NULL!	Surgery performed	2	0	2	N0
0	2012	1	1	0	0	0	64	1	1	2	1	10	0	T1	M0	36090018	Spanish-Hispanic-Latino	C34.1-Upper lobe, lung	8560	8560/3: Adenosquamous carcinoma	33	20	100	0	0	IA	T1	80-84 years	One primary only	Yes	Yes	1	1	0	Hospital inpatient/outpatient or clinic	0	0	Blank(s)	Blank(s)	Cerebrovascular Diseases	4 or more regional lymph nodes removed	None; diagnosed at autopsy	#NULL!	#NULL!	Surgery performed	2	0	2	N0
1	2013	1	1	0	0	0	67	0	1	1	1	11	0	T2a	M0	36130466	Non-Spanish-Hispanic-Latino	C34.1-Upper lobe, lung	8560	8560/3: Adenosquamous carcinoma	33	16	420	0	0	IB	T2	70-74 years	One primary only	Yes	Yes	1	1	0	Hospital inpatient/outpatient or clinic	0	40	Blank(s)	Blank(s)	Alive	4 or more regional lymph nodes removed	None; diagnosed at autopsy	#NULL!	#NULL!	Surgery performed	2	0	2	N0
1	2013	1	1	0	0	0	65	0	0	1	1	26	0	T1	M0	36135393	Non-Spanish-Hispanic-Latino	C34.1-Upper lobe, lung	8560	8560/3: Adenosquamous carcinoma	33	30	100	0	0	IA	T1	75-79 years	1st of 2 or more primaries	Yes	Yes	1	2	0	Hospital inpatient/outpatient or clinic	0	0	Blank(s)	Blank(s)	Alive	4 or more regional lymph nodes removed	None; diagnosed at autopsy	#NULL!	#NULL!	Surgery performed	2	0	2	N0
1	2015	2	1	0	0	1	17	1	0	1	1	10	0	T1	M0	36281220	Non-Spanish-Hispanic-Latino	C34.1-Upper lobe, lung	8560	8560/3: Adenosquamous carcinoma	33	15	100	0	0	IA	T1	65-69 years	One primary only	Yes	Yes	1	1	0	Hospital inpatient/outpatient or clinic	0	0	Blank(s)	Blank(s)	Lung and Bronchus	4 or more regional lymph nodes removed	None; diagnosed at autopsy	#NULL!	#NULL!	Surgery performed	2	0	2	N0
0	2015	1	1	0	0	0	27	1	1	2	1	20	0	T1	M0	36301794	Non-Spanish-Hispanic-Latino	C34.3-Lower lobe, lung	8560	8560/3: Adenosquamous carcinoma	33	18	100	0	0	IIIB	T4	70-74 years	One primary only	Yes	Yes	1	1	0	Hospital inpatient/outpatient or clinic	10	0	Blank(s)	Blank(s)	Pneumonia and Influenza	4 or more regional lymph nodes removed	None; diagnosed at autopsy	#NULL!	#NULL!	Surgery performed	2	0	2	N0
1	2010	1	1	0	0	1	52	1	1	2	1	10	0	T1	M0	41530173	Non-Spanish-Hispanic-Latino	C34.3-Lower lobe, lung	8560	8560/3: Adenosquamous carcinoma	30	12	100	0	0	IA	T1	80-84 years	One primary only	Yes	Yes	1	1	0	Hospital inpatient/outpatient or clinic	0	0	Blank(s)	Blank(s)	Lung and Bronchus	4 or more regional lymph nodes removed	None; diagnosed at autopsy	#NULL!	#NULL!	Surgery performed	2	0	2	N0
0	2015	1	1	0	1	1	12	1	1	1	1	16	0	T4	M0	57009138	Non-Spanish-Hispanic-Latino	C34.8-Overlapping lesion of lung	8560	8560/3: Adenosquamous carcinoma	33	103	400	0	0	IB	T2	80-84 years	2nd of 2 or more primaries	No	Yes	2	2	0	Hospital inpatient/outpatient or clinic	0	0	Blank(s)	Blank(s)	Lung and Bronchus	4 or more regional lymph nodes removed	None; diagnosed at autopsy	#NULL!	#NULL!	Surgery performed	2	0	2	N0
0	2005	1	1	0	0	0	21	1	1	5	1	10	0	T1	M0	57041459	Non-Spanish-Hispanic-Latino	C34.3-Lower lobe, lung	8560	8560/3: Adenosquamous carcinoma	33	10	100	0	0	IA	T1	75-79 years	3rd of 3 or more primaries	No	Yes	3	3	0	Hospital inpatient/outpatient or clinic	988	Blank(s)	Blank(s)	Blank(s)	Diseases of Heart	4 or more regional lymph nodes removed	None; diagnosed at autopsy	#NULL!	#NULL!	Surgery performed	2	0	2	N0
0	2011	1	1	0	0	1	49	1	1	1	1	16	0	T1	M0	57216092	Non-Spanish-Hispanic-Latino	C34.1-Upper lobe, lung	8560	8560/3: Adenosquamous carcinoma	33	15	100	0	0	IA	T1	75-79 years	2nd of 2 or more primaries	No	Yes	2	2	0	Hospital inpatient/outpatient or clinic	0	0	Blank(s)	Blank(s)	Lung and Bronchus	4 or more regional lymph nodes removed	None; diagnosed at autopsy	#NULL!	#NULL!	Surgery performed	2	0	2	N0
1	2004	1	1	0	0	1	36	1	1	2	0	13	0	T1	M0	57376429	Non-Spanish-Hispanic-Latino	C34.1-Upper lobe, lung	8560	8560/3: Adenosquamous carcinoma	33	26	110	0	0	IA	T1	45-49 years	2nd of 2 or more primaries	No	Yes	2	2	0	Hospital inpatient/outpatient or clinic	988	Blank(s)	Blank(s)	Blank(s)	Lung and Bronchus	4 or more regional lymph nodes removed	None; diagnosed at autopsy	#NULL!	#NULL!	Surgery performed	2	0	2	N0
1	2004	1	1	0	0	0	70	1	0	1	1	11	0	T1	M0	57387428	Non-Spanish-Hispanic-Latino	C34.1-Upper lobe, lung	8560	8560/3: Adenosquamous carcinoma	30	23	100	0	0	IA	T1	65-69 years	One primary only	Yes	Yes	1	1	0	Hospital inpatient/outpatient or clinic	988	Blank(s)	Blank(s)	Blank(s)	Septicemia	4 or more regional lymph nodes removed	None; diagnosed at autopsy	#NULL!	#NULL!	Surgery performed	2	0	2	N0
0	2004	1	1	0	0	0	174	0	1	2	0	11	0	T1	M0	57389497	Non-Spanish-Hispanic-Latino	C34.1-Upper lobe, lung	8560	8560/3: Adenosquamous carcinoma	33	15	110	0	0	IA	T1	60-64 years	1st of 2 or more primaries	Yes	Yes	1	2	0	Hospital inpatient/outpatient or clinic	988	Blank(s)	Blank(s)	Blank(s)	Alive	4 or more regional lymph nodes removed	None; diagnosed at autopsy	#NULL!	#NULL!	Surgery performed	2	0	2	N0
0	2004	1	1	0	0	0	149	1	1	1	1	18	0	T1	M0	57389787	Non-Spanish-Hispanic-Latino	C34.3-Lower lobe, lung	8560	8560/3: Adenosquamous carcinoma	33	15	100	0	0	IA	T1	65-69 years	2nd of 2 or more primaries	No	Yes	2	4	0	Hospital inpatient/outpatient or clinic	988	Blank(s)	Blank(s)	Blank(s)	Diseases of Heart	4 or more regional lymph nodes removed	None; diagnosed at autopsy	#NULL!	#NULL!	Surgery performed	2	0	2	N0
1	2014	1	1	0	1	1	9	1	0	2	1	17	0	T4	M0	57395719	Non-Spanish-Hispanic-Latino	C34.1-Upper lobe, lung	8560	8560/3: Adenosquamous carcinoma	33	25	600	0	0	IIB	T3	75-79 years	2nd of 2 or more primaries	No	Yes	2	2	0	Hospital inpatient/outpatient or clinic	0	30	Blank(s)	Blank(s)	Lung and Bronchus	4 or more regional lymph nodes removed	Non-primary surgical procedure performed	#NULL!	#NULL!	Surgery performed	2	0	2	N0
1	2005	1	1	0	0	0	152	1	0	1	0	14	0	T1	M0	57445610	Non-Spanish-Hispanic-Latino	C34.1-Upper lobe, lung	8560	8560/3: Adenosquamous carcinoma	33	25	100	0	0	IA	T1	50-54 years	One primary only	Yes	Yes	1	1	0	Hospital inpatient/outpatient or clinic	988	Blank(s)	Blank(s)	Blank(s)	State DC not available or state DC available but no COD	4 or more regional lymph nodes removed	None; diagnosed at autopsy	#NULL!	#NULL!	Surgery performed	2	0	2	N0
1	2006	1	1	0	0	1	7	1	1	2	1	16	0	T2a	M0	57447309	Non-Spanish-Hispanic-Latino	C34.3-Lower lobe, lung	8560	8560/3: Adenosquamous carcinoma	33	30	450	0	0	IB	T2	70-74 years	One primary only	Yes	Yes	1	1	0	Hospital inpatient/outpatient or clinic	988	Blank(s)	Blank(s)	Blank(s)	Lung and Bronchus	4 or more regional lymph nodes removed	None; diagnosed at autopsy	#NULL!	#NULL!	Surgery performed	2	0	2	N0
0	2005	1	1	0	1	0	158	0	1	2	0	19	0	T2b	M0	57449074	Non-Spanish-Hispanic-Latino	C34.1-Upper lobe, lung	8560	8560/3: Adenosquamous carcinoma	33	46	100	0	0	IB	T2	55-59 years	One primary only	Yes	Yes	1	1	0	Hospital inpatient/outpatient or clinic	988	Blank(s)	Blank(s)	Blank(s)	Alive	4 or more regional lymph nodes removed	None; diagnosed at autopsy	#NULL!	#NULL!	Surgery performed	2	0	2	N0
1	2006	1	1	0	0	0	2	1	0	2	1	10	0	T2a	M0	57487276	Non-Spanish-Hispanic-Latino	C34.1-Upper lobe, lung	8560	8560/3: Adenosquamous carcinoma	33	40	300	0	0	IB	T2	75-79 years	One primary only	Yes	Yes	1	1	0	Hospital inpatient/outpatient or clinic	988	Blank(s)	Blank(s)	Blank(s)	Nephritis, Nephrotic Syndrome and Nephrosis	4 or more regional lymph nodes removed	None; diagnosed at autopsy	#NULL!	#NULL!	Surgery performed	2	0	2	N0
0	2006	1	1	0	0	0	148	0	1	1	1	10	0	T1	M0	57488057	Non-Spanish-Hispanic-Latino	C34.1-Upper lobe, lung	8560	8560/3: Adenosquamous carcinoma	33	22	100	0	0	IA	T1	65-69 years	1st of 2 or more primaries	Yes	Yes	1	2	0	Hospital inpatient/outpatient or clinic	988	Blank(s)	Blank(s)	Blank(s)	Alive	4 or more regional lymph nodes removed	None; diagnosed at autopsy	#NULL!	#NULL!	Surgery performed	2	0	2	N0
0	2006	1	1	0	0	0	39	1	1	2	1	12	0	T2a	M0	57491694	Non-Spanish-Hispanic-Latino	C34.3-Lower lobe, lung	8560	8560/3: Adenosquamous carcinoma	45	36	450	0	0	IB	T2	70-74 years	One primary only	Yes	Yes	1	1	0	Hospital inpatient/outpatient or clinic	988	Blank(s)	Blank(s)	Blank(s)	Diseases of Heart	4 or more regional lymph nodes removed	None; diagnosed at autopsy	#NULL!	#NULL!	Surgery performed	2	0	2	N0
1	2007	1	1	0	0	1	17	1	0	2	0	10	0	T2b	M0	57509926	Non-Spanish-Hispanic-Latino	C34.1-Upper lobe, lung	8560	8560/3: Adenosquamous carcinoma	33	50	400	0	0	IB	T2	55-59 years	One primary only	Yes	Yes	1	1	0	Hospital inpatient/outpatient or clinic	988	Blank(s)	Blank(s)	Blank(s)	Lung and Bronchus	4 or more regional lymph nodes removed	None; diagnosed at autopsy	#NULL!	#NULL!	Surgery performed	2	0	2	N0
1	2007	1	1	0	0	0	138	0	1	2	0	10	0	T1	M0	57515923	Non-Spanish-Hispanic-Latino	C34.3-Lower lobe, lung	8560	8560/3: Adenosquamous carcinoma	33	11	100	0	0	IA	T1	50-54 years	One primary only	Yes	Yes	1	1	0	Hospital inpatient/outpatient or clinic	988	Blank(s)	Blank(s)	Blank(s)	Alive	4 or more regional lymph nodes removed	None; diagnosed at autopsy	#NULL!	#NULL!	Surgery performed	2	0	2	N0
1	2012	1	1	0	0	1	21	1	1	2	1	13	0	T1	M0	57516651	Non-Spanish-Hispanic-Latino	C34.1-Upper lobe, lung	8560	8560/3: Adenosquamous carcinoma	33	11	100	0	0	IA	T1	65-69 years	2nd of 2 or more primaries	No	Yes	2	2	0	Hospital inpatient/outpatient or clinic	0	0	Blank(s)	Blank(s)	Lung and Bronchus	4 or more regional lymph nodes removed	None; diagnosed at autopsy	#NULL!	#NULL!	Surgery performed	2	0	2	N0
0	2007	1	1	0	0	0	39	1	1	2	1	22	0	T1	M0	57536506	Non-Spanish-Hispanic-Latino	C34.1-Upper lobe, lung	8560	8560/3: Adenosquamous carcinoma	33	30	100	0	0	IA	T1	70-74 years	One primary only	Yes	Yes	1	1	0	Hospital inpatient/outpatient or clinic	988	Blank(s)	Blank(s)	Blank(s)	Diseases of Heart	4 or more regional lymph nodes removed	None; diagnosed at autopsy	#NULL!	#NULL!	Surgery performed	2	0	2	N0
1	2007	1	1	0	0	1	113	1	0	2	0	12	0	T2b	M0	57549665	Non-Spanish-Hispanic-Latino	C34.1-Upper lobe, lung	8560	8560/3: Adenosquamous carcinoma	33	50	450	0	0	IB	T2	60-64 years	1st of 2 or more primaries	Yes	Yes	1	2	0	Hospital inpatient/outpatient or clinic	988	Blank(s)	Blank(s)	Blank(s)	Lung and Bronchus	4 or more regional lymph nodes removed	None; diagnosed at autopsy	#NULL!	#NULL!	Surgery performed	2	0	2	N0
1	2007	1	1	0	0	0	43	1	1	1	1	17	0	T2b	M0	57597495	Non-Spanish-Hispanic-Latino	C34.1-Upper lobe, lung	8560	8560/3: Adenosquamous carcinoma	33	50	100	0	0	IB	T2	70-74 years	One primary only	Yes	Yes	1	1	0	Hospital inpatient/outpatient or clinic	988	Blank(s)	Blank(s)	Blank(s)	Pneumonia and Influenza	4 or more regional lymph nodes removed	None; diagnosed at autopsy	#NULL!	#NULL!	Surgery performed	2	0	2	N0
0	2009	2	1	0	0	1	27	1	0	2	0	14	0	T1	M0	57608393	Non-Spanish-Hispanic-Latino	C34.1-Upper lobe, lung	8560	8560/3: Adenosquamous carcinoma	33	23	100	0	0	IA	T1	55-59 years	One primary only	Yes	Yes	1	1	0	Hospital inpatient/outpatient or clinic	988	Blank(s)	Blank(s)	Blank(s)	Lung and Bronchus	4 or more regional lymph nodes removed	None; diagnosed at autopsy	#NULL!	#NULL!	Surgery performed	2	0	2	N0
1	2010	1	1	0	0	0	9	1	0	2	1	10	0	T2a	M0	57650481	Non-Spanish-Hispanic-Latino	C34.1-Upper lobe, lung	8560	8560/3: Adenosquamous carcinoma	30	25	420	0	0	IB	T2	75-79 years	1st of 2 or more primaries	Yes	Yes	1	2	1	Hospital inpatient/outpatient or clinic	0	10	Blank(s)	Blank(s)	Diseases of Heart	4 or more regional lymph nodes removed	None; diagnosed at autopsy	#NULL!	#NULL!	Surgery performed	2	0	2	N0
1	2011	1	1	0	0	1	54	1	1	1	0	38	0	T1	M0	57683205	Non-Spanish-Hispanic-Latino	C34.1-Upper lobe, lung	8560	8560/3: Adenosquamous carcinoma	33	17	100	0	0	IA	T1	55-59 years	1st of 2 or more primaries	Yes	Yes	1	3	0	Hospital inpatient/outpatient or clinic	0	0	Blank(s)	Blank(s)	Lung and Bronchus	4 or more regional lymph nodes removed	None; diagnosed at autopsy	#NULL!	#NULL!	Surgery performed	2	0	2	N0
0	2011	1	1	0	0	0	92	0	1	1	1	14	0	T1	M0	57700884	Non-Spanish-Hispanic-Latino	C34.1-Upper lobe, lung	8560	8560/3: Adenosquamous carcinoma	33	17	100	0	0	IA	T1	65-69 years	One primary only	Yes	Yes	1	1	0	Hospital inpatient/outpatient or clinic	0	0	Blank(s)	Blank(s)	Alive	4 or more regional lymph nodes removed	None; diagnosed at autopsy	#NULL!	#NULL!	Surgery performed	2	0	2	N0
1	2011	1	1	0	0	1	7	1	1	2	1	13	0	T4	M0	57712429	Non-Spanish-Hispanic-Latino	C34.3-Lower lobe, lung	8560	8560/3: Adenosquamous carcinoma	46	60	600	0	0	IIB	T3	75-79 years	One primary only	Yes	Yes	1	1	0	Hospital inpatient/outpatient or clinic	0	40	Blank(s)	Blank(s)	Lung and Bronchus	4 or more regional lymph nodes removed	None; diagnosed at autopsy	#NULL!	#NULL!	Surgery performed	2	0	2	N0
1	2012	1	1	0	0	0	79	0	0	1	0	11	0	T1	M0	57751141	Non-Spanish-Hispanic-Latino	C34.1-Upper lobe, lung	8560	8560/3: Adenosquamous carcinoma	33	25	100	0	0	IA	T1	55-59 years	One primary only	Yes	Yes	1	1	0	Hospital inpatient/outpatient or clinic	0	0	Blank(s)	Blank(s)	Alive	4 or more regional lymph nodes removed	None; diagnosed at autopsy	#NULL!	#NULL!	Surgery performed	2	0	2	N0
1	2012	1	1	0	0	0	73	0	1	2	1	11	0	T1	M0	57780635	Non-Spanish-Hispanic-Latino	C34.1-Upper lobe, lung	8560	8560/3: Adenosquamous carcinoma	33	13	100	0	0	IA	T1	65-69 years	One primary only	Yes	Yes	1	1	0	Hospital inpatient/outpatient or clinic	0	0	Blank(s)	Blank(s)	Alive	4 or more regional lymph nodes removed	None; diagnosed at autopsy	#NULL!	#NULL!	Surgery performed	2	0	2	N0
0	2013	1	1	0	0	0	44	1	1	1	1	10	0	T1	M0	57806076	Non-Spanish-Hispanic-Latino	C34.3-Lower lobe, lung	8560	8560/3: Adenosquamous carcinoma	33	19	100	0	0	IA	T1	75-79 years	One primary only	Yes	Yes	1	1	0	Hospital inpatient/outpatient or clinic	0	998	Blank(s)	Blank(s)	Other Cause of Death	4 or more regional lymph nodes removed	None; diagnosed at autopsy	#NULL!	#NULL!	Surgery performed	2	0	2	N0
0	2013	1	1	1	0	1	31	1	1	1	1	14	0	T4	M0	57815396	Non-Spanish-Hispanic-Latino	C34.1-Upper lobe, lung	8560	8560/3: Adenosquamous carcinoma	33	65	600	0	0	IIB	T3	75-79 years	One primary only	Yes	Yes	1	1	0	Hospital inpatient/outpatient or clinic	0	40	Blank(s)	Blank(s)	Lung and Bronchus	4 or more regional lymph nodes removed	None; diagnosed at autopsy	#NULL!	#NULL!	Surgery performed	2	0	2	N0
0	2014	1	1	0	0	1	43	1	1	5	1	10	0	T2a	M0	57859306	Non-Spanish-Hispanic-Latino	C34.3-Lower lobe, lung	8560	8560/3: Adenosquamous carcinoma	33	36	420	0	0	IB	T2	70-74 years	One primary only	Yes	Yes	1	1	0	Hospital inpatient/outpatient or clinic	0	10	Blank(s)	Blank(s)	Lung and Bronchus	4 or more regional lymph nodes removed	None; diagnosed at autopsy	#NULL!	#NULL!	Surgery performed	2	0	2	N0
0	2014	1	1	0	0	1	10	1	0	1	1	14	0	T1	M0	57910170	Non-Spanish-Hispanic-Latino	C34.1-Upper lobe, lung	8560	8560/3: Adenosquamous carcinoma	33	23	100	0	0	IA	T1	65-69 years	One primary only	Yes	Yes	1	1	0	Hospital inpatient/outpatient or clinic	0	0	Blank(s)	Blank(s)	Lung and Bronchus	4 or more regional lymph nodes removed	None; diagnosed at autopsy	#NULL!	#NULL!	Surgery performed	2	0	2	N0
1	2007	1	1	0	1	0	83	1	0	2	1	11	0	T1	M0	60110174	Non-Spanish-Hispanic-Latino	C34.3-Lower lobe, lung	8560	8560/3: Adenosquamous carcinoma	33	25	100	0	0	IA	T1	80-84 years	3rd of 3 or more primaries	No	Yes	3	3	0	Hospital inpatient/outpatient or clinic	988	Blank(s)	Blank(s)	Blank(s)	Non-Hodgkin Lymphoma	4 or more regional lymph nodes removed	None; diagnosed at autopsy	#NULL!	#NULL!	Surgery performed	2	0	2	N0
0	2006	1	1	0	0	0	146	0	0	2	0	15	0	T1	M0	60171253	Non-Spanish-Hispanic-Latino	C34.1-Upper lobe, lung	8560	8560/3: Adenosquamous carcinoma	33	16	100	0	0	IA	T1	60-64 years	2nd of 2 or more primaries	No	Yes	2	2	0	Hospital inpatient/outpatient or clinic	988	Blank(s)	Blank(s)	Blank(s)	Alive	4 or more regional lymph nodes removed	None; diagnosed at autopsy	#NULL!	#NULL!	Surgery performed	2	0	2	N0
0	2010	1	1	0	0	0	96	0	1	2	1	11	0	T1	M0	60253920	Non-Spanish-Hispanic-Latino	C34.1-Upper lobe, lung	8560	8560/3: Adenosquamous carcinoma	33	11	100	0	0	IA	T1	65-69 years	3rd of 3 or more primaries	No	Yes	3	3	0	Hospital inpatient/outpatient or clinic	0	0	Blank(s)	Blank(s)	Alive	4 or more regional lymph nodes removed	None; diagnosed at autopsy	#NULL!	#NULL!	Surgery performed	2	0	2	N0
1	2009	1	1	0	0	0	104	0	0	2	1	10	0	T1	M0	60383552	Non-Spanish-Hispanic-Latino	C34.3-Lower lobe, lung	8560	8560/3: Adenosquamous carcinoma	45	30	100	0	0	IA	T1	70-74 years	2nd of 2 or more primaries	No	Yes	2	2	0	Hospital inpatient/outpatient or clinic	988	Blank(s)	Blank(s)	Blank(s)	Alive	4 or more regional lymph nodes removed	None; diagnosed at autopsy	#NULL!	#NULL!	Surgery performed	2	0	2	N0
0	2010	1	1	0	0	0	27	1	2	2	0	12	0	T1	M0	60445871	Non-Spanish-Hispanic-Latino	C34.1-Upper lobe, lung	8560	8560/3: Adenosquamous carcinoma	33	19	100	0	0	IA	T1	55-59 years	2nd of 2 or more primaries	No	Yes	2	2	0	Hospital inpatient/outpatient or clinic	0	0	Blank(s)	Blank(s)	Miscellaneous Malignant Cancer	4 or more regional lymph nodes removed	None; diagnosed at autopsy	#NULL!	#NULL!	Surgery performed	2	0	2	N0
1	2011	1	1	0	0	0	89	1	1	2	1	16	0	T2b	M0	60469777	Non-Spanish-Hispanic-Latino	C34.1-Upper lobe, lung	8560	8560/3: Adenosquamous carcinoma	33	45	100	0	0	IIIB	T4	75-79 years	2nd of 2 or more primaries	No	Yes	2	2	0	Hospital inpatient/outpatient or clinic	10	0	Blank(s)	Blank(s)	Diseases of Heart	4 or more regional lymph nodes removed	None; diagnosed at autopsy	#NULL!	#NULL!	Surgery performed	2	0	2	N0
0	2010	1	1	1	0	0	103	0	1	1	1	13	0	T2a	M0	60518506	Non-Spanish-Hispanic-Latino	C34.1-Upper lobe, lung	8560	8560/3: Adenosquamous carcinoma	33	33	100	0	0	IB	T2	70-74 years	2nd of 2 or more primaries	No	Yes	2	2	0	Hospital inpatient/outpatient or clinic	0	0	Blank(s)	Blank(s)	Alive	4 or more regional lymph nodes removed	None; diagnosed at autopsy	#NULL!	#NULL!	Surgery performed	2	0	2	N0
1	2010	1	1	0	0	0	102	0	1	2	1	10	0	T1	M0	60586485	Non-Spanish-Hispanic-Latino	C34.3-Lower lobe, lung	8560	8560/3: Adenosquamous carcinoma	30	15	100	0	0	IA	T1	70-74 years	2nd of 2 or more primaries	No	Yes	2	2	0	Hospital inpatient/outpatient or clinic	0	0	Blank(s)	Blank(s)	Alive	4 or more regional lymph nodes removed	None; diagnosed at autopsy	#NULL!	#NULL!	Surgery performed	2	0	2	N0
0	2013	2	1	0	0	0	61	1	0	2	1	10	0	T1	M0	60728683	Non-Spanish-Hispanic-Latino	C34.1-Upper lobe, lung	8560	8560/3: Adenosquamous carcinoma	30	23	100	0	0	IA	T1	65-69 years	2nd of 2 or more primaries	No	Yes	2	2	0	Hospital inpatient/outpatient or clinic	0	0	Blank(s)	Blank(s)	Septicemia	4 or more regional lymph nodes removed	None; diagnosed at autopsy	#NULL!	#NULL!	Surgery performed	2	0	2	N0
0	2010	1	1	0	0	0	97	0	1	1	1	13	0	T1	M0	60744713	Non-Spanish-Hispanic-Latino	C34.1-Upper lobe, lung	8560	8560/3: Adenosquamous carcinoma	33	13	100	0	0	IA	T1	70-74 years	1st of 2 or more primaries	Yes	Yes	1	2	0	Hospital inpatient/outpatient or clinic	0	0	Blank(s)	Blank(s)	Alive	4 or more regional lymph nodes removed	None; diagnosed at autopsy	#NULL!	#NULL!	Surgery performed	2	0	2	N0
0	2011	1	1	0	0	0	20	1	1	2	0	10	0	T3	M0	60760560	Non-Spanish-Hispanic-Latino	C34.1-Upper lobe, lung	8560	8560/3: Adenosquamous carcinoma	33	60	100	0	0	IB	T2	55-59 years	2nd of 2 or more primaries	No	Yes	2	2	0	Hospital inpatient/outpatient or clinic	0	0	Blank(s)	Blank(s)	Prostate	4 or more regional lymph nodes removed	None; diagnosed at autopsy	#NULL!	#NULL!	Surgery performed	2	0	2	N0
1	2011	1	1	0	0	0	88	0	1	1	1	10	0	T2a	M0	60780324	Non-Spanish-Hispanic-Latino	C34.1-Upper lobe, lung	8560	8560/3: Adenosquamous carcinoma	33	28	430	0	0	IB	T2	75-79 years	One primary only	Yes	Yes	1	1	0	Hospital inpatient/outpatient or clinic	0	10	Blank(s)	Blank(s)	Alive	4 or more regional lymph nodes removed	None; diagnosed at autopsy	#NULL!	#NULL!	Surgery performed	2	0	2	N0
0	2013	1	1	0	0	0	8	1	1	5	1	25	0	T2a	M0	60830444	Non-Spanish-Hispanic-Latino	C34.3-Lower lobe, lung	8560	8560/3: Adenosquamous carcinoma	33	39	100	0	0	IB	T2	75-79 years	2nd of 2 or more primaries	No	Yes	2	2	0	Hospital inpatient/outpatient or clinic	0	0	Blank(s)	Blank(s)	Septicemia	4 or more regional lymph nodes removed	None; diagnosed at autopsy	#NULL!	#NULL!	Surgery performed	2	0	2	N0
0	2012	1	1	0	0	0	75	0	1	2	0	32	0	T1	M0	60838556	Non-Spanish-Hispanic-Latino	C34.1-Upper lobe, lung	8560	8560/3: Adenosquamous carcinoma	33	30	100	0	0	IA	T1	60-64 years	One primary only	Yes	Yes	1	1	0	Hospital inpatient/outpatient or clinic	0	0	Blank(s)	Blank(s)	Alive	4 or more regional lymph nodes removed	None; diagnosed at autopsy	#NULL!	#NULL!	Surgery performed	2	0	2	N0
1	2012	2	1	0	0	0	76	0	1	2	1	10	0	T1	M1	60850067	Non-Spanish-Hispanic-Latino	C34.1-Upper lobe, lung	8560	8560/3: Adenosquamous carcinoma	33	16	100	0	0	IV	T1	70-74 years	One primary only	Yes	Yes	1	1	0	Hospital inpatient/outpatient or clinic	20	0	Blank(s)	Blank(s)	Alive	4 or more regional lymph nodes removed	None; diagnosed at autopsy	#NULL!	#NULL!	Surgery performed	2	0	2	N0
0	2013	1	1	0	0	1	12	1	1	2	1	14	0	T2a	M0	60882785	Non-Spanish-Hispanic-Latino	C34.1-Upper lobe, lung	8560	8560/3: Adenosquamous carcinoma	33	32	430	0	0	IB	T2	65-69 years	One primary only	Yes	Yes	1	1	0	Hospital inpatient/outpatient or clinic	0	40	Blank(s)	Blank(s)	Lung and Bronchus	4 or more regional lymph nodes removed	None; diagnosed at autopsy	#NULL!	#NULL!	Surgery performed	2	0	2	N0
1	2014	2	1	0	0	1	18	1	0	2	1	12	0	T1	M0	60899726	Non-Spanish-Hispanic-Latino	C34.1-Upper lobe, lung	8560	8560/3: Adenosquamous carcinoma	33	25	100	0	0	IA	T1	70-74 years	One primary only	Yes	Yes	1	1	0	Hospital inpatient/outpatient or clinic	0	0	Blank(s)	Blank(s)	Lung and Bronchus	4 or more regional lymph nodes removed	None; diagnosed at autopsy	#NULL!	#NULL!	Surgery performed	2	0	2	N0
0	2013	2	1	0	1	0	63	0	1	5	1	28	0	T2a	M0	60910448	Non-Spanish-Hispanic-Latino	C34.3-Lower lobe, lung	8560	8560/3: Adenosquamous carcinoma	33	35	100	0	0	IB	T2	65-69 years	1st of 2 or more primaries	Yes	Yes	1	2	0	Hospital inpatient/outpatient or clinic	0	0	Blank(s)	Blank(s)	Alive	4 or more regional lymph nodes removed	None; diagnosed at autopsy	#NULL!	#NULL!	Surgery performed	2	0	2	N0
0	2015	1	1	0	0	0	33	1	1	5	1	11	0	T1	M0	60983486	Non-Spanish-Hispanic-Latino	C34.1-Upper lobe, lung	8560	8560/3: Adenosquamous carcinoma	33	14	100	0	0	IA	T1	70-74 years	1st of 2 or more primaries	Yes	Yes	1	2	0	Hospital inpatient/outpatient or clinic	0	998	Blank(s)	Blank(s)	Acute Myeloid Leukemia	4 or more regional lymph nodes removed	None; diagnosed at autopsy	#NULL!	#NULL!	Surgery performed	2	0	2	N0
0	2004	1	1	0	0	0	36	1	1	2	1	15	0	T1	M0	64615542	Non-Spanish-Hispanic-Latino	C34.1-Upper lobe, lung	8560	8560/3: Adenosquamous carcinoma	33	25	300	0	0	IA	T1	80-84 years	3rd of 3 or more primaries	No	Yes	3	3	0	Hospital inpatient/outpatient or clinic	999	Blank(s)	Blank(s)	Blank(s)	Pneumonia and Influenza	4 or more regional lymph nodes removed	None; diagnosed at autopsy	#NULL!	#NULL!	Surgery performed	2	0	2	N0
1	2013	1	1	0	0	0	65	0	0	2	1	23	0	T2a	M0	64866440	Non-Spanish-Hispanic-Latino	C34.3-Lower lobe, lung	8560	8560/3: Adenosquamous carcinoma	33	33	100	0	0	IB	T2	70-74 years	2nd of 2 or more primaries	No	Yes	2	2	0	Hospital inpatient/outpatient or clinic	0	0	Blank(s)	Blank(s)	Alive	4 or more regional lymph nodes removed	None; diagnosed at autopsy	#NULL!	#NULL!	Surgery performed	2	0	2	N0
1	2007	1	1	0	0	1	105	1	0	1	1	19	0	T1	M0	64879756	Non-Spanish-Hispanic-Latino	C34.3-Lower lobe, lung	8560	8560/3: Adenosquamous carcinoma	33	10	100	0	0	IA	T1	65-69 years	3rd of 3 or more primaries	No	Yes	3	4	0	Hospital inpatient/outpatient or clinic	999	Blank(s)	Blank(s)	Blank(s)	Lung and Bronchus	4 or more regional lymph nodes removed	None; diagnosed at autopsy	#NULL!	#NULL!	Surgery performed	2	0	2	N0
0	2010	1	1	0	0	1	82	1	1	2	1	12	0	T1	M0	64882404	Non-Spanish-Hispanic-Latino	C34.3-Lower lobe, lung	8560	8560/3: Adenosquamous carcinoma	33	9	100	0	0	IA	T1	65-69 years	2nd of 2 or more primaries	No	Yes	2	4	0	Hospital inpatient/outpatient or clinic	0	0	Blank(s)	Blank(s)	Lung and Bronchus	4 or more regional lymph nodes removed	None; diagnosed at autopsy	#NULL!	#NULL!	Surgery performed	2	0	2	N0
0	2004	1	1	0	0	1	42	1	1	1	1	15	0	T2a	M0	65169120	Non-Spanish-Hispanic-Latino	C34.1-Upper lobe, lung	8560	8560/3: Adenosquamous carcinoma	33	32	230	0	0	IB	T2	65-69 years	2nd of 2 or more primaries	No	Yes	2	2	0	Hospital inpatient/outpatient or clinic	999	Blank(s)	Blank(s)	Blank(s)	Lung and Bronchus	4 or more regional lymph nodes removed	None; diagnosed at autopsy	#NULL!	#NULL!	Surgery performed	2	0	2	N0
1	2007	1	1	0	0	1	15	1	0	2	1	24	0	T4	M0	65184476	Non-Spanish-Hispanic-Latino	C34.1-Upper lobe, lung	8560	8560/3: Adenosquamous carcinoma	33	36	600	0	0	IIB	T3	75-79 years	2nd of 2 or more primaries	No	Yes	2	2	0	Hospital inpatient/outpatient or clinic	999	Blank(s)	Blank(s)	Blank(s)	Lung and Bronchus	4 or more regional lymph nodes removed	None; diagnosed at autopsy	#NULL!	#NULL!	Surgery performed	2	0	2	N0
1	2012	1	1	0	0	0	80	0	1	1	1	28	0	T2b	M0	65191716	Non-Spanish-Hispanic-Latino	C34.1-Upper lobe, lung	8560	8560/3: Adenosquamous carcinoma	33	50	100	0	0	IB	T2	70-74 years	3rd of 3 or more primaries	No	Yes	3	3	0	Hospital inpatient/outpatient or clinic	0	0	Blank(s)	Blank(s)	Alive	4 or more regional lymph nodes removed	None; diagnosed at autopsy	#NULL!	#NULL!	Surgery performed	2	0	2	N0
1	2009	1	1	0	1	0	43	1	1	2	1	14	0	T2b	M0	65374633	Non-Spanish-Hispanic-Latino	C34.3-Lower lobe, lung	8560	8560/3: Adenosquamous carcinoma	33	43	100	0	0	IB	T2	75-79 years	2nd of 2 or more primaries	No	Yes	2	2	0	Hospital inpatient/outpatient or clinic	999	Blank(s)	Blank(s)	Blank(s)	Other Cause of Death	4 or more regional lymph nodes removed	Non-primary surgical procedure to distant lymph node(s)	#NULL!	#NULL!	Surgery performed	2	0	2	N0
1	2005	1	1	0	0	0	31	1	1	2	1	13	0	T3	M0	65423139	Non-Spanish-Hispanic-Latino	C34.3-Lower lobe, lung	8560	8560/3: Adenosquamous carcinoma	30	60	300	0	0	IB	T2	70-74 years	2nd of 2 or more primaries	No	Yes	2	2	0	Hospital inpatient/outpatient or clinic	999	Blank(s)	Blank(s)	Blank(s)	Uterus, NOS	4 or more regional lymph nodes removed	None; diagnosed at autopsy	#NULL!	#NULL!	Surgery performed	2	0	2	N0
1	2008	1	1	0	0	0	93	1	0	1	0	64	0	T3	M0	65424733	Non-Spanish-Hispanic-Latino	C34.3-Lower lobe, lung	8560	8560/3: Adenosquamous carcinoma	33	55	450	0	0	IB	T2	60-64 years	2nd of 2 or more primaries	Yes	Yes	2	2	0	Other hospital outpatient unit or surgery center (2006+)	999	Blank(s)	Blank(s)	Blank(s)	Other Cause of Death	4 or more regional lymph nodes removed	None; diagnosed at autopsy	#NULL!	#NULL!	Surgery performed	2	0	2	N0
1	2014	1	1	0	1	1	22	1	2	2	1	83	0	T3	M0	65462776	Non-Spanish-Hispanic-Latino	C34.3-Lower lobe, lung	8560	8560/3: Adenosquamous carcinoma	33	60	100	0	0	IB	T2	75-79 years	2nd of 2 or more primaries	No	Yes	2	3	0	Hospital inpatient/outpatient or clinic	0	0	Blank(s)	Blank(s)	Lung and Bronchus	4 or more regional lymph nodes removed	None; diagnosed at autopsy	#NULL!	#NULL!	Surgery performed	2	0	2	N0
0	2009	1	1	0	0	1	18	1	1	2	1	21	0	T1	M0	65686504	Non-Spanish-Hispanic-Latino	C34.3-Lower lobe, lung	8560	8560/3: Adenosquamous carcinoma	33	22	100	0	0	IA	T1	65-69 years	2nd of 2 or more primaries	No	Yes	2	2	0	Hospital inpatient/outpatient or clinic	999	Blank(s)	Blank(s)	Blank(s)	Lung and Bronchus	4 or more regional lymph nodes removed	None; diagnosed at autopsy	#NULL!	#NULL!	Surgery performed	2	0	2	N0
0	2004	1	1	0	0	1	121	1	1	5	1	19	0	T1	M0	65812985	Non-Spanish-Hispanic-Latino	C34.3-Lower lobe, lung	8560	8560/3: Adenosquamous carcinoma	30	20	100	0	0	IA	T1	70-74 years	2nd of 2 or more primaries	No	Yes	2	2	0	Hospital inpatient/outpatient or clinic	999	Blank(s)	Blank(s)	Blank(s)	Lung and Bronchus	4 or more regional lymph nodes removed	None; diagnosed at autopsy	#NULL!	#NULL!	Surgery performed	2	0	2	N0
0	2004	1	1	0	0	1	98	1	1	2	1	13	0	T2b	M0	65843290	Non-Spanish-Hispanic-Latino	C34.1-Upper lobe, lung	8560	8560/3: Adenosquamous carcinoma	33	50	400	0	0	IB	T2	80-84 years	1st of 2 or more primaries	Yes	Yes	1	2	0	Hospital inpatient/outpatient or clinic	999	Blank(s)	Blank(s)	Blank(s)	Lung and Bronchus	4 or more regional lymph nodes removed	None; diagnosed at autopsy	#NULL!	#NULL!	Surgery performed	2	0	2	N0
0	2008	1	1	0	0	0	123	0	0	2	1	64	0	T2a	M0	65888824	Spanish-Hispanic-Latino	C34.3-Lower lobe, lung	8560	8560/3: Adenosquamous carcinoma	33	25	450	0	0	IB	T2	75-79 years	2nd of 2 or more primaries	No	Yes	2	2	0	Hospital inpatient/outpatient or clinic	999	Blank(s)	Blank(s)	Blank(s)	Alive	4 or more regional lymph nodes removed	None; diagnosed at autopsy	#NULL!	#NULL!	Surgery performed	2	0	2	N0
1	2005	2	1	0	1	1	48	1	1	2	0	12	0	T2a	M1	65892751	Non-Spanish-Hispanic-Latino	C34.8-Overlapping lesion of lung	8560	8560/3: Adenosquamous carcinoma	45	28	450	0	35	IV	T2	55-59 years	One primary only	Yes	Yes	1	1	0	Hospital inpatient/outpatient or clinic	999	Blank(s)	Blank(s)	Blank(s)	Lung and Bronchus	4 or more regional lymph nodes removed	None; diagnosed at autopsy	#NULL!	#NULL!	Surgery performed	2	0	2	N0
0	2004	1	1	0	0	1	147	1	1	2	1	20	0	T2b	M0	65901120	Non-Spanish-Hispanic-Latino	C34.9-Lung, NOS	8560	8560/3: Adenosquamous carcinoma	33	50	100	0	0	IB	T2	70-74 years	1st of 2 or more primaries	Yes	Yes	1	4	0	Hospital inpatient/outpatient or clinic	999	Blank(s)	Blank(s)	Blank(s)	Lung and Bronchus	4 or more regional lymph nodes removed	Non-primary surgical procedure to other regional sites	#NULL!	#NULL!	Surgery performed	2	0	2	N0
1	2005	1	1	0	0	0	113	1	1	1	1	22	0	T2b	M0	65923460	Non-Spanish-Hispanic-Latino	C34.1-Upper lobe, lung	8560	8560/3: Adenosquamous carcinoma	33	50	100	0	0	IB	T2	70-74 years	1st of 2 or more primaries	Yes	Yes	1	1	0	Hospital inpatient/outpatient or clinic	999	Blank(s)	Blank(s)	Blank(s)	Other Cause of Death	Sentinel node biopsy and lym nd removed same/unstated time	Non-primary surgical procedure performed	#NULL!	#NULL!	Surgery performed	2	0	2	N0
0	2005	1	1	0	1	1	7	1	1	1	1	36	0	T3	M0	65954581	Non-Spanish-Hispanic-Latino	C34.3-Lower lobe, lung	8560	8560/3: Adenosquamous carcinoma	33	55	450	0	0	IB	T2	70-74 years	One primary only	Yes	Yes	1	1	0	Hospital inpatient/outpatient or clinic	999	Blank(s)	Blank(s)	Blank(s)	Lung and Bronchus	4 or more regional lymph nodes removed	None; diagnosed at autopsy	#NULL!	#NULL!	Surgery performed	2	0	2	N0
0	2006	1	1	0	1	0	151	0	1	2	0	12	0	T1	M0	66004039	Non-Spanish-Hispanic-Latino	C34.1-Upper lobe, lung	8560	8560/3: Adenosquamous carcinoma	33	30	100	0	0	IA	T1	50-54 years	1st of 2 or more primaries	Yes	Yes	1	2	0	Hospital inpatient/outpatient or clinic	999	Blank(s)	Blank(s)	Blank(s)	Alive	4 or more regional lymph nodes removed	None; diagnosed at autopsy	#NULL!	#NULL!	Surgery performed	2	0	2	N0
0	2007	1	1	0	0	1	130	1	1	2	1	13	0	T1	M0	66127012	Non-Spanish-Hispanic-Latino	C34.1-Upper lobe, lung	8560	8560/3: Adenosquamous carcinoma	30	14	100	0	0	IA	T1	70-74 years	1st of 2 or more primaries	Yes	Yes	1	2	0	Hospital inpatient/outpatient or clinic	999	Blank(s)	Blank(s)	Blank(s)	Lung and Bronchus	4 or more regional lymph nodes removed	None; diagnosed at autopsy	#NULL!	#NULL!	Surgery performed	2	0	2	N0
1	2007	1	1	0	0	0	75	1	0	2	1	15	0	T2a	M0	66141491	Non-Spanish-Hispanic-Latino	C34.3-Lower lobe, lung	8560	8560/3: Adenosquamous carcinoma	33	16	450	0	0	IB	T2	80-84 years	1st of 2 or more primaries	Yes	Yes	1	3	0	Hospital inpatient/outpatient or clinic	999	Blank(s)	Blank(s)	Blank(s)	Ovary	4 or more regional lymph nodes removed	Non-primary surgical procedure to other regional sites	#NULL!	#NULL!	Surgery performed	2	0	2	N0
1	2008	2	1	0	0	1	112	1	0	2	0	10	0	T2a	M0	66143310	Non-Spanish-Hispanic-Latino	C34.3-Lower lobe, lung	8560	8560/3: Adenosquamous carcinoma	30	35	300	0	0	IB	T2	40-44 years	One primary only	Yes	Yes	1	1	0	Hospital inpatient/outpatient or clinic	999	Blank(s)	Blank(s)	Blank(s)	Lung and Bronchus	4 or more regional lymph nodes removed	None; diagnosed at autopsy	#NULL!	#NULL!	Surgery performed	2	0	2	N0
1	2007	1	1	0	0	1	67	1	1	2	1	20	0	T1	M0	66145603	Non-Spanish-Hispanic-Latino	C34.3-Lower lobe, lung	8560	8560/3: Adenosquamous carcinoma	33	27	100	0	0	IA	T1	70-74 years	1st of 2 or more primaries	Yes	Yes	1	2	0	Hospital inpatient/outpatient or clinic	999	Blank(s)	Blank(s)	Blank(s)	Lung and Bronchus	4 or more regional lymph nodes removed	None; diagnosed at autopsy	#NULL!	#NULL!	Surgery performed	2	0	2	N0
0	2011	1	1	0	0	0	9	1	2	2	1	12	0	T2a	M0	66158571	Non-Spanish-Hispanic-Latino	C34.3-Lower lobe, lung	8560	8560/3: Adenosquamous carcinoma	33	30	455	0	0	IB	T2	75-79 years	3rd of 3 or more primaries	No	Yes	3	3	0	Hospital inpatient/outpatient or clinic	0	20	Blank(s)	Blank(s)	Chronic Obstructive Pulmonary Disease and Allied Cond	4 or more regional lymph nodes removed	None; diagnosed at autopsy	#NULL!	#NULL!	Surgery performed	2	0	2	N0
1	2008	1	1	0	0	0	72	1	0	2	1	11	0	T1	M0	66161621	Non-Spanish-Hispanic-Latino	C34.1-Upper lobe, lung	8560	8560/3: Adenosquamous carcinoma	30	30	100	0	0	IA	T1	65-69 years	One primary only	Yes	Yes	1	1	0	Hospital inpatient/outpatient or clinic	999	Blank(s)	Blank(s)	Blank(s)	Chronic Obstructive Pulmonary Disease and Allied Cond	4 or more regional lymph nodes removed	None; diagnosed at autopsy	#NULL!	#NULL!	Surgery performed	2	0	2	N0
0	2008	1	1	0	1	0	81	1	1	2	1	23	0	T3	M0	66171948	Non-Spanish-Hispanic-Latino	C34.1-Upper lobe, lung	8560	8560/3: Adenosquamous carcinoma	33	12	650	0	0	IIIB	T4	75-79 years	1st of 2 or more primaries	Yes	Yes	1	3	0	Hospital inpatient/outpatient or clinic	999	Blank(s)	Blank(s)	Blank(s)	Diseases of Heart	4 or more regional lymph nodes removed	None; diagnosed at autopsy	#NULL!	#NULL!	Surgery performed	2	0	2	N0
1	2008	1	1	0	0	0	128	0	0	2	1	11	0	T2a	M0	66218532	Non-Spanish-Hispanic-Latino	C34.1-Upper lobe, lung	8560	8560/3: Adenosquamous carcinoma	33	30	450	0	0	IB	T2	70-74 years	1st of 2 or more primaries	Yes	Yes	1	2	0	Hospital inpatient/outpatient or clinic	999	Blank(s)	Blank(s)	Blank(s)	Alive	4 or more regional lymph nodes removed	None; diagnosed at autopsy	#NULL!	#NULL!	Surgery performed	2	0	2	N0
0	2008	1	1	0	0	0	59	1	1	1	1	10	0	T2a	M0	66236464	Spanish-Hispanic-Latino	C34.1-Upper lobe, lung	8560	8560/3: Adenosquamous carcinoma	30	25	450	0	0	IB	T2	80-84 years	One primary only	Yes	Yes	1	1	0	Hospital inpatient/outpatient or clinic	999	Blank(s)	Blank(s)	Blank(s)	Prostate	4 or more regional lymph nodes removed	None; diagnosed at autopsy	#NULL!	#NULL!	Surgery performed	2	0	2	N0
0	2009	1	1	0	0	0	117	0	1	2	0	13	0	T2b	M0	66248192	Spanish-Hispanic-Latino	C34.3-Lower lobe, lung	8560	8560/3: Adenosquamous carcinoma	33	43	450	0	0	IB	T2	60-64 years	One primary only	Yes	Yes	1	1	0	Hospital inpatient/outpatient or clinic	999	Blank(s)	Blank(s)	Blank(s)	Alive	4 or more regional lymph nodes removed	None; diagnosed at autopsy	#NULL!	#NULL!	Surgery performed	2	0	2	N0
0	2008	1	1	1	1	0	20	1	1	2	1	12	0	T4	M0	66254664	Non-Spanish-Hispanic-Latino	C34.3-Lower lobe, lung	8560	8560/3: Adenosquamous carcinoma	45	41	750	0	0	IIIB	T4	65-69 years	One primary only	Yes	Yes	1	1	0	Other hospital outpatient unit or surgery center (2006+)	999	Blank(s)	Blank(s)	Blank(s)	Miscellaneous Malignant Cancer	4 or more regional lymph nodes removed	Non-primary surgical procedure to distant site	#NULL!	#NULL!	Surgery performed	2	0	2	N0
1	2009	1	1	0	0	1	70	1	1	2	1	29	0	T1	M0	66299160	Non-Spanish-Hispanic-Latino	C34.1-Upper lobe, lung	8560	8560/3: Adenosquamous carcinoma	33	20	100	0	0	IA	T1	75-79 years	One primary only	Yes	Yes	1	1	0	Hospital inpatient/outpatient or clinic	999	Blank(s)	Blank(s)	Blank(s)	Lung and Bronchus	4 or more regional lymph nodes removed	None; diagnosed at autopsy	#NULL!	#NULL!	Surgery performed	2	0	2	N0
1	2010	1	1	0	0	0	104	0	0	2	0	25	0	T3	M0	66360396	Non-Spanish-Hispanic-Latino	C34.1-Upper lobe, lung	8560	8560/3: Adenosquamous carcinoma	33	65	430	0	0	IB	T2	60-64 years	One primary only	Yes	Yes	1	1	0	Hospital inpatient/outpatient or clinic	0	40	Blank(s)	Blank(s)	Alive	4 or more regional lymph nodes removed	None; diagnosed at autopsy	#NULL!	#NULL!	Surgery performed	2	0	2	N0
0	2012	2	1	0	0	0	57	1	1	1	1	14	0	T1	M0	66369422	Non-Spanish-Hispanic-Latino	C34.1-Upper lobe, lung	8560	8560/3: Adenosquamous carcinoma	33	20	300	0	0	IIIB	T4	70-74 years	2nd of 2 or more primaries	No	Yes	2	2	0	Hospital inpatient/outpatient or clinic	10	998	Blank(s)	Blank(s)	State DC not available or state DC available but no COD	4 or more regional lymph nodes removed	None; diagnosed at autopsy	#NULL!	#NULL!	Surgery performed	2	0	2	N0
0	2010	1	1	0	0	0	103	0	2	2	0	15	0	T1	M0	66397625	Non-Spanish-Hispanic-Latino	C34.1-Upper lobe, lung	8560	8560/3: Adenosquamous carcinoma	33	18	100	0	0	IA	T1	60-64 years	One primary only	Yes	Yes	1	1	0	Hospital inpatient/outpatient or clinic	0	0	Blank(s)	Blank(s)	Alive	4 or more regional lymph nodes removed	None; diagnosed at autopsy	#NULL!	#NULL!	Surgery performed	2	0	2	N0
0	2011	1	1	0	1	0	70	1	1	2	1	13	0	T2b	M0	66410708	Non-Spanish-Hispanic-Latino	C34.3-Lower lobe, lung	8560	8560/3: Adenosquamous carcinoma	33	45	300	0	0	IB	T2	70-74 years	1st of 2 or more primaries	Yes	Yes	1	2	0	Hospital inpatient/outpatient or clinic	0	0	Blank(s)	Blank(s)	Diseases of Heart	4 or more regional lymph nodes removed	None; diagnosed at autopsy	#NULL!	#NULL!	Surgery performed	2	0	2	N0
1	2011	1	1	0	1	0	92	1	0	2	1	15	0	T2b	M0	66421647	Non-Spanish-Hispanic-Latino	C34.3-Lower lobe, lung	8560	8560/3: Adenosquamous carcinoma	33	48	410	0	0	IB	T2	65-69 years	1st of 2 or more primaries	Yes	Yes	1	2	0	Hospital inpatient/outpatient or clinic	0	0	Blank(s)	Blank(s)	Chronic Obstructive Pulmonary Disease and Allied Cond	4 or more regional lymph nodes removed	None; diagnosed at autopsy	#NULL!	#NULL!	Surgery performed	2	0	2	N0
1	2012	1	1	2	0	1	30	1	0	2	1	14	0	T3	M0	66430657	Non-Spanish-Hispanic-Latino	C34.1-Upper lobe, lung	8560	8560/3: Adenosquamous carcinoma	33	65	100	0	0	IB	T2	85+ years	3rd of 3 or more primaries	No	Yes	2	3	0	Hospital inpatient/outpatient or clinic	0	0	Blank(s)	Blank(s)	Lung and Bronchus	4 or more regional lymph nodes removed	None; diagnosed at autopsy	#NULL!	#NULL!	Surgery performed	2	0	2	N0
1	2011	1	1	0	1	0	89	0	2	1	0	10	0	T2a	M0	66448533	Non-Spanish-Hispanic-Latino	C34.1-Upper lobe, lung	8560	8560/3: Adenosquamous carcinoma	30	35	100	0	0	IB	T2	55-59 years	One primary only	Yes	Yes	1	1	0	Hospital inpatient/outpatient or clinic	0	0	Blank(s)	Blank(s)	Alive	4 or more regional lymph nodes removed	None; diagnosed at autopsy	#NULL!	#NULL!	Surgery performed	2	0	2	N0
0	2010	1	1	1	1	0	96	0	2	1	0	12	0	T4	M0	66472339	Non-Spanish-Hispanic-Latino	C34.1-Upper lobe, lung	8560	8560/3: Adenosquamous carcinoma	33	100	600	0	0	IIIB	T4	60-64 years	One primary only	Yes	Yes	1	1	0	Hospital inpatient/outpatient or clinic	10	999	Blank(s)	Blank(s)	Alive	4 or more regional lymph nodes removed	None; diagnosed at autopsy	#NULL!	#NULL!	Surgery performed	2	0	2	N0
1	2011	1	1	0	0	1	14	1	0	2	1	14	0	T2a	M0	66476110	Non-Spanish-Hispanic-Latino	C34.1-Upper lobe, lung	8560	8560/3: Adenosquamous carcinoma	33	19	455	0	0	IB	T2	65-69 years	One primary only	Yes	Yes	1	1	0	Hospital inpatient/outpatient or clinic	0	20	Blank(s)	Blank(s)	Lung and Bronchus	4 or more regional lymph nodes removed	None; diagnosed at autopsy	#NULL!	#NULL!	Surgery performed	2	0	2	N0
0	2011	1	1	0	0	0	36	1	0	2	1	12	0	T1	M0	66478433	Non-Spanish-Hispanic-Latino	C34.3-Lower lobe, lung	8560	8560/3: Adenosquamous carcinoma	33	28	120	0	0	IA	T1	80-84 years	3rd of 3 or more primaries	No	Yes	2	3	0	Hospital inpatient/outpatient or clinic	0	0	Blank(s)	Blank(s)	State DC not available or state DC available but no COD	4 or more regional lymph nodes removed	None; diagnosed at autopsy	#NULL!	#NULL!	Surgery performed	2	0	2	N0
1	2011	1	1	1	1	1	8	1	1	2	0	11	0	T4	M0	66491190	Non-Spanish-Hispanic-Latino	C34.1-Upper lobe, lung	8560	8560/3: Adenosquamous carcinoma	33	32	730	0	0	IIB	T3	55-59 years	1st of 2 or more primaries	Yes	Yes	1	1	0	Hospital inpatient/outpatient or clinic	0	30	Blank(s)	Blank(s)	Lung and Bronchus	4 or more regional lymph nodes removed	None; diagnosed at autopsy	#NULL!	#NULL!	Surgery performed	2	0	2	N0
0	2013	1	1	0	0	0	60	0	1	2	1	28	0	T1	M0	66498556	Non-Spanish-Hispanic-Latino	C34.3-Lower lobe, lung	8560	8560/3: Adenosquamous carcinoma	33	25	100	0	0	IIIB	T4	75-79 years	2nd of 2 or more primaries	No	Yes	2	4	0	Hospital inpatient/outpatient or clinic	10	0	Blank(s)	Blank(s)	Alive	4 or more regional lymph nodes removed	None; diagnosed at autopsy	#NULL!	#NULL!	Surgery performed	2	0	2	N0
0	2012	1	1	0	0	0	79	0	1	2	1	11	0	T2b	M0	66534316	Spanish-Hispanic-Latino	C34.3-Lower lobe, lung	8560	8560/3: Adenosquamous carcinoma	33	45	430	0	0	IB	T2	70-74 years	One primary only	Yes	Yes	1	1	0	Hospital inpatient/outpatient or clinic	0	40	Blank(s)	Blank(s)	Alive	4 or more regional lymph nodes removed	None; diagnosed at autopsy	#NULL!	#NULL!	Surgery performed	2	0	2	N0
0	2012	1	1	0	0	0	42	1	2	2	1	22	0	T2a	M0	66552458	Non-Spanish-Hispanic-Latino	C34.8-Overlapping lesion of lung	8560	8560/3: Adenosquamous carcinoma	45	25	430	0	0	IB	T2	80-84 years	1st of 2 or more primaries	Yes	Yes	1	2	0	Hospital inpatient/outpatient or clinic	0	40	Blank(s)	Blank(s)	Other Cause of Death	4 or more regional lymph nodes removed	None; diagnosed at autopsy	#NULL!	#NULL!	Surgery performed	2	0	2	N0
1	2012	2	1	0	0	0	62	0	1	5	1	10	0	T1	M0	66603370	Non-Spanish-Hispanic-Latino	C34.1-Upper lobe, lung	8560	8560/3: Adenosquamous carcinoma	33	28	300	0	0	IA	T1	70-74 years	One primary only	Yes	Yes	1	1	0	Hospital inpatient/outpatient or clinic	0	0	Blank(s)	Blank(s)	Alive	4 or more regional lymph nodes removed	None; diagnosed at autopsy	#NULL!	#NULL!	Surgery performed	2	0	2	N0
0	2012	1	1	0	0	0	74	0	1	5	0	13	0	T2a	M0	66604929	Non-Spanish-Hispanic-Latino	C34.1-Upper lobe, lung	8560	8560/3: Adenosquamous carcinoma	33	20	420	0	0	IB	T2	55-59 years	One primary only	Yes	Yes	1	1	0	Hospital inpatient/outpatient or clinic	0	10	Blank(s)	Blank(s)	Alive	4 or more regional lymph nodes removed	None; diagnosed at autopsy	#NULL!	#NULL!	Surgery performed	2	0	2	N0
0	2013	1	1	0	0	0	68	0	0	1	1	23	0	T1	M0	66609223	Non-Spanish-Hispanic-Latino	C34.3-Lower lobe, lung	8560	8560/3: Adenosquamous carcinoma	33	25	100	0	0	IA	T1	75-79 years	One primary only	Yes	Yes	1	1	0	Hospital inpatient/outpatient or clinic	0	0	Blank(s)	Blank(s)	Alive	4 or more regional lymph nodes removed	None; diagnosed at autopsy	#NULL!	#NULL!	Surgery performed	2	0	2	N0
1	2012	1	1	0	0	1	12	1	0	5	1	16	0	T2a	M0	66610043	Spanish-Hispanic-Latino	C34.1-Upper lobe, lung	8560	8560/3: Adenosquamous carcinoma	33	40	420	0	0	IB	T2	75-79 years	2nd of 2 or more primaries	No	Yes	1	3	0	Hospital inpatient/outpatient or clinic	0	10	Blank(s)	Blank(s)	Lung and Bronchus	4 or more regional lymph nodes removed	None; diagnosed at autopsy	#NULL!	#NULL!	Surgery performed	2	0	2	N0
1	2012	1	1	0	0	1	12	1	0	2	1	12	0	T2a	M0	66610957	Non-Spanish-Hispanic-Latino	C34.1-Upper lobe, lung	8560	8560/3: Adenosquamous carcinoma	33	30	430	0	0	IB	T2	70-74 years	One primary only	Yes	Yes	1	1	0	Hospital inpatient/outpatient or clinic	0	20	Blank(s)	Blank(s)	Lung and Bronchus	4 or more regional lymph nodes removed	None; diagnosed at autopsy	#NULL!	#NULL!	Surgery performed	2	0	2	N0
0	2012	2	1	0	0	0	72	0	1	1	1	16	0	T1	M0	66611011	Non-Spanish-Hispanic-Latino	C34.1-Upper lobe, lung	8560	8560/3: Adenosquamous carcinoma	33	20	100	0	0	IA	T1	80-84 years	1st of 2 or more primaries	Yes	Yes	1	1	0	Hospital inpatient/outpatient or clinic	0	0	Blank(s)	Blank(s)	Alive	4 or more regional lymph nodes removed	None; diagnosed at autopsy	#NULL!	#NULL!	Surgery performed	2	0	2	N0
0	2013	1	1	0	0	0	65	0	1	5	0	14	0	T3	M0	66654470	Non-Spanish-Hispanic-Latino	C34.1-Upper lobe, lung	8560	8560/3: Adenosquamous carcinoma	33	70	100	0	0	IB	T2	55-59 years	One primary only	Yes	Yes	1	1	0	Hospital inpatient/outpatient or clinic	0	0	Blank(s)	Blank(s)	Alive	4 or more regional lymph nodes removed	None; diagnosed at autopsy	#NULL!	#NULL!	Surgery performed	2	0	2	N0
0	2013	1	1	0	0	0	50	1	0	1	1	16	0	T4	M0	66673523	Non-Spanish-Hispanic-Latino	C34.1-Upper lobe, lung	8560	8560/3: Adenosquamous carcinoma	33	68	600	0	0	IIB	T3	75-79 years	One primary only	Yes	Yes	1	1	0	Hospital inpatient/outpatient or clinic	0	40	Blank(s)	Blank(s)	Miscellaneous Malignant Cancer	4 or more regional lymph nodes removed	None; diagnosed at autopsy	#NULL!	#NULL!	Surgery performed	2	0	2	N0
0	2014	1	1	0	0	0	20	1	1	1	1	13	0	T1	M0	66711923	Non-Spanish-Hispanic-Latino	C34.1-Upper lobe, lung	8560	8560/3: Adenosquamous carcinoma	33	18	100	0	0	IA	T1	65-69 years	One primary only	Yes	Yes	1	1	0	Hospital inpatient/outpatient or clinic	0	0	Blank(s)	Blank(s)	Diseases of Heart	4 or more regional lymph nodes removed	None; diagnosed at autopsy	#NULL!	#NULL!	Surgery performed	2	0	2	N0
0	2013	1	1	0	0	1	12	1	1	2	1	27	0	T2a	M0	66719469	Non-Spanish-Hispanic-Latino	C34.1-Upper lobe, lung	8560	8560/3: Adenosquamous carcinoma	33	35	420	0	0	IIIB	T4	80-84 years	1st of 2 or more primaries	Yes	Yes	1	2	0	Hospital inpatient/outpatient or clinic	10	40	Blank(s)	Blank(s)	Lung and Bronchus	4 or more regional lymph nodes removed	None; diagnosed at autopsy	#NULL!	#NULL!	Surgery performed	2	0	2	N0
1	2015	1	1	0	0	0	31	1	0	2	1	18	0	T2a	M0	66797201	Non-Spanish-Hispanic-Latino	C34.1-Upper lobe, lung	8560	8560/3: Adenosquamous carcinoma	33	40	100	0	0	IB	T2	70-74 years	One primary only	Yes	Yes	1	1	0	Hospital inpatient/outpatient or clinic	0	0	Blank(s)	Blank(s)	Accidents and Adverse Effects	4 or more regional lymph nodes removed	None; diagnosed at autopsy	#NULL!	#NULL!	Surgery performed	2	0	2	N0
0	2006	1	1	0	1	0	29	1	1	1	1	12	0	T1	M0	74804218	Non-Spanish-Hispanic-Latino	C34.1-Upper lobe, lung	8560	8560/3: Adenosquamous carcinoma	33	30	100	0	0	IA	T1	70-74 years	2nd of 2 or more primaries	No	Yes	2	2	0	Hospital inpatient/outpatient or clinic	988	Blank(s)	Blank(s)	Blank(s)	Diseases of Heart	4 or more regional lymph nodes removed	None; diagnosed at autopsy	#NULL!	#NULL!	Surgery performed	2	0	2	N0
0	2009	1	1	0	0	0	112	0	1	1	1	14	0	T3	M0	74809862	Non-Spanish-Hispanic-Latino	C34.3-Lower lobe, lung	8560	8560/3: Adenosquamous carcinoma	33	65	100	0	0	IB	T2	70-74 years	3rd of 3 or more primaries	No	Yes	3	4	0	Hospital inpatient/outpatient or clinic	988	Blank(s)	Blank(s)	Blank(s)	Alive	4 or more regional lymph nodes removed	None; diagnosed at autopsy	#NULL!	#NULL!	Surgery performed	2	0	2	N0
1	2012	1	1	0	1	1	57	1	1	2	1	18	0	T2b	M0	74818004	Non-Spanish-Hispanic-Latino	C34.3-Lower lobe, lung	8560	8560/3: Adenosquamous carcinoma	33	50	100	0	0	IB	T2	70-74 years	2nd of 2 or more primaries	No	Yes	2	2	0	Hospital inpatient/outpatient or clinic	0	999	Blank(s)	Blank(s)	Lung and Bronchus	4 or more regional lymph nodes removed	None; diagnosed at autopsy	#NULL!	#NULL!	Surgery performed	2	0	2	N0
1	2005	1	1	0	0	0	67	1	1	5	1	21	0	T1	M0	74854718	Non-Spanish-Hispanic-Latino	C34.1-Upper lobe, lung	8560	8560/3: Adenosquamous carcinoma	30	12	100	0	0	IA	T1	65-69 years	2nd of 2 or more primaries	Yes	Yes	2	2	0	Hospital inpatient/outpatient or clinic	988	Blank(s)	Blank(s)	Blank(s)	Accidents and Adverse Effects	4 or more regional lymph nodes removed	None; diagnosed at autopsy	#NULL!	#NULL!	Surgery performed	2	0	2	N0
0	2004	2	1	0	0	1	74	1	0	2	0	26	0	T2b	M0	75018767	Non-Spanish-Hispanic-Latino	C34.2-Middle lobe, lung	8560	8560/3: Adenosquamous carcinoma	33	48	300	0	0	IB	T2	55-59 years	One primary only	Yes	Yes	1	1	0	Hospital inpatient/outpatient or clinic	988	Blank(s)	Blank(s)	Blank(s)	Lung and Bronchus	4 or more regional lymph nodes removed	None; diagnosed at autopsy	#NULL!	#NULL!	Surgery performed	2	0	2	N0
1	2004	1	1	0	0	0	26	1	1	2	1	26	0	T1	M0	75026615	Non-Spanish-Hispanic-Latino	C34.1-Upper lobe, lung	8560	8560/3: Adenosquamous carcinoma	30	25	100	0	0	IA	T1	70-74 years	1st of 2 or more primaries	Yes	Yes	1	3	0	Hospital inpatient/outpatient or clinic	988	Blank(s)	Blank(s)	Blank(s)	Other Cause of Death	4 or more regional lymph nodes removed	None; diagnosed at autopsy	#NULL!	#NULL!	Surgery performed	2	0	2	N0
1	2005	2	1	0	0	0	57	1	0	2	1	28	0	T1	M0	75048752	Non-Spanish-Hispanic-Latino	C34.1-Upper lobe, lung	8560	8560/3: Adenosquamous carcinoma	33	30	100	0	0	IA	T1	65-69 years	1st of 2 or more primaries	Yes	Yes	1	2	0	Hospital inpatient/outpatient or clinic	988	Blank(s)	Blank(s)	Blank(s)	Soft Tissue including Heart	4 or more regional lymph nodes removed	None; diagnosed at autopsy	#NULL!	#NULL!	Surgery performed	2	0	2	N0
1	2006	1	1	0	0	1	90	1	1	1	1	12	0	T1	M0	75069205	Non-Spanish-Hispanic-Latino	C34.1-Upper lobe, lung	8560	8560/3: Adenosquamous carcinoma	30	13	100	0	0	IA	T1	70-74 years	2nd of 2 or more primaries	No	Yes	2	2	0	Hospital inpatient/outpatient or clinic	988	Blank(s)	Blank(s)	Blank(s)	Lung and Bronchus	4 or more regional lymph nodes removed	None; diagnosed at autopsy	#NULL!	#NULL!	Surgery performed	2	0	2	N0
0	2004	1	1	0	0	0	174	0	1	1	0	16	0	T2a	M0	75104752	Non-Spanish-Hispanic-Latino	C34.1-Upper lobe, lung	8560	8560/3: Adenosquamous carcinoma	33	25	450	0	0	IB	T2	60-64 years	1st of 2 or more primaries	Yes	Yes	1	2	0	Hospital inpatient/outpatient or clinic	988	Blank(s)	Blank(s)	Blank(s)	Alive	4 or more regional lymph nodes removed	None; diagnosed at autopsy	#NULL!	#NULL!	Surgery performed	2	0	2	N0
0	2006	2	1	0	1	0	152	0	0	2	1	10	0	T2b	M0	75111440	Non-Spanish-Hispanic-Latino	C34.1-Upper lobe, lung	8560	8560/3: Adenosquamous carcinoma	33	50	100	0	0	IB	T2	65-69 years	One primary only	Yes	Yes	1	1	0	Hospital inpatient/outpatient or clinic	988	Blank(s)	Blank(s)	Blank(s)	Alive	4 or more regional lymph nodes removed	None; diagnosed at autopsy	#NULL!	#NULL!	Surgery performed	2	0	2	N0
1	2006	1	1	0	1	0	144	0	1	1	0	17	0	T3	M0	75117355	Non-Spanish-Hispanic-Latino	C34.1-Upper lobe, lung	8560	8560/3: Adenosquamous carcinoma	33	15	650	0	0	IIIB	T4	60-64 years	One primary only	Yes	Yes	1	1	0	Hospital inpatient/outpatient or clinic	988	Blank(s)	Blank(s)	Blank(s)	Alive	4 or more regional lymph nodes removed	None; diagnosed at autopsy	#NULL!	#NULL!	Surgery performed	2	0	2	N0
1	2006	1	1	1	1	1	68	1	1	2	1	13	0	T4	M0	75127683	Non-Spanish-Hispanic-Latino	C34.1-Upper lobe, lung	8560	8560/3: Adenosquamous carcinoma	33	50	740	0	0	IIIB	T4	65-69 years	One primary only	Yes	Yes	1	1	0	Hospital inpatient/outpatient or clinic	988	Blank(s)	Blank(s)	Blank(s)	Lung and Bronchus	4 or more regional lymph nodes removed	None; diagnosed at autopsy	#NULL!	#NULL!	Surgery performed	2	0	2	N0
0	2007	1	1	0	0	1	29	1	1	1	1	18	0	T2a	M0	75144351	Non-Spanish-Hispanic-Latino	C34.3-Lower lobe, lung	8560	8560/3: Adenosquamous carcinoma	33	32	100	0	0	IB	T2	70-74 years	One primary only	Yes	Yes	1	1	0	Hospital inpatient/outpatient or clinic	988	Blank(s)	Blank(s)	Blank(s)	Lung and Bronchus	4 or more regional lymph nodes removed	None; diagnosed at autopsy	#NULL!	#NULL!	Surgery performed	2	0	2	N0
1	2007	1	1	0	0	0	126	1	1	2	1	13	0	T2b	M0	75150800	Non-Spanish-Hispanic-Latino	C34.3-Lower lobe, lung	8560	8560/3: Adenosquamous carcinoma	33	41	300	0	0	IB	T2	75-79 years	One primary only	Yes	Yes	1	1	0	Hospital inpatient/outpatient or clinic	988	Blank(s)	Blank(s)	Blank(s)	Diseases of Heart	4 or more regional lymph nodes removed	None; diagnosed at autopsy	#NULL!	#NULL!	Surgery performed	2	0	2	N0
1	2007	1	1	0	0	1	68	1	0	1	1	13	0	T2a	M0	75178149	Non-Spanish-Hispanic-Latino	C34.3-Lower lobe, lung	8560	8560/3: Adenosquamous carcinoma	33	40	450	0	0	IB	T2	65-69 years	One primary only	Yes	Yes	1	1	0	Hospital inpatient/outpatient or clinic	988	Blank(s)	Blank(s)	Blank(s)	Lung and Bronchus	4 or more regional lymph nodes removed	None; diagnosed at autopsy	#NULL!	#NULL!	Surgery performed	2	0	2	N0
0	2009	1	1	0	0	0	114	0	1	1	1	14	0	T1	M0	75183655	Non-Spanish-Hispanic-Latino	C34.1-Upper lobe, lung	8560	8560/3: Adenosquamous carcinoma	33	17	100	0	0	IA	T1	70-74 years	2nd of 2 or more primaries	No	Yes	2	2	0	Hospital inpatient/outpatient or clinic	988	Blank(s)	Blank(s)	Blank(s)	Alive	4 or more regional lymph nodes removed	None; diagnosed at autopsy	#NULL!	#NULL!	Surgery performed	2	0	2	N0
1	2007	1	1	0	0	0	8	1	0	2	1	23	0	T1	M0	75184049	Non-Spanish-Hispanic-Latino	C34.1-Upper lobe, lung	8560	8560/3: Adenosquamous carcinoma	33	20	110	0	0	IA	T1	75-79 years	One primary only	Yes	Yes	1	1	0	Hospital inpatient/outpatient or clinic	988	Blank(s)	Blank(s)	Blank(s)	Accidents and Adverse Effects	4 or more regional lymph nodes removed	None; diagnosed at autopsy	#NULL!	#NULL!	Surgery performed	2	0	2	N0
0	2005	1	1	0	0	0	154	1	1	1	1	14	0	T2a	M0	75187968	Non-Spanish-Hispanic-Latino	C34.1-Upper lobe, lung	8560	8560/3: Adenosquamous carcinoma	33	35	100	0	0	IB	T2	70-74 years	One primary only	Yes	Yes	1	1	0	Hospital inpatient/outpatient or clinic	988	Blank(s)	Blank(s)	Blank(s)	Pneumonia and Influenza	4 or more regional lymph nodes removed	None; diagnosed at autopsy	#NULL!	#NULL!	Surgery performed	2	0	2	N0
0	2006	1	1	0	0	0	42	1	1	1	0	10	0	T2a	M0	75188979	Non-Spanish-Hispanic-Latino	C34.1-Upper lobe, lung	8560	8560/3: Adenosquamous carcinoma	33	16	450	0	0	IB	T2	60-64 years	3rd of 3 or more primaries	No	Yes	3	4	0	Hospital inpatient/outpatient or clinic	988	Blank(s)	Blank(s)	Blank(s)	Other Cause of Death	4 or more regional lymph nodes removed	None; diagnosed at autopsy	#NULL!	#NULL!	Surgery performed	2	0	2	N0
0	2007	1	1	0	0	0	82	1	1	1	1	32	0	T2a	M0	75206330	Non-Spanish-Hispanic-Latino	C34.1-Upper lobe, lung	8560	8560/3: Adenosquamous carcinoma	33	32	300	0	0	IB	T2	75-79 years	One primary only	Yes	Yes	1	1	0	Hospital inpatient/outpatient or clinic	988	Blank(s)	Blank(s)	Blank(s)	Other Cause of Death	4 or more regional lymph nodes removed	None; diagnosed at autopsy	#NULL!	#NULL!	Surgery performed	2	0	2	N0
1	2008	1	1	0	0	0	127	0	0	1	1	15	0	T1	M0	75217379	Non-Spanish-Hispanic-Latino	C34.1-Upper lobe, lung	8560	8560/3: Adenosquamous carcinoma	33	27	200	0	0	IB	T2	70-74 years	One primary only	Yes	Yes	1	1	0	Hospital inpatient/outpatient or clinic	988	Blank(s)	Blank(s)	Blank(s)	Alive	4 or more regional lymph nodes removed	None; diagnosed at autopsy	#NULL!	#NULL!	Surgery performed	2	0	2	N0
0	2015	1	1	0	0	1	26	1	0	1	1	13	0	T2a	M0	75219372	Non-Spanish-Hispanic-Latino	C34.2-Middle lobe, lung	8560	8560/3: Adenosquamous carcinoma	33	40	100	0	0	IB	T2	85+ years	5th of 5 or more primaries	No	Yes	4	5	0	Hospital inpatient/outpatient or clinic	0	0	Blank(s)	Blank(s)	Lung and Bronchus	4 or more regional lymph nodes removed	None; diagnosed at autopsy	#NULL!	#NULL!	Surgery performed	2	0	2	N0
1	2008	2	1	0	0	0	127	0	1	2	1	10	0	T1	M0	75222329	Non-Spanish-Hispanic-Latino	C34.1-Upper lobe, lung	8560	8560/3: Adenosquamous carcinoma	33	20	100	0	0	IA	T1	70-74 years	One primary only	Yes	Yes	1	1	0	Hospital inpatient/outpatient or clinic	988	Blank(s)	Blank(s)	Blank(s)	Alive	4 or more regional lymph nodes removed	None; diagnosed at autopsy	#NULL!	#NULL!	Surgery performed	2	0	2	N0
0	2008	1	1	0	0	0	122	0	1	1	0	29	0	T1	M0	75233725	Non-Spanish-Hispanic-Latino	C34.1-Upper lobe, lung	8560	8560/3: Adenosquamous carcinoma	33	19	300	0	0	IA	T1	50-54 years	One primary only	Yes	Yes	1	1	0	Hospital inpatient/outpatient or clinic	988	Blank(s)	Blank(s)	Blank(s)	Alive	4 or more regional lymph nodes removed	None; diagnosed at autopsy	#NULL!	#NULL!	Surgery performed	2	0	2	N0
1	2013	1	1	0	0	1	11	1	1	1	1	10	0	T1	M0	75250454	Non-Spanish-Hispanic-Latino	C34.3-Lower lobe, lung	8560	8560/3: Adenosquamous carcinoma	33	20	100	0	0	IA	T1	75-79 years	2nd of 2 or more primaries	No	No	2	2	0	Hospital inpatient/outpatient or clinic	0	0	Blank(s)	Blank(s)	Lung and Bronchus	4 or more regional lymph nodes removed	None; diagnosed at autopsy	#NULL!	#NULL!	Surgery performed	2	0	2	N0
1	2009	1	1	0	0	0	118	0	1	2	1	18	0	T1	M0	75250610	Non-Spanish-Hispanic-Latino	C34.1-Upper lobe, lung	8560	8560/3: Adenosquamous carcinoma	33	20	100	0	0	IA	T1	65-69 years	1st of 2 or more primaries	Yes	Yes	1	2	0	Hospital inpatient/outpatient or clinic	988	Blank(s)	Blank(s)	Blank(s)	Alive	4 or more regional lymph nodes removed	None; diagnosed at autopsy	#NULL!	#NULL!	Surgery performed	2	0	2	N0
0	2009	1	1	0	0	0	114	0	1	5	1	30	0	T3	M0	75270046	Non-Spanish-Hispanic-Latino	C34.1-Upper lobe, lung	8560	8560/3: Adenosquamous carcinoma	33	20	650	0	0	IIIB	T4	65-69 years	2nd of 2 or more primaries	No	Yes	1	2	0	Hospital inpatient/outpatient or clinic	988	Blank(s)	Blank(s)	Blank(s)	Alive	4 or more regional lymph nodes removed	None; diagnosed at autopsy	#NULL!	#NULL!	Surgery performed	2	0	2	N0
1	2009	1	1	0	0	0	110	0	0	2	1	24	0	T1	M0	75289183	Non-Spanish-Hispanic-Latino	C34.3-Lower lobe, lung	8560	8560/3: Adenosquamous carcinoma	33	22	100	0	0	IA	T1	75-79 years	One primary only	Yes	Yes	1	1	0	Hospital inpatient/outpatient or clinic	988	Blank(s)	Blank(s)	Blank(s)	Alive	4 or more regional lymph nodes removed	None; diagnosed at autopsy	#NULL!	#NULL!	Surgery performed	2	0	2	N0
1	2010	1	1	0	0	0	11	1	2	1	1	12	0	T1	M0	75313027	Non-Spanish-Hispanic-Latino	C34.1-Upper lobe, lung	8560	8560/3: Adenosquamous carcinoma	33	15	125	0	0	IA	T1	65-69 years	One primary only	Yes	Yes	1	1	0	Hospital inpatient/outpatient or clinic	0	0	Blank(s)	Blank(s)	Cerebrovascular Diseases	4 or more regional lymph nodes removed	None; diagnosed at autopsy	#NULL!	#NULL!	Surgery performed	2	0	2	N0
0	2010	1	1	0	0	1	46	1	1	1	1	26	0	T3	M0	75317814	Non-Spanish-Hispanic-Latino	C34.3-Lower lobe, lung	8560	8560/3: Adenosquamous carcinoma	33	56	430	0	0	IB	T2	75-79 years	2nd of 2 or more primaries	No	Yes	2	2	0	Hospital inpatient/outpatient or clinic	0	10	Blank(s)	Blank(s)	Lung and Bronchus	4 or more regional lymph nodes removed	None; diagnosed at autopsy	#NULL!	#NULL!	Surgery performed	2	0	2	N0
1	2010	1	1	1	0	1	71	1	0	5	0	12	0	T2b	M0	75334471	Non-Spanish-Hispanic-Latino	C34.1-Upper lobe, lung	8560	8560/3: Adenosquamous carcinoma	33	45	430	0	0	IB	T2	60-64 years	1st of 2 or more primaries	Yes	Yes	1	4	0	Hospital inpatient/outpatient or clinic	0	40	Blank(s)	Blank(s)	Lung and Bronchus	4 or more regional lymph nodes removed	None; diagnosed at autopsy	#NULL!	#NULL!	Surgery performed	2	0	2	N0
1	2010	1	1	0	1	1	5	1	1	2	1	14	0	T2a	M0	75338448	Non-Spanish-Hispanic-Latino	C34.1-Upper lobe, lung	8560	8560/3: Adenosquamous carcinoma	33	35	455	0	0	IB	T2	70-74 years	One primary only	Yes	Yes	1	1	0	Hospital inpatient/outpatient or clinic	0	0	Blank(s)	Blank(s)	Lung and Bronchus	4 or more regional lymph nodes removed	None; diagnosed at autopsy	#NULL!	#NULL!	Surgery performed	2	0	2	N0
1	2010	2	1	1	0	1	2	1	1	2	0	13	0	T4	M1	75343939	Non-Spanish-Hispanic-Latino	C34.8-Overlapping lesion of lung	8560	8560/3: Adenosquamous carcinoma	33	90	600	0	0	IV	T4	35-39 years	One primary only	Yes	Yes	1	1	0	Hospital inpatient/outpatient or clinic	30	10	Blank(s)	Blank(s)	Lung and Bronchus	4 or more regional lymph nodes removed	None; diagnosed at autopsy	#NULL!	#NULL!	Surgery performed	2	0	2	N0
0	2010	1	1	0	0	0	86	1	1	1	1	25	0	T2a	M0	75344895	Non-Spanish-Hispanic-Latino	C34.1-Upper lobe, lung	8560	8560/3: Adenosquamous carcinoma	45	40	200	0	0	IB	T2	75-79 years	One primary only	Yes	Yes	1	1	0	Hospital inpatient/outpatient or clinic	0	0	Blank(s)	Blank(s)	Other Cause of Death	4 or more regional lymph nodes removed	None; diagnosed at autopsy	#NULL!	#NULL!	Surgery performed	2	0	2	N0
0	2010	1	1	0	0	0	100	0	0	5	0	11	0	T3	M0	75356732	Non-Spanish-Hispanic-Latino	C34.1-Upper lobe, lung	8560	8560/3: Adenosquamous carcinoma	33	51	100	0	0	IB	T2	60-64 years	1st of 2 or more primaries	Yes	Yes	1	3	0	Hospital inpatient/outpatient or clinic	0	0	Blank(s)	Blank(s)	Alive	4 or more regional lymph nodes removed	None; diagnosed at autopsy	#NULL!	#NULL!	Surgery performed	2	0	2	N0
0	2014	1	1	0	0	0	35	1	1	1	0	24	0	T2a	M0	75416021	Non-Spanish-Hispanic-Latino	C34.3-Lower lobe, lung	8560	8560/3: Adenosquamous carcinoma	33	19	400	0	0	IB	T2	60-64 years	2nd of 2 or more primaries	No	Yes	2	2	0	Hospital inpatient/outpatient or clinic	0	0	Blank(s)	Blank(s)	Diseases of Heart	4 or more regional lymph nodes removed	None; diagnosed at autopsy	#NULL!	#NULL!	Surgery performed	2	0	2	N0
1	2011	1	1	0	0	0	85	0	0	1	1	16	0	T1	M0	75425667	Non-Spanish-Hispanic-Latino	C34.1-Upper lobe, lung	8560	8560/3: Adenosquamous carcinoma	33	20	100	0	0	IIIB	T4	65-69 years	One primary only	Yes	Yes	1	1	0	Hospital inpatient/outpatient or clinic	10	0	Blank(s)	Blank(s)	Alive	4 or more regional lymph nodes removed	None; diagnosed at autopsy	#NULL!	#NULL!	Surgery performed	2	0	2	N0
0	2012	1	1	0	0	0	81	0	1	2	1	10	0	T2a	M0	75447209	Non-Spanish-Hispanic-Latino	C34.1-Upper lobe, lung	8560	8560/3: Adenosquamous carcinoma	33	40	100	0	0	IB	T2	70-74 years	One primary only	Yes	Yes	1	1	0	Hospital inpatient/outpatient or clinic	0	0	Blank(s)	Blank(s)	Alive	4 or more regional lymph nodes removed	None; diagnosed at autopsy	#NULL!	#NULL!	Surgery performed	2	0	2	N0
0	2012	1	1	0	0	0	73	0	1	1	1	32	0	T1	M0	75474477	Non-Spanish-Hispanic-Latino	C34.1-Upper lobe, lung	8560	8560/3: Adenosquamous carcinoma	33	15	100	0	0	IA	T1	65-69 years	One primary only	Yes	Yes	1	1	0	Hospital inpatient/outpatient or clinic	0	0	Blank(s)	Blank(s)	Alive	4 or more regional lymph nodes removed	None; diagnosed at autopsy	#NULL!	#NULL!	Surgery performed	2	0	2	N0
0	2013	1	1	0	1	1	35	1	1	1	1	34	0	T1	M0	75514670	Non-Spanish-Hispanic-Latino	C34.2-Middle lobe, lung	8560	8560/3: Adenosquamous carcinoma	33	25	100	0	0	IA	T1	65-69 years	One primary only	Yes	Yes	1	1	0	Hospital inpatient/outpatient or clinic	0	0	Blank(s)	Blank(s)	Lung and Bronchus	4 or more regional lymph nodes removed	None; diagnosed at autopsy	#NULL!	#NULL!	Surgery performed	2	0	2	N0
1	2013	1	1	0	0	0	1	1	0	1	1	26	0	T1	M0	75519585	Non-Spanish-Hispanic-Latino	C34.1-Upper lobe, lung	8560	8560/3: Adenosquamous carcinoma	33	18	100	0	0	IA	T1	75-79 years	One primary only	Yes	Yes	1	1	0	Hospital inpatient/outpatient or clinic	0	0	Blank(s)	Blank(s)	Diseases of Heart	4 or more regional lymph nodes removed	None; diagnosed at autopsy	#NULL!	#NULL!	Surgery performed	2	0	2	N0
0	2013	1	1	0	0	1	4	1	0	2	1	17	0	T2b	M0	75519732	Non-Spanish-Hispanic-Latino	C34.3-Lower lobe, lung	8560	8560/3: Adenosquamous carcinoma	33	45	100	0	0	IIIB	T4	75-79 years	One primary only	Yes	Yes	1	1	0	Hospital inpatient/outpatient or clinic	10	0	Blank(s)	Blank(s)	Lung and Bronchus	4 or more regional lymph nodes removed	None; diagnosed at autopsy	#NULL!	#NULL!	Surgery performed	2	0	2	N0
1	2013	1	1	0	0	0	66	0	1	2	0	18	0	T1	M0	75554811	Non-Spanish-Hispanic-Latino	C34.1-Upper lobe, lung	8560	8560/3: Adenosquamous carcinoma	33	18	100	0	0	IA	T1	60-64 years	One primary only	Yes	Yes	1	1	0	Hospital inpatient/outpatient or clinic	0	0	Blank(s)	Blank(s)	Alive	4 or more regional lymph nodes removed	None; diagnosed at autopsy	#NULL!	#NULL!	Surgery performed	2	0	2	N0
0	2014	1	1	0	0	1	2	1	1	1	1	20	0	T1	M0	75563828	Non-Spanish-Hispanic-Latino	C34.1-Upper lobe, lung	8560	8560/3: Adenosquamous carcinoma	33	20	100	0	0	IA	T1	75-79 years	One primary only	Yes	Yes	1	1	0	Hospital inpatient/outpatient or clinic	0	0	Blank(s)	Blank(s)	Lung and Bronchus	4 or more regional lymph nodes removed	None; diagnosed at autopsy	#NULL!	#NULL!	Surgery performed	2	0	2	N0
1	2015	1	1	0	0	0	3	1	0	1	1	23	0	T1	M0	75578117	Non-Spanish-Hispanic-Latino	C34.1-Upper lobe, lung	8560	8560/3: Adenosquamous carcinoma	33	30	100	0	0	IA	T1	75-79 years	3rd of 3 or more primaries	No	Yes	3	3	0	Hospital inpatient/outpatient or clinic	0	0	Blank(s)	Blank(s)	Other Cause of Death	4 or more regional lymph nodes removed	None; diagnosed at autopsy	#NULL!	#NULL!	Surgery performed	2	0	2	N0
1	2014	1	1	0	0	0	50	1	0	1	1	16	0	T1	M0	75586944	Non-Spanish-Hispanic-Latino	C34.1-Upper lobe, lung	8560	8560/3: Adenosquamous carcinoma	33	18	100	0	0	IA	T1	65-69 years	2nd of 2 or more primaries	No	Yes	1	2	0	Hospital inpatient/outpatient or clinic	0	999	Blank(s)	Blank(s)	Suicide and Self-Inflicted Injury	4 or more regional lymph nodes removed	None; diagnosed at autopsy	#NULL!	#NULL!	Surgery performed	2	0	2	N0
0	2014	1	1	0	1	0	6	1	1	1	0	25	0	T1	M0	75601741	Non-Spanish-Hispanic-Latino	C34.3-Lower lobe, lung	8560	8560/3: Adenosquamous carcinoma	33	20	100	0	0	IA	T1	55-59 years	1st of 2 or more primaries	Yes	Yes	1	2	0	Hospital inpatient/outpatient or clinic	0	0	Blank(s)	Blank(s)	Pancreas	4 or more regional lymph nodes removed	None; diagnosed at autopsy	#NULL!	#NULL!	Surgery performed	2	0	2	N0
1	2015	1	1	0	0	1	14	1	0	1	1	10	0	T2a	M0	75808688	Non-Spanish-Hispanic-Latino	C34.1-Upper lobe, lung	8560	8560/3: Adenosquamous carcinoma	33	35	300	0	0	IB	T2	75-79 years	One primary only	Yes	Yes	1	1	0	Laboratory only (hospital or private)	0	0	Blank(s)	Blank(s)	Lung and Bronchus	4 or more regional lymph nodes removed	None; diagnosed at autopsy	#NULL!	#NULL!	Surgery performed	2	0	2	N0
0	2008	1	2	0	0	0	16	1	0	2	1	11	0	T4	M0	5842504	Non-Spanish-Hispanic-Latino	C34.3-Lower lobe, lung	8560	8560/3: Adenosquamous carcinoma	56	125	430	0	0	IB	T2	70-74 years	3rd of 3 or more primaries	No	Yes	3	3	0	Hospital inpatient/outpatient or clinic	0	Blank(s)	Blank(s)	Blank(s)	Acute Myeloid Leukemia	4 or more regional lymph nodes removed	Non-primary surgical procedure to other regional sites	#NULL!	#NULL!	Surgery performed	2	0	2	N0
1	2005	1	2	0	1	1	47	1	0	2	0	16	0	T2a	M0	11103730	Non-Spanish-Hispanic-Latino	C34.0-Main bronchus	8560	8560/3: Adenosquamous carcinoma	56	35	450	0	0	IB	T2	60-64 years	One primary only	Yes	Yes	1	1	0	Hospital inpatient/outpatient or clinic	988	Blank(s)	Blank(s)	Blank(s)	Lung and Bronchus	4 or more regional lymph nodes removed	None; diagnosed at autopsy	#NULL!	#NULL!	Surgery performed	2	0	2	N0
1	2010	1	2	0	1	1	13	1	1	2	1	11	0	T4	M0	11315454	Non-Spanish-Hispanic-Latino	C34.1-Upper lobe, lung	8560	8560/3: Adenosquamous carcinoma	56	90	700	0	0	IIIB	T4	65-69 years	2nd of 2 or more primaries	No	Yes	1	2	0	Hospital inpatient/outpatient or clinic	0	30	Blank(s)	Blank(s)	Lung and Bronchus	4 or more regional lymph nodes removed	None; diagnosed at autopsy	#NULL!	#NULL!	Surgery performed	2	0	2	N0
0	2011	1	2	1	1	0	12	1	1	2	1	12	0	T3	M0	11336901	Non-Spanish-Hispanic-Latino	C34.8-Overlapping lesion of lung	8560	8560/3: Adenosquamous carcinoma	56	62	100	0	0	IB	T2	75-79 years	2nd of 2 or more primaries	No	Yes	2	2	0	Hospital inpatient/outpatient or clinic	0	0	Blank(s)	Blank(s)	Prostate	4 or more regional lymph nodes removed	None; diagnosed at autopsy	#NULL!	#NULL!	Surgery performed	2	0	2	N0
0	2014	2	2	0	0	0	43	1	1	2	1	16	0	T2b	M0	15950434	Non-Spanish-Hispanic-Latino	C34.2-Middle lobe, lung	8560	8560/3: Adenosquamous carcinoma	56	45	220	0	0	IB	T2	70-74 years	One primary only	Yes	Yes	1	1	0	Other hospital outpatient unit or surgery center (2006+)	0	0	Blank(s)	Blank(s)	Diseases of Heart	4 or more regional lymph nodes removed	None; diagnosed at autopsy	#NULL!	#NULL!	Surgery performed	2	0	2	N0
0	2006	1	2	0	0	1	9	1	1	2	1	10	0	T2b	M1	17759273	Non-Spanish-Hispanic-Latino	C34.1-Upper lobe, lung	8560	8560/3: Adenosquamous carcinoma	70	50	110	0	35	IV	T1	75-79 years	One primary only	Yes	Yes	1	1	0	Hospital inpatient/outpatient or clinic	988	Blank(s)	Blank(s)	Blank(s)	Lung and Bronchus	4 or more regional lymph nodes removed	None; diagnosed at autopsy	#NULL!	#NULL!	Surgery performed	2	0	2	N0
0	2014	1	2	0	0	1	14	1	1	1	1	13	0	T3	M0	17769213	Non-Spanish-Hispanic-Latino	C34.8-Overlapping lesion of lung	8560	8560/3: Adenosquamous carcinoma	55	54	220	0	0	IB	T2	75-79 years	2nd of 2 or more primaries	No	Yes	2	2	0	Hospital inpatient/outpatient or clinic	0	0	Blank(s)	Blank(s)	Lung and Bronchus	4 or more regional lymph nodes removed	None; diagnosed at autopsy	#NULL!	#NULL!	Surgery performed	2	0	2	N0
0	2009	1	2	0	0	0	2	1	1	2	1	16	0	T1	M0	17847455	Non-Spanish-Hispanic-Latino	C34.1-Upper lobe, lung	8560	8560/3: Adenosquamous carcinoma	56	25	100	0	0	IA	T1	75-79 years	One primary only	Yes	Yes	1	1	0	Hospital inpatient/outpatient or clinic	988	Blank(s)	Blank(s)	Blank(s)	Pneumonia and Influenza	4 or more regional lymph nodes removed	None; diagnosed at autopsy	#NULL!	#NULL!	Surgery performed	2	0	2	N0
1	2010	1	2	0	1	0	104	0	1	1	0	17	0	T2b	M0	17869050	Non-Spanish-Hispanic-Latino	C34.3-Lower lobe, lung	8560	8560/3: Adenosquamous carcinoma	56	45	420	0	0	IB	T2	55-59 years	One primary only	Yes	Yes	1	1	0	Hospital inpatient/outpatient or clinic	0	10	Blank(s)	Blank(s)	Alive	4 or more regional lymph nodes removed	None; diagnosed at autopsy	#NULL!	#NULL!	Surgery performed	2	0	2	N0
0	2011	1	2	0	0	1	48	1	1	2	1	10	0	T2b	M0	17889308	Non-Spanish-Hispanic-Latino	C34.8-Overlapping lesion of lung	8560	8560/3: Adenosquamous carcinoma	56	46	200	0	0	IB	T2	65-69 years	1st of 2 or more primaries	Yes	Yes	1	3	0	Hospital inpatient/outpatient or clinic	0	0	Blank(s)	Blank(s)	Lung and Bronchus	4 or more regional lymph nodes removed	None; diagnosed at autopsy	#NULL!	#NULL!	Surgery performed	2	0	2	N0
0	2012	1	2	0	0	0	1	1	1	2	0	22	0	T4	M0	17924538	Non-Spanish-Hispanic-Latino	C34.1-Upper lobe, lung	8560	8560/3: Adenosquamous carcinoma	56	71	430	0	0	IB	T2	55-59 years	One primary only	Yes	Yes	1	1	0	Hospital inpatient/outpatient or clinic	0	40	Blank(s)	Blank(s)	Other Cause of Death	4 or more regional lymph nodes removed	None; diagnosed at autopsy	#NULL!	#NULL!	Surgery performed	2	0	2	N0
0	2005	1	2	0	0	0	6	1	1	5	1	11	0	T1	M0	23750040	Non-Spanish-Hispanic-Latino	C34.1-Upper lobe, lung	8560	8560/3: Adenosquamous carcinoma	55	991	100	0	0	IA	T1	70-74 years	3rd of 3 or more primaries	No	Yes	3	3	0	Hospital inpatient/outpatient or clinic	988	Blank(s)	Blank(s)	Blank(s)	Septicemia	4 or more regional lymph nodes removed	None; diagnosed at autopsy	#NULL!	#NULL!	Surgery performed	2	0	2	N0
0	2007	1	2	0	0	1	13	1	1	2	0	10	0	T2b	M0	23838947	Non-Spanish-Hispanic-Latino	C34.3-Lower lobe, lung	8560	8560/3: Adenosquamous carcinoma	55	50	450	0	0	IB	T2	60-64 years	One primary only	Yes	Yes	1	1	0	Hospital inpatient/outpatient or clinic	988	Blank(s)	Blank(s)	Blank(s)	Lung and Bronchus	4 or more regional lymph nodes removed	None; diagnosed at autopsy	#NULL!	#NULL!	Surgery performed	2	0	2	N0
0	2007	1	2	0	0	1	1	1	1	2	1	31	0	T2a	M0	28329952	Non-Spanish-Hispanic-Latino	C34.3-Lower lobe, lung	8560	8560/3: Adenosquamous carcinoma	56	35	450	0	0	IB	T2	80-84 years	One primary only	Yes	Yes	1	1	0	Hospital inpatient/outpatient or clinic	988	Blank(s)	Blank(s)	Blank(s)	Lung and Bronchus	4 or more regional lymph nodes removed	None; diagnosed at autopsy	#NULL!	#NULL!	Surgery performed	2	0	2	N0
1	2005	1	2	0	0	1	79	1	0	2	1	11	0	T3	M0	34857270	Non-Spanish-Hispanic-Latino	C34.8-Overlapping lesion of lung	8560	8560/3: Adenosquamous carcinoma	55	65	100	0	0	IB	T2	75-79 years	3rd of 3 or more primaries	No	Yes	3	3	0	Hospital inpatient/outpatient or clinic	988	Blank(s)	Blank(s)	Blank(s)	Lung and Bronchus	4 or more regional lymph nodes removed	None; diagnosed at autopsy	#NULL!	#NULL!	Surgery performed	2	0	2	N0
1	2004	1	2	0	0	1	80	1	0	2	1	12	0	T2a	M0	35459097	Non-Spanish-Hispanic-Latino	C34.3-Lower lobe, lung	8560	8560/3: Adenosquamous carcinoma	55	37	100	0	0	IB	T2	70-74 years	1st of 2 or more primaries	Yes	Yes	1	3	0	Hospital inpatient/outpatient or clinic	988	Blank(s)	Blank(s)	Blank(s)	Lung and Bronchus	4 or more regional lymph nodes removed	None; diagnosed at autopsy	#NULL!	#NULL!	Surgery performed	2	0	2	N0
1	2006	2	2	0	0	1	13	1	0	1	1	18	0	T2b	M0	35592433	Non-Spanish-Hispanic-Latino	C34.2-Middle lobe, lung	8560	8560/3: Adenosquamous carcinoma	55	45	450	0	0	IB	T2	65-69 years	One primary only	Yes	Yes	1	1	0	Hospital inpatient/outpatient or clinic	988	Blank(s)	Blank(s)	Blank(s)	Lung and Bronchus	4 or more regional lymph nodes removed	None; diagnosed at autopsy	#NULL!	#NULL!	Surgery performed	2	0	2	N0
0	2011	2	2	0	0	0	52	1	0	2	0	10	0	T3	M0	35990002	Non-Spanish-Hispanic-Latino	C34.1-Upper lobe, lung	8560	8560/3: Adenosquamous carcinoma	55	70	550	0	0	IIB	T3	55-59 years	One primary only	Yes	Yes	1	1	0	Hospital inpatient/outpatient or clinic	0	0	Blank(s)	Blank(s)	Diseases of Heart	4 or more regional lymph nodes removed	None; diagnosed at autopsy	#NULL!	#NULL!	Surgery performed	2	0	2	N0
0	2006	1	2	1	1	1	4	1	1	2	1	17	0	T4	M0	57551767	Non-Spanish-Hispanic-Latino	C34.3-Lower lobe, lung	8560	8560/3: Adenosquamous carcinoma	55	105	560	0	0	IIB	T3	70-74 years	One primary only	Yes	Yes	1	1	0	Hospital inpatient/outpatient or clinic	988	Blank(s)	Blank(s)	Blank(s)	Lung and Bronchus	4 or more regional lymph nodes removed	None; diagnosed at autopsy	#NULL!	#NULL!	Surgery performed	2	0	2	N0
1	2011	1	2	0	1	1	19	1	1	1	0	11	0	T3	M0	60800820	Non-Spanish-Hispanic-Latino	C34.1-Upper lobe, lung	8560	8560/3: Adenosquamous carcinoma	56	55	420	0	0	IB	T2	55-59 years	One primary only	Yes	Yes	1	1	0	Hospital inpatient/outpatient or clinic	0	20	Blank(s)	Blank(s)	Lung and Bronchus	4 or more regional lymph nodes removed	None; diagnosed at autopsy	#NULL!	#NULL!	Surgery performed	2	0	2	N0
0	2005	1	2	0	0	1	17	1	1	2	1	29	0	T4	M0	64903962	Non-Spanish-Hispanic-Latino	C34.3-Lower lobe, lung	8560	8560/3: Adenosquamous carcinoma	56	35	700	0	0	IIIB	T4	70-74 years	2nd of 2 or more primaries	No	Yes	2	2	0	Hospital inpatient/outpatient or clinic	999	Blank(s)	Blank(s)	Blank(s)	Lung and Bronchus	4 or more regional lymph nodes removed	None; diagnosed at autopsy	#NULL!	#NULL!	Surgery performed	2	0	2	N0
0	2006	1	2	0	1	1	17	1	1	1	1	24	0	T2a	M0	65076329	Non-Spanish-Hispanic-Latino	C34.1-Upper lobe, lung	8560	8560/3: Adenosquamous carcinoma	56	40	300	0	0	IB	T2	75-79 years	2nd of 2 or more primaries	No	Yes	2	2	0	Hospital inpatient/outpatient or clinic	999	Blank(s)	Blank(s)	Blank(s)	Lung and Bronchus	4 or more regional lymph nodes removed	None; diagnosed at autopsy	#NULL!	#NULL!	Surgery performed	2	0	2	N0
0	2006	1	2	0	0	1	19	1	1	2	1	18	0	T4	M0	65996998	Non-Spanish-Hispanic-Latino	C34.3-Lower lobe, lung	8560	8560/3: Adenosquamous carcinoma	55	50	700	0	0	IIIB	T4	75-79 years	One primary only	Yes	Yes	1	1	0	Hospital inpatient/outpatient or clinic	999	Blank(s)	Blank(s)	Blank(s)	Lung and Bronchus	4 or more regional lymph nodes removed	None; diagnosed at autopsy	#NULL!	#NULL!	Surgery performed	2	0	2	N0
0	2011	1	2	0	0	0	91	0	0	2	1	26	0	T3	M0	75413670	Non-Spanish-Hispanic-Latino	C34.1-Upper lobe, lung	8560	8560/3: Adenosquamous carcinoma	56	70	430	0	0	IB	T2	70-74 years	One primary only	Yes	Yes	1	1	0	Hospital inpatient/outpatient or clinic	0	999	Blank(s)	Blank(s)	Alive	4 or more regional lymph nodes removed	None; diagnosed at autopsy	#NULL!	#NULL!	Surgery performed	2	0	2	N0
0	2014	1	2	0	0	1	3	1	0	5	0	35	0	T4	M0	75590999	Non-Spanish-Hispanic-Latino	C34.1-Upper lobe, lung	8560	8560/3: Adenosquamous carcinoma	56	31	600	0	0	IIB	T3	60-64 years	One primary only	Yes	Yes	1	1	0	Hospital inpatient/outpatient or clinic	0	0	Blank(s)	Blank(s)	Lung and Bronchus	4 or more regional lymph nodes removed	None; diagnosed at autopsy	#NULL!	#NULL!	Surgery performed	2	0	2	N0
1	2014	1	1	0	0	1	14	1	0	1	1	7	0	T2a	M0	359120	Non-Spanish-Hispanic-Latino	C34.3-Lower lobe, lung	8560	8560/3: Adenosquamous carcinoma	33	33	430	0	0	IB	T2	65-69 years	2nd of 2 or more primaries	No	Yes	2	2	0	Hospital inpatient/outpatient or clinic	0	20	Blank(s)	Blank(s)	Lung and Bronchus	4 or more regional lymph nodes removed	None; diagnosed at autopsy	#NULL!	#NULL!	Surgery performed	1	0	2	N0
0	2010	1	1	0	0	1	65	1	0	2	1	1	0	T1	M0	753562	Non-Spanish-Hispanic-Latino	C34.1-Upper lobe, lung	8560	8560/3: Adenosquamous carcinoma	30	10	100	0	0	IA	T1	70-74 years	2nd of 2 or more primaries	No	Yes	2	5	0	Hospital inpatient/outpatient or clinic	0	0	Blank(s)	Blank(s)	Lung and Bronchus	1 to 3 regional lymph nodes removed	None; diagnosed at autopsy	#NULL!	#NULL!	Surgery performed	1	0	2	N0
1	2006	2	1	0	0	0	135	1	1	2	1	6	0	T1	M0	774188	Non-Spanish-Hispanic-Latino	C34.1-Upper lobe, lung	8560	8560/3: Adenosquamous carcinoma	33	24	100	0	0	IA	T1	75-79 years	2nd of 2 or more primaries	No	Yes	2	2	0	Hospital inpatient/outpatient or clinic	988	Blank(s)	Blank(s)	Blank(s)	Colon excluding Rectum	1 to 3 regional lymph nodes removed	None; diagnosed at autopsy	#NULL!	#NULL!	Surgery performed	1	0	2	N0
0	2004	1	1	0	0	0	169	1	1	2	0	3	0	T1	M0	917271	Non-Spanish-Hispanic-Latino	C34.1-Upper lobe, lung	8560	8560/3: Adenosquamous carcinoma	33	20	100	0	0	IA	T1	60-64 years	One primary only	Yes	Yes	1	1	0	Hospital inpatient/outpatient or clinic	988	Blank(s)	Blank(s)	Blank(s)	Accidents and Adverse Effects	1 to 3 regional lymph nodes removed	None; diagnosed at autopsy	#NULL!	#NULL!	Surgery performed	1	0	2	N0
1	2007	1	1	0	0	0	34	1	0	1	1	7	0	T1	M0	943653	Non-Spanish-Hispanic-Latino	C34.1-Upper lobe, lung	8560	8560/3: Adenosquamous carcinoma	33	15	100	0	0	IA	T1	80-84 years	2nd of 2 or more primaries	No	Yes	2	2	0	Hospital inpatient/outpatient or clinic	988	Blank(s)	Blank(s)	Blank(s)	Chronic Obstructive Pulmonary Disease and Allied Cond	4 or more regional lymph nodes removed	None; diagnosed at autopsy	#NULL!	#NULL!	Surgery performed	1	0	2	N0
0	2004	2	1	0	0	1	24	1	1	1	1	7	0	T1	M0	953217	Non-Spanish-Hispanic-Latino	C34.1-Upper lobe, lung	8560	8560/3: Adenosquamous carcinoma	33	20	100	0	0	IA	T1	75-79 years	One primary only	Yes	Yes	1	1	0	Hospital inpatient/outpatient or clinic	988	Blank(s)	Blank(s)	Blank(s)	Lung and Bronchus	4 or more regional lymph nodes removed	None; diagnosed at autopsy	#NULL!	#NULL!	Surgery performed	1	0	2	N0
0	2011	1	1	0	0	1	13	1	1	2	1	4	0	T1	M0	965870	Non-Spanish-Hispanic-Latino	C34.3-Lower lobe, lung	8560	8560/3: Adenosquamous carcinoma	30	25	100	0	0	IA	T1	75-79 years	2nd of 2 or more primaries	No	Yes	2	2	0	Hospital inpatient/outpatient or clinic	0	999	Blank(s)	Blank(s)	Lung and Bronchus	4 or more regional lymph nodes removed	None; diagnosed at autopsy	#NULL!	#NULL!	Surgery performed	1	0	2	N0
1	2005	2	1	0	0	0	111	1	1	2	1	5	0	T2a	M0	983750	Non-Spanish-Hispanic-Latino	C34.1-Upper lobe, lung	8560	8560/3: Adenosquamous carcinoma	45	40	100	0	0	IB	T2	70-74 years	One primary only	Yes	Yes	1	1	0	Hospital inpatient/outpatient or clinic	988	Blank(s)	Blank(s)	Blank(s)	Other Cause of Death	4 or more regional lymph nodes removed	None; diagnosed at autopsy	#NULL!	#NULL!	Surgery performed	1	0	2	N0
0	2005	1	1	0	1	0	156	0	1	2	1	2	0	T2a	M0	989763	Non-Spanish-Hispanic-Latino	C34.3-Lower lobe, lung	8560	8560/3: Adenosquamous carcinoma	45	35	100	0	0	IB	T2	65-69 years	One primary only	Yes	Yes	1	1	0	Hospital inpatient/outpatient or clinic	988	Blank(s)	Blank(s)	Blank(s)	Alive	1 to 3 regional lymph nodes removed	None; diagnosed at autopsy	#NULL!	#NULL!	Surgery performed	1	0	2	N0
0	2015	2	1	0	0	1	17	1	0	1	0	7	0	T2a	M0	990460	Non-Spanish-Hispanic-Latino	C34.1-Upper lobe, lung	8560	8560/3: Adenosquamous carcinoma	33	17	420	0	0	IB	T2	60-64 years	2nd of 2 or more primaries	No	Yes	1	2	0	Hospital inpatient/outpatient or clinic	0	20	Blank(s)	Blank(s)	Lung and Bronchus	4 or more regional lymph nodes removed	None; diagnosed at autopsy	#NULL!	#NULL!	Surgery performed	1	0	2	N0
0	2006	1	1	0	0	1	21	1	0	2	1	2	0	T3	M0	1012960	Non-Spanish-Hispanic-Latino	C34.3-Lower lobe, lung	8560	8560/3: Adenosquamous carcinoma	33	65	450	0	0	IB	T2	85+ years	One primary only	Yes	Yes	1	1	0	Hospital inpatient/outpatient or clinic	988	Blank(s)	Blank(s)	Blank(s)	Lung and Bronchus	1 to 3 regional lymph nodes removed	None; diagnosed at autopsy	#NULL!	#NULL!	Surgery performed	1	0	2	N0
0	2009	1	1	0	0	0	19	1	1	2	1	2	0	T2a	M0	1019183	Non-Spanish-Hispanic-Latino	C34.1-Upper lobe, lung	8560	8560/3: Adenosquamous carcinoma	45	30	450	0	0	IB	T2	75-79 years	2nd of 2 or more primaries	No	Yes	2	2	0	Hospital inpatient/outpatient or clinic	988	Blank(s)	Blank(s)	Blank(s)	Miscellaneous Malignant Cancer	1 to 3 regional lymph nodes removed	None; diagnosed at autopsy	#NULL!	#NULL!	Surgery performed	1	0	2	N0
0	2007	1	1	0	1	1	84	1	0	2	0	9	0	T2a	M0	1044220	Non-Spanish-Hispanic-Latino	C34.3-Lower lobe, lung	8560	8560/3: Adenosquamous carcinoma	33	23	450	0	0	IB	T2	55-59 years	1st of 2 or more primaries	Yes	Yes	1	2	0	Hospital inpatient/outpatient or clinic	988	Blank(s)	Blank(s)	Blank(s)	Lung and Bronchus	4 or more regional lymph nodes removed	None; diagnosed at autopsy	#NULL!	#NULL!	Surgery performed	1	0	2	N0
0	2007	1	1	0	0	1	44	1	0	2	0	6	0	T1	M0	1064174	Non-Spanish-Hispanic-Latino	C34.3-Lower lobe, lung	8560	8560/3: Adenosquamous carcinoma	33	20	100	0	0	IA	T1	55-59 years	1st of 2 or more primaries	Yes	Yes	1	1	0	Hospital inpatient/outpatient or clinic	988	Blank(s)	Blank(s)	Blank(s)	Lung and Bronchus	4 or more regional lymph nodes removed	None; diagnosed at autopsy	#NULL!	#NULL!	Surgery performed	1	0	2	N0
0	2008	2	1	0	0	0	123	0	1	1	0	4	0	T2a	M0	1090679	Non-Spanish-Hispanic-Latino	C34.2-Middle lobe, lung	8560	8560/3: Adenosquamous carcinoma	33	25	450	0	0	IB	T2	50-54 years	One primary only	Yes	Yes	1	1	0	Hospital inpatient/outpatient or clinic	988	Blank(s)	Blank(s)	Blank(s)	Alive	4 or more regional lymph nodes removed	None; diagnosed at autopsy	#NULL!	#NULL!	Surgery performed	1	0	2	N0
1	2008	1	1	0	0	0	61	1	0	2	0	4	0	T1	M0	1091148	Non-Spanish-Hispanic-Latino	C34.3-Lower lobe, lung	8560	8560/3: Adenosquamous carcinoma	33	15	100	0	0	IA	T1	60-64 years	1st of 2 or more primaries	Yes	Yes	1	2	0	Hospital inpatient/outpatient or clinic	988	Blank(s)	Blank(s)	Blank(s)	Other Cause of Death	4 or more regional lymph nodes removed	None; diagnosed at autopsy	#NULL!	#NULL!	Surgery performed	1	0	2	N0
0	2008	1	1	0	0	0	123	0	0	1	0	2	0	T1	M0	1092045	Spanish-Hispanic-Latino	C34.1-Upper lobe, lung	8560	8560/3: Adenosquamous carcinoma	30	22	200	0	0	IB	T2	55-59 years	One primary only	Yes	Yes	1	1	0	Hospital inpatient/outpatient or clinic	988	Blank(s)	Blank(s)	Blank(s)	Alive	4 or more regional lymph nodes removed	None; diagnosed at autopsy	#NULL!	#NULL!	Surgery performed	1	0	2	N0
1	2008	1	1	0	0	1	3	1	0	2	1	3	0	T4	M0	1097802	Non-Spanish-Hispanic-Latino	C34.3-Lower lobe, lung	8560	8560/3: Adenosquamous carcinoma	33	60	600	0	0	IIB	T3	65-69 years	1st of 2 or more primaries	Yes	Yes	1	2	0	Hospital inpatient/outpatient or clinic	988	Blank(s)	Blank(s)	Blank(s)	Lung and Bronchus	1 to 3 regional lymph nodes removed	None; diagnosed at autopsy	#NULL!	#NULL!	Surgery performed	1	0	2	N0
1	2008	1	1	1	1	0	24	1	0	1	1	9	0	T4	M0	1099700	Non-Spanish-Hispanic-Latino	C34.1-Upper lobe, lung	8560	8560/3: Adenosquamous carcinoma	33	45	730	0	0	IIB	T3	75-79 years	One primary only	Yes	Yes	1	1	0	Hospital inpatient/outpatient or clinic	988	Blank(s)	Blank(s)	Blank(s)	Cerebrovascular Diseases	4 or more regional lymph nodes removed	None; diagnosed at autopsy	#NULL!	#NULL!	Surgery performed	1	0	2	N0
1	2008	1	1	0	0	1	119	1	1	1	1	4	0	T1	M0	1100498	Non-Spanish-Hispanic-Latino	C34.1-Upper lobe, lung	8560	8560/3: Adenosquamous carcinoma	33	15	100	0	0	IA	T1	65-69 years	2nd of 2 or more primaries	No	Yes	1	4	0	Hospital inpatient/outpatient or clinic	988	Blank(s)	Blank(s)	Blank(s)	Lung and Bronchus	4 or more regional lymph nodes removed	None; diagnosed at autopsy	#NULL!	#NULL!	Surgery performed	1	0	2	N0
0	2008	1	1	1	1	0	122	0	1	2	0	7	0	T3	M0	1102017	Non-Spanish-Hispanic-Latino	C34.1-Upper lobe, lung	8560	8560/3: Adenosquamous carcinoma	33	60	450	0	0	IB	T2	60-64 years	One primary only	Yes	Yes	1	1	0	Hospital inpatient/outpatient or clinic	988	Blank(s)	Blank(s)	Blank(s)	Alive	4 or more regional lymph nodes removed	None; diagnosed at autopsy	#NULL!	#NULL!	Surgery performed	1	0	2	N0
1	2009	2	1	1	1	1	65	1	1	2	1	6	0	T4	M0	1133070	Non-Spanish-Hispanic-Latino	C34.3-Lower lobe, lung	8560	8560/3: Adenosquamous carcinoma	45	73	450	0	0	IB	T2	70-74 years	One primary only	Yes	Yes	1	1	0	Hospital inpatient/outpatient or clinic	988	Blank(s)	Blank(s)	Blank(s)	Lung and Bronchus	4 or more regional lymph nodes removed	None; diagnosed at autopsy	#NULL!	#NULL!	Surgery performed	1	0	2	N0
0	2009	1	1	0	0	0	110	0	1	2	1	8	0	T1	M0	1142384	Non-Spanish-Hispanic-Latino	C34.3-Lower lobe, lung	8560	8560/3: Adenosquamous carcinoma	33	12	100	0	0	IA	T1	65-69 years	1st of 2 or more primaries	Yes	Yes	1	1	0	Hospital inpatient/outpatient or clinic	988	Blank(s)	Blank(s)	Blank(s)	Alive	4 or more regional lymph nodes removed	None; diagnosed at autopsy	#NULL!	#NULL!	Surgery performed	1	0	2	N0
0	2010	1	1	0	1	1	97	1	0	2	1	4	0	T4	M0	1156838	Non-Spanish-Hispanic-Latino	C34.1-Upper lobe, lung	8560	8560/3: Adenosquamous carcinoma	33	75	420	0	0	IIIB	T4	70-74 years	1st of 2 or more primaries	Yes	Yes	1	3	0	Hospital inpatient/outpatient or clinic	10	20	Blank(s)	Blank(s)	Lung and Bronchus	4 or more regional lymph nodes removed	None; diagnosed at autopsy	#NULL!	#NULL!	Surgery performed	1	0	2	N0
0	2010	1	1	0	0	0	97	0	1	1	1	7	0	T2a	M0	1185076	Non-Spanish-Hispanic-Latino	C34.3-Lower lobe, lung	8560	8560/3: Adenosquamous carcinoma	33	18	420	0	0	IB	T2	65-69 years	One primary only	Yes	Yes	1	1	0	Hospital inpatient/outpatient or clinic	0	20	Blank(s)	Blank(s)	Alive	4 or more regional lymph nodes removed	None; diagnosed at autopsy	#NULL!	#NULL!	Surgery performed	1	0	2	N0
1	2010	1	1	0	0	0	97	0	1	2	1	6	0	T4	M0	1185794	Non-Spanish-Hispanic-Latino	C34.1-Upper lobe, lung	8560	8560/3: Adenosquamous carcinoma	46	64	600	0	0	IIB	T3	70-74 years	1st of 2 or more primaries	Yes	Yes	1	2	0	Hospital inpatient/outpatient or clinic	0	40	Blank(s)	Blank(s)	Alive	4 or more regional lymph nodes removed	None; diagnosed at autopsy	#NULL!	#NULL!	Surgery performed	1	0	2	N0
0	2010	1	1	0	1	0	96	0	0	1	0	7	0	T2b	M0	1199227	Non-Spanish-Hispanic-Latino	C34.3-Lower lobe, lung	8560	8560/3: Adenosquamous carcinoma	33	46	430	0	0	IB	T2	60-64 years	One primary only	Yes	Yes	1	1	0	Hospital inpatient/outpatient or clinic	0	40	Blank(s)	Blank(s)	Alive	4 or more regional lymph nodes removed	None; diagnosed at autopsy	#NULL!	#NULL!	Surgery performed	1	0	2	N0
0	2011	2	1	0	0	1	39	1	0	2	1	3	0	T2a	M0	1201243	Non-Spanish-Hispanic-Latino	C34.3-Lower lobe, lung	8560	8560/3: Adenosquamous carcinoma	30	25	420	0	0	IB	T2	65-69 years	One primary only	Yes	Yes	1	1	0	Hospital inpatient/outpatient or clinic	0	10	Blank(s)	Blank(s)	Lung and Bronchus	1 to 3 regional lymph nodes removed	None; diagnosed at autopsy	#NULL!	#NULL!	Surgery performed	1	0	2	N0
1	2011	1	1	0	0	0	49	1	0	1	1	2	0	T1	M0	1207787	Non-Spanish-Hispanic-Latino	C34.1-Upper lobe, lung	8560	8560/3: Adenosquamous carcinoma	45	23	300	0	0	IA	T1	85+ years	1st of 2 or more primaries	Yes	Yes	1	2	0	Hospital inpatient/outpatient or clinic	0	998	Blank(s)	Blank(s)	State DC not available or state DC available but no COD	1 to 3 regional lymph nodes removed	None; diagnosed at autopsy	#NULL!	#NULL!	Surgery performed	1	0	2	N0
1	2011	1	1	0	0	0	88	0	1	1	1	3	0	T1	M0	1216205	Non-Spanish-Hispanic-Latino	C34.2-Middle lobe, lung	8560	8560/3: Adenosquamous carcinoma	33	11	100	0	0	IA	T1	65-69 years	One primary only	Yes	Yes	1	1	0	Hospital inpatient/outpatient or clinic	0	0	Blank(s)	Blank(s)	Alive	1 to 3 regional lymph nodes removed	None; diagnosed at autopsy	#NULL!	#NULL!	Surgery performed	1	0	2	N0
0	2011	1	1	0	1	0	87	0	1	2	0	8	0	T2a	M0	1216339	Non-Spanish-Hispanic-Latino	C34.1-Upper lobe, lung	8560	8560/3: Adenosquamous carcinoma	30	32	430	0	0	IB	T2	55-59 years	1st of 2 or more primaries	Yes	Yes	1	4	0	Hospital inpatient/outpatient or clinic	0	40	Blank(s)	Blank(s)	Alive	4 or more regional lymph nodes removed	None; diagnosed at autopsy	#NULL!	#NULL!	Surgery performed	1	0	2	N0
0	2011	1	1	0	0	0	89	0	1	1	0	7	0	T1	M0	1226790	Non-Spanish-Hispanic-Latino	C34.3-Lower lobe, lung	8560	8560/3: Adenosquamous carcinoma	30	18	100	0	0	IA	T1	60-64 years	One primary only	Yes	Yes	1	1	0	Hospital inpatient/outpatient or clinic	0	0	Blank(s)	Blank(s)	Alive	4 or more regional lymph nodes removed	None; diagnosed at autopsy	#NULL!	#NULL!	Surgery performed	1	0	2	N0
0	2012	2	1	0	0	0	78	0	1	1	1	1	0	T3	M0	1250651	Non-Spanish-Hispanic-Latino	C34.1-Upper lobe, lung	8560	8560/3: Adenosquamous carcinoma	30	55	430	0	0	IB	T2	80-84 years	One primary only	Yes	Yes	1	1	0	Hospital inpatient/outpatient or clinic	0	40	Blank(s)	Blank(s)	Alive	1 to 3 regional lymph nodes removed	None; diagnosed at autopsy	#NULL!	#NULL!	Surgery performed	1	0	2	N0
1	2012	1	1	0	0	1	21	1	0	2	1	8	0	T1	M0	1252168	Non-Spanish-Hispanic-Latino	C34.1-Upper lobe, lung	8560	8560/3: Adenosquamous carcinoma	33	18	100	0	0	IA	T1	85+ years	One primary only	Yes	Yes	1	1	0	Hospital inpatient/outpatient or clinic	0	998	Blank(s)	Blank(s)	Lung and Bronchus	4 or more regional lymph nodes removed	None; diagnosed at autopsy	#NULL!	#NULL!	Surgery performed	1	0	2	N0
1	2011	1	1	0	0	0	9	1	1	2	1	3	0	T1	M0	1257007	Non-Spanish-Hispanic-Latino	C34.1-Upper lobe, lung	8560	8560/3: Adenosquamous carcinoma	33	6	100	0	0	IA	T1	65-69 years	One primary only	Yes	Yes	1	1	0	Hospital inpatient/outpatient or clinic	0	0	Blank(s)	Blank(s)	Chronic Obstructive Pulmonary Disease and Allied Cond	1 to 3 regional lymph nodes removed	None; diagnosed at autopsy	#NULL!	#NULL!	Surgery performed	1	0	2	N0
1	2012	2	1	0	1	1	36	1	0	1	1	8	0	T2a	M0	1262789	Non-Spanish-Hispanic-Latino	C34.1-Upper lobe, lung	8560	8560/3: Adenosquamous carcinoma	33	16	430	0	0	IB	T2	65-69 years	One primary only	Yes	Yes	1	1	0	Hospital inpatient/outpatient or clinic	0	40	Blank(s)	Blank(s)	Lung and Bronchus	Sentinel node biopsy and lym nd removed same/unstated time	None; diagnosed at autopsy	#NULL!	#NULL!	Surgery performed	1	0	2	N0
0	2013	2	1	0	1	1	49	1	1	1	0	3	0	T3	M0	1279175	Non-Spanish-Hispanic-Latino	C34.1-Upper lobe, lung	8560	8560/3: Adenosquamous carcinoma	33	53	420	0	0	IB	T2	60-64 years	One primary only	Yes	Yes	1	1	0	Hospital inpatient/outpatient or clinic	0	10	Blank(s)	Blank(s)	Lung and Bronchus	1 to 3 regional lymph nodes removed	None; diagnosed at autopsy	#NULL!	#NULL!	Surgery performed	1	0	2	N0
1	2013	1	1	0	1	0	65	0	1	2	0	4	0	T2b	M0	1290308	Non-Spanish-Hispanic-Latino	C34.1-Upper lobe, lung	8560	8560/3: Adenosquamous carcinoma	33	50	100	0	0	IB	T2	60-64 years	One primary only	Yes	Yes	1	1	0	Hospital inpatient/outpatient or clinic	0	0	Blank(s)	Blank(s)	Alive	1 to 3 regional lymph nodes removed	None; diagnosed at autopsy	#NULL!	#NULL!	Surgery performed	1	0	2	N0
0	2014	2	1	0	0	1	20	1	1	2	1	5	0	T1	M0	1328527	Non-Spanish-Hispanic-Latino	C34.1-Upper lobe, lung	8560	8560/3: Adenosquamous carcinoma	33	25	100	0	0	IIIB	T4	75-79 years	One primary only	Yes	Yes	1	1	0	Hospital inpatient/outpatient or clinic	10	0	Blank(s)	Blank(s)	Lung and Bronchus	4 or more regional lymph nodes removed	None; diagnosed at autopsy	#NULL!	#NULL!	Surgery performed	1	0	2	N0
1	2014	1	1	1	0	1	24	1	1	2	0	5	0	T2a	M0	1329589	Non-Spanish-Hispanic-Latino	C34.3-Lower lobe, lung	8560	8560/3: Adenosquamous carcinoma	33	32	465	0	0	IB	T2	60-64 years	One primary only	Yes	Yes	1	1	0	Hospital inpatient/outpatient or clinic	0	0	Blank(s)	Blank(s)	Lung and Bronchus	4 or more regional lymph nodes removed	None; diagnosed at autopsy	#NULL!	#NULL!	Surgery performed	1	0	2	N0
1	2009	1	1	0	0	0	27	1	0	1	1	2	0	T1	M0	5101244	Non-Spanish-Hispanic-Latino	C34.3-Lower lobe, lung	8560	8560/3: Adenosquamous carcinoma	30	25	100	0	0	IA	T1	75-79 years	2nd of 2 or more primaries	No	Yes	3	2	0	Hospital inpatient/outpatient or clinic	0	Blank(s)	Blank(s)	Blank(s)	Other Cause of Death	1 to 3 regional lymph nodes removed	None; diagnosed at autopsy	#NULL!	#NULL!	Surgery performed	1	0	2	N0
0	2012	1	1	0	0	1	14	1	1	2	1	3	0	T2a	M0	5139963	Non-Spanish-Hispanic-Latino	C34.1-Upper lobe, lung	8560	8560/3: Adenosquamous carcinoma	30	32	420	0	0	IB	T2	85+ years	2nd of 2 or more primaries	No	Yes	2	2	0	Hospital inpatient/outpatient or clinic	0	20	Blank(s)	Blank(s)	Lung and Bronchus	1 to 3 regional lymph nodes removed	None; diagnosed at autopsy	#NULL!	#NULL!	Surgery performed	1	0	2	N0
1	2013	1	1	0	0	1	52	1	0	1	1	1	0	T1	M0	5290559	Non-Spanish-Hispanic-Latino	C34.2-Middle lobe, lung	8560	8560/3: Adenosquamous carcinoma	33	25	100	0	0	IA	T1	65-69 years	4th of 4 or more primaries	No	Yes	4	6	0	Hospital inpatient/outpatient or clinic	0	0	Blank(s)	Blank(s)	Lung and Bronchus	1 to 3 regional lymph nodes removed	None; diagnosed at autopsy	#NULL!	#NULL!	Surgery performed	1	0	2	N0
1	2004	1	1	1	1	1	33	1	0	2	1	4	0	T2b	M0	5423053	Non-Spanish-Hispanic-Latino	C34.1-Upper lobe, lung	8560	8560/3: Adenosquamous carcinoma	33	48	450	0	0	IB	T2	80-84 years	2nd of 2 or more primaries	No	Yes	2	2	0	Hospital inpatient/outpatient or clinic	988	Blank(s)	Blank(s)	Blank(s)	Lung and Bronchus	4 or more regional lymph nodes removed	None; diagnosed at autopsy	#NULL!	#NULL!	Surgery performed	1	0	2	N0
1	2013	1	1	0	1	0	68	0	0	2	0	3	0	T2a	M0	5458770	Non-Spanish-Hispanic-Latino	C34.1-Upper lobe, lung	8560	8560/3: Adenosquamous carcinoma	45	20	430	0	0	IB	T2	45-49 years	2nd of 2 or more primaries	No	Yes	2	2	0	Hospital inpatient/outpatient or clinic	0	40	Blank(s)	Blank(s)	Alive	1 to 3 regional lymph nodes removed	None; diagnosed at autopsy	#NULL!	#NULL!	Surgery performed	1	0	2	N0
1	2009	1	1	0	1	0	5	1	1	2	1	1	0	T4	M0	5527814	Non-Spanish-Hispanic-Latino	C34.1-Upper lobe, lung	8560	8560/3: Adenosquamous carcinoma	33	71	100	0	0	IB	T2	75-79 years	3rd of 3 or more primaries	No	Yes	3	3	0	Hospital inpatient/outpatient or clinic	0	Blank(s)	Blank(s)	Blank(s)	Miscellaneous Malignant Cancer	4 or more regional lymph nodes removed	None; diagnosed at autopsy	#NULL!	#NULL!	Surgery performed	1	0	2	N0
0	2005	1	1	0	0	0	78	1	1	2	1	1	0	T2b	M0	5678746	Non-Spanish-Hispanic-Latino	C34.1-Upper lobe, lung	8560	8560/3: Adenosquamous carcinoma	33	45	100	0	0	IB	T2	85+ years	2nd of 2 or more primaries	No	Yes	2	2	0	Hospital inpatient/outpatient or clinic	988	Blank(s)	Blank(s)	Blank(s)	Other Cause of Death	1 to 3 regional lymph nodes removed	None; diagnosed at autopsy	#NULL!	#NULL!	Surgery performed	1	0	2	N0
0	2010	1	1	1	0	1	12	1	1	1	1	1	0	T1	M0	5791164	Non-Spanish-Hispanic-Latino	C34.1-Upper lobe, lung	8560	8560/3: Adenosquamous carcinoma	33	10	100	0	0	IA	T1	70-74 years	4th of 4 or more primaries	No	Yes	4	4	0	Hospital inpatient/outpatient or clinic	0	0	Blank(s)	Blank(s)	Lung and Bronchus	1 to 3 regional lymph nodes removed	None; diagnosed at autopsy	#NULL!	#NULL!	Surgery performed	1	0	2	N0
1	2011	1	1	0	0	0	95	0	0	2	1	7	0	T4	M0	5846849	Non-Spanish-Hispanic-Latino	C34.1-Upper lobe, lung	8560	8560/3: Adenosquamous carcinoma	33	41	600	0	0	IIB	T3	80-84 years	2nd of 2 or more primaries	No	Yes	2	2	0	Hospital inpatient/outpatient or clinic	0	40	Blank(s)	Blank(s)	Alive	4 or more regional lymph nodes removed	None; diagnosed at autopsy	#NULL!	#NULL!	Surgery performed	1	0	2	N0
1	2004	1	1	0	0	1	55	1	0	2	1	6	0	T2b	M0	6015042	Non-Spanish-Hispanic-Latino	C34.3-Lower lobe, lung	8560	8560/3: Adenosquamous carcinoma	30	50	400	0	0	IB	T2	80-84 years	1st of 2 or more primaries	Yes	Yes	1	2	0	Hospital inpatient/outpatient or clinic	988	Blank(s)	Blank(s)	Blank(s)	Lung and Bronchus	4 or more regional lymph nodes removed	None; diagnosed at autopsy	#NULL!	#NULL!	Surgery performed	1	0	2	N0
1	2004	1	1	0	1	1	149	1	1	1	1	6	0	T1	M0	6018721	Non-Spanish-Hispanic-Latino	C34.3-Lower lobe, lung	8560	8560/3: Adenosquamous carcinoma	30	15	100	0	0	IA	T1	65-69 years	1st of 2 or more primaries	Yes	Yes	1	4	0	Hospital inpatient/outpatient or clinic	988	Blank(s)	Blank(s)	Blank(s)	Lung and Bronchus	4 or more regional lymph nodes removed	None; diagnosed at autopsy	#NULL!	#NULL!	Surgery performed	1	0	2	N0
1	2004	1	1	0	0	0	38	1	0	1	1	8	0	T1	M0	6019530	Non-Spanish-Hispanic-Latino	C34.1-Upper lobe, lung	8560	8560/3: Adenosquamous carcinoma	30	14	100	0	0	IA	T1	80-84 years	One primary only	Yes	Yes	1	1	0	Hospital inpatient/outpatient or clinic	988	Blank(s)	Blank(s)	Blank(s)	Chronic Obstructive Pulmonary Disease and Allied Cond	4 or more regional lymph nodes removed	None; diagnosed at autopsy	#NULL!	#NULL!	Surgery performed	1	0	2	N0
1	2004	1	1	0	0	1	88	1	0	2	1	6	0	T1	M0	6023032	Non-Spanish-Hispanic-Latino	C34.3-Lower lobe, lung	8560	8560/3: Adenosquamous carcinoma	30	30	100	0	0	IA	T1	75-79 years	1st of 2 or more primaries	Yes	Yes	1	2	0	Hospital inpatient/outpatient or clinic	988	Blank(s)	Blank(s)	Blank(s)	Lung and Bronchus	4 or more regional lymph nodes removed	None; diagnosed at autopsy	#NULL!	#NULL!	Surgery performed	1	0	2	N0
0	2004	1	1	0	0	0	38	1	1	2	0	1	0	T1	M0	6023754	Non-Spanish-Hispanic-Latino	C34.1-Upper lobe, lung	8560	8560/3: Adenosquamous carcinoma	30	20	100	0	0	IA	T1	60-64 years	One primary only	Yes	Yes	1	1	0	Hospital inpatient/outpatient or clinic	988	Blank(s)	Blank(s)	Blank(s)	Diseases of Heart	1 to 3 regional lymph nodes removed	None; diagnosed at autopsy	#NULL!	#NULL!	Surgery performed	1	0	2	N0
0	2004	1	1	0	0	1	13	1	1	1	1	5	0	T3	M0	6029203	Non-Spanish-Hispanic-Latino	C34.1-Upper lobe, lung	8560	8560/3: Adenosquamous carcinoma	33	25	650	0	0	IIIB	T4	70-74 years	One primary only	Yes	Yes	1	1	0	Hospital inpatient/outpatient or clinic	988	Blank(s)	Blank(s)	Blank(s)	Lung and Bronchus	4 or more regional lymph nodes removed	None; diagnosed at autopsy	#NULL!	#NULL!	Surgery performed	1	0	2	N0
0	2005	2	1	0	1	1	58	1	0	1	0	3	0	T2a	M0	6043144	Non-Spanish-Hispanic-Latino	C34.1-Upper lobe, lung	8560	8560/3: Adenosquamous carcinoma	30	15	450	0	0	IB	T2	45-49 years	One primary only	Yes	Yes	1	1	0	Hospital inpatient/outpatient or clinic	988	Blank(s)	Blank(s)	Blank(s)	Lung and Bronchus	1 to 3 regional lymph nodes removed	None; diagnosed at autopsy	#NULL!	#NULL!	Surgery performed	1	0	2	N0
0	2006	1	1	0	0	0	72	1	1	2	1	7	0	T1	M0	6044164	Non-Spanish-Hispanic-Latino	C34.3-Lower lobe, lung	8560	8560/3: Adenosquamous carcinoma	33	18	100	0	0	IA	T1	70-74 years	2nd of 2 or more primaries	No	Yes	2	6	0	Hospital inpatient/outpatient or clinic	988	Blank(s)	Blank(s)	Blank(s)	Other Cause of Death	4 or more regional lymph nodes removed	None; diagnosed at autopsy	#NULL!	#NULL!	Surgery performed	1	0	2	N0
1	2005	2	1	0	1	0	167	0	0	2	1	4	0	T2a	M0	6049218	Non-Spanish-Hispanic-Latino	C34.3-Lower lobe, lung	8560	8560/3: Adenosquamous carcinoma	33	28	450	0	0	IB	T2	70-74 years	One primary only	Yes	Yes	1	1	0	Hospital inpatient/outpatient or clinic	988	Blank(s)	Blank(s)	Blank(s)	Alive	4 or more regional lymph nodes removed	None; diagnosed at autopsy	#NULL!	#NULL!	Surgery performed	1	0	2	N0
0	2005	1	1	0	0	1	2	1	0	1	1	9	0	T2a	M0	6050405	Non-Spanish-Hispanic-Latino	C34.1-Upper lobe, lung	8560	8560/3: Adenosquamous carcinoma	33	31	450	0	0	IB	T2	70-74 years	One primary only	Yes	Yes	1	1	0	Hospital inpatient/outpatient or clinic	988	Blank(s)	Blank(s)	Blank(s)	Lung and Bronchus	4 or more regional lymph nodes removed	None; diagnosed at autopsy	#NULL!	#NULL!	Surgery performed	1	0	2	N0
0	2005	1	1	0	0	0	25	1	0	2	1	6	0	T3	M0	6051024	Non-Spanish-Hispanic-Latino	C34.1-Upper lobe, lung	8560	8560/3: Adenosquamous carcinoma	30	52	450	0	0	IB	T2	75-79 years	One primary only	Yes	Yes	1	1	0	Hospital inpatient/outpatient or clinic	988	Blank(s)	Blank(s)	Blank(s)	Other Cause of Death	4 or more regional lymph nodes removed	None; diagnosed at autopsy	#NULL!	#NULL!	Surgery performed	1	0	2	N0
1	2005	1	1	0	0	1	50	1	1	2	1	4	0	T3	M0	6051164	Non-Spanish-Hispanic-Latino	C34.3-Lower lobe, lung	8560	8560/3: Adenosquamous carcinoma	33	55	450	0	0	IB	T2	70-74 years	1st of 2 or more primaries	Yes	Yes	1	2	0	Hospital inpatient/outpatient or clinic	988	Blank(s)	Blank(s)	Blank(s)	Lung and Bronchus	Number of regional lymph nodes removed unknown	None; diagnosed at autopsy	#NULL!	#NULL!	Surgery performed	1	0	2	N0
1	2005	1	1	0	0	1	69	1	0	5	1	7	0	T2a	M0	6057596	Non-Spanish-Hispanic-Latino	C34.2-Middle lobe, lung	8560	8560/3: Adenosquamous carcinoma	33	15	450	0	0	IB	T2	70-74 years	3rd of 3 or more primaries	No	No	3	3	0	Hospital inpatient/outpatient or clinic	988	Blank(s)	Blank(s)	Blank(s)	Lung and Bronchus	4 or more regional lymph nodes removed	None; diagnosed at autopsy	#NULL!	#NULL!	Surgery performed	1	0	2	N0
1	2006	1	1	0	0	0	148	0	1	2	0	6	0	T1	M0	6057627	Non-Spanish-Hispanic-Latino	C34.1-Upper lobe, lung	8560	8560/3: Adenosquamous carcinoma	30	7	100	0	0	IA	T1	50-54 years	2nd of 2 or more primaries	No	Yes	2	2	0	Hospital inpatient/outpatient or clinic	988	Blank(s)	Blank(s)	Blank(s)	Alive	4 or more regional lymph nodes removed	None; diagnosed at autopsy	#NULL!	#NULL!	Surgery performed	1	0	2	N0
0	2006	1	1	0	1	1	6	1	0	2	1	9	0	T4	M0	6080047	Non-Spanish-Hispanic-Latino	C34.1-Upper lobe, lung	8560	8560/3: Adenosquamous carcinoma	46	20	600	0	0	IIB	T3	75-79 years	One primary only	Yes	Yes	1	1	0	Hospital inpatient/outpatient or clinic	988	Blank(s)	Blank(s)	Blank(s)	Lung and Bronchus	4 or more regional lymph nodes removed	None; diagnosed at autopsy	#NULL!	#NULL!	Surgery performed	1	0	2	N0
0	2006	1	1	0	0	1	73	1	1	5	1	9	0	T2a	M0	6093964	Non-Spanish-Hispanic-Latino	C34.1-Upper lobe, lung	8560	8560/3: Adenosquamous carcinoma	33	30	400	0	0	IB	T2	85+ years	One primary only	Yes	Yes	1	1	0	Hospital inpatient/outpatient or clinic	988	Blank(s)	Blank(s)	Blank(s)	Lung and Bronchus	4 or more regional lymph nodes removed	None; diagnosed at autopsy	#NULL!	#NULL!	Surgery performed	1	0	2	N0
0	2009	1	1	0	0	1	20	1	0	1	1	8	0	T2a	M0	6095617	Non-Spanish-Hispanic-Latino	C34.3-Lower lobe, lung	8560	8560/3: Adenosquamous carcinoma	33	30	400	0	0	IB	T2	75-79 years	2nd of 2 or more primaries	No	Yes	2	2	0	Hospital inpatient/outpatient or clinic	988	Blank(s)	Blank(s)	Blank(s)	Lung and Bronchus	4 or more regional lymph nodes removed	None; diagnosed at autopsy	#NULL!	#NULL!	Surgery performed	1	0	2	N0
0	2007	1	1	0	0	0	135	0	2	2	1	4	0	T2a	M0	6113568	Non-Spanish-Hispanic-Latino	C34.2-Middle lobe, lung	8560	8560/3: Adenosquamous carcinoma	33	20	450	0	0	IB	T2	70-74 years	1st of 2 or more primaries	Yes	Yes	1	3	0	Hospital inpatient/outpatient or clinic	988	Blank(s)	Blank(s)	Blank(s)	Alive	4 or more regional lymph nodes removed	None; diagnosed at autopsy	#NULL!	#NULL!	Surgery performed	1	0	2	N0
1	2007	1	1	0	0	1	33	1	0	2	1	2	0	T2a	M0	6123567	Non-Spanish-Hispanic-Latino	C34.1-Upper lobe, lung	8560	8560/3: Adenosquamous carcinoma	33	16	450	0	0	IB	T2	80-84 years	One primary only	Yes	Yes	1	1	0	Hospital inpatient/outpatient or clinic	988	Blank(s)	Blank(s)	Blank(s)	Lung and Bronchus	1 to 3 regional lymph nodes removed	None; diagnosed at autopsy	#NULL!	#NULL!	Surgery performed	1	0	2	N0
1	2012	1	1	0	0	0	74	0	1	1	0	1	0	T2a	M0	6126937	Non-Spanish-Hispanic-Latino	C34.1-Upper lobe, lung	8560	8560/3: Adenosquamous carcinoma	33	15	455	0	0	IB	T2	55-59 years	One primary only	Yes	Yes	2	1	1	Hospital inpatient/outpatient or clinic	0	10	Blank(s)	Blank(s)	Alive	1 to 3 regional lymph nodes removed	None; diagnosed at autopsy	#NULL!	#NULL!	Surgery performed	1	0	2	N0
0	2007	1	1	0	0	0	24	1	2	2	1	6	0	T1	M0	6130472	Non-Spanish-Hispanic-Latino	C34.1-Upper lobe, lung	8560	8560/3: Adenosquamous carcinoma	33	25	110	0	0	IA	T1	70-74 years	1st of 2 or more primaries	Yes	Yes	1	2	0	Hospital inpatient/outpatient or clinic	988	Blank(s)	Blank(s)	Blank(s)	Pancreas	4 or more regional lymph nodes removed	None; diagnosed at autopsy	#NULL!	#NULL!	Surgery performed	1	0	2	N0
0	2007	1	1	0	0	1	19	1	0	5	1	5	0	T1	M0	6130565	Non-Spanish-Hispanic-Latino	C34.3-Lower lobe, lung	8560	8560/3: Adenosquamous carcinoma	45	25	100	0	0	IA	T1	75-79 years	One primary only	Yes	Yes	1	1	0	Hospital inpatient/outpatient or clinic	988	Blank(s)	Blank(s)	Blank(s)	Lung and Bronchus	4 or more regional lymph nodes removed	None; diagnosed at autopsy	#NULL!	#NULL!	Surgery performed	1	0	2	N0
0	2007	1	1	0	0	0	130	1	1	5	1	1	0	T1	M0	6131223	Non-Spanish-Hispanic-Latino	C34.3-Lower lobe, lung	8560	8560/3: Adenosquamous carcinoma	30	20	300	0	0	IA	T1	70-74 years	One primary only	Yes	Yes	1	1	0	Hospital inpatient/outpatient or clinic	988	Blank(s)	Blank(s)	Blank(s)	Hypertension without Heart Disease	1 to 3 regional lymph nodes removed	None; diagnosed at autopsy	#NULL!	#NULL!	Surgery performed	1	0	2	N0
0	2007	1	1	0	0	1	91	1	1	1	0	4	0	T2a	M0	6137625	Non-Spanish-Hispanic-Latino	C34.1-Upper lobe, lung	8560	8560/3: Adenosquamous carcinoma	33	14	450	0	0	IB	T2	60-64 years	One primary only	Yes	Yes	1	1	0	Hospital inpatient/outpatient or clinic	988	Blank(s)	Blank(s)	Blank(s)	Lung and Bronchus	4 or more regional lymph nodes removed	None; diagnosed at autopsy	#NULL!	#NULL!	Surgery performed	1	0	2	N0
0	2007	1	1	0	0	1	73	1	1	1	1	4	0	T1	M0	6140077	Non-Spanish-Hispanic-Latino	C34.1-Upper lobe, lung	8560	8560/3: Adenosquamous carcinoma	33	21	110	0	0	IA	T1	75-79 years	1st of 2 or more primaries	Yes	Yes	1	3	0	Hospital inpatient/outpatient or clinic	988	Blank(s)	Blank(s)	Blank(s)	Lung and Bronchus	4 or more regional lymph nodes removed	None; diagnosed at autopsy	#NULL!	#NULL!	Surgery performed	1	0	2	N0
1	2009	1	1	0	0	1	47	1	1	5	0	6	0	T1	M0	6216906	Non-Spanish-Hispanic-Latino	C34.1-Upper lobe, lung	8560	8560/3: Adenosquamous carcinoma	33	30	100	0	0	IA	T1	50-54 years	1st of 2 or more primaries	Yes	Yes	1	3	0	Hospital inpatient/outpatient or clinic	0	Blank(s)	Blank(s)	Blank(s)	Lung and Bronchus	4 or more regional lymph nodes removed	None; diagnosed at autopsy	#NULL!	#NULL!	Surgery performed	1	0	2	N0
1	2009	1	1	0	0	1	28	1	0	1	1	1	0	T4	M0	6218443	Non-Spanish-Hispanic-Latino	C34.1-Upper lobe, lung	8560	8560/3: Adenosquamous carcinoma	45	105	100	0	0	IB	T2	70-74 years	One primary only	Yes	Yes	1	1	0	Hospital inpatient/outpatient or clinic	0	Blank(s)	Blank(s)	Blank(s)	Lung and Bronchus	1 to 3 regional lymph nodes removed	None; diagnosed at autopsy	#NULL!	#NULL!	Surgery performed	1	0	2	N0
0	2010	2	1	0	0	0	107	0	1	1	1	9	0	T1	M0	6225517	Non-Spanish-Hispanic-Latino	C34.1-Upper lobe, lung	8560	8560/3: Adenosquamous carcinoma	33	30	120	0	0	IA	T1	65-69 years	One primary only	Yes	Yes	1	1	0	Hospital inpatient/outpatient or clinic	0	0	Blank(s)	Blank(s)	Alive	4 or more regional lymph nodes removed	None; diagnosed at autopsy	#NULL!	#NULL!	Surgery performed	1	0	2	N0
1	2010	2	1	0	0	0	46	1	0	2	1	5	0	T2a	M0	6226176	Non-Spanish-Hispanic-Latino	C34.1-Upper lobe, lung	8560	8560/3: Adenosquamous carcinoma	33	20	455	0	0	IB	T2	75-79 years	One primary only	Yes	Yes	1	1	0	Hospital inpatient/outpatient or clinic	0	10	Blank(s)	Blank(s)	Other Cause of Death	4 or more regional lymph nodes removed	None; diagnosed at autopsy	#NULL!	#NULL!	Surgery performed	1	0	2	N0
0	2010	1	1	0	0	0	104	0	0	2	0	6	0	T1	M0	6234371	Non-Spanish-Hispanic-Latino	C34.1-Upper lobe, lung	8560	8560/3: Adenosquamous carcinoma	33	11	100	0	0	IA	T1	60-64 years	One primary only	Yes	Yes	1	1	0	Hospital inpatient/outpatient or clinic	0	0	Blank(s)	Blank(s)	Alive	4 or more regional lymph nodes removed	Non-primary surgical procedure performed	#NULL!	#NULL!	Surgery performed	1	0	2	N0
1	2010	1	1	0	0	0	97	0	1	1	0	7	0	T2a	M0	6255750	Non-Spanish-Hispanic-Latino	C34.1-Upper lobe, lung	8560	8560/3: Adenosquamous carcinoma	33	38	100	0	0	IB	T2	55-59 years	1st of 2 or more primaries	Yes	Yes	1	2	0	Hospital inpatient/outpatient or clinic	0	0	Blank(s)	Blank(s)	Alive	4 or more regional lymph nodes removed	None; diagnosed at autopsy	#NULL!	#NULL!	Surgery performed	1	0	2	N0
0	2012	1	1	0	1	0	13	1	1	2	1	1	0	T2a	M0	6307465	Non-Spanish-Hispanic-Latino	C34.3-Lower lobe, lung	8560	8560/3: Adenosquamous carcinoma	30	38	200	0	0	IB	T2	70-74 years	One primary only	Yes	Yes	1	1	0	Hospital inpatient/outpatient or clinic	0	0	Blank(s)	Blank(s)	Other Infectious and Parasitic Diseases including HIV	1 to 3 regional lymph nodes removed	None; diagnosed at autopsy	#NULL!	#NULL!	Surgery performed	1	0	2	N0
0	2012	1	1	0	0	0	75	0	1	1	0	3	0	T1	M0	6321661	Non-Spanish-Hispanic-Latino	C34.1-Upper lobe, lung	8560	8560/3: Adenosquamous carcinoma	33	30	100	0	0	IA	T1	60-64 years	2nd of 2 or more primaries	No	Yes	2	2	0	Hospital inpatient/outpatient or clinic	0	0	Blank(s)	Blank(s)	Alive	1 to 3 regional lymph nodes removed	None; diagnosed at autopsy	#NULL!	#NULL!	Surgery performed	1	0	2	N0
0	2014	1	1	0	0	1	31	1	0	2	0	9	0	T1	M0	6327219	Non-Spanish-Hispanic-Latino	C34.2-Middle lobe, lung	8560	8560/3: Adenosquamous carcinoma	33	25	100	0	0	IA	T1	60-64 years	3rd of 3 or more primaries	No	Yes	3	3	0	Hospital inpatient/outpatient or clinic	0	0	Blank(s)	Blank(s)	Lung and Bronchus	4 or more regional lymph nodes removed	None; diagnosed at autopsy	#NULL!	#NULL!	Surgery performed	1	0	2	N0
1	2012	1	1	0	1	0	78	0	1	1	0	7	0	T2b	M0	6327478	Non-Spanish-Hispanic-Latino	C34.1-Upper lobe, lung	8560	8560/3: Adenosquamous carcinoma	33	45	455	0	0	IB	T2	55-59 years	1st of 2 or more primaries	Yes	Yes	1	2	0	Hospital inpatient/outpatient or clinic	0	0	Blank(s)	Blank(s)	Alive	4 or more regional lymph nodes removed	None; diagnosed at autopsy	#NULL!	#NULL!	Surgery performed	1	0	2	N0
1	2012	1	1	1	1	0	72	0	1	2	1	1	0	T4	M0	6330656	Non-Spanish-Hispanic-Latino	C34.1-Upper lobe, lung	8560	8560/3: Adenosquamous carcinoma	46	75	600	0	0	IIIB	T4	70-74 years	One primary only	Yes	Yes	1	1	0	Hospital inpatient/outpatient or clinic	10	40	Blank(s)	Blank(s)	Alive	1 to 3 regional lymph nodes removed	Non-primary surgical procedure performed	#NULL!	#NULL!	Surgery performed	1	0	2	N0
0	2013	1	1	0	0	0	33	1	1	1	1	3	0	T1	M0	6339902	Non-Spanish-Hispanic-Latino	C34.2-Middle lobe, lung	8560	8560/3: Adenosquamous carcinoma	33	20	110	0	0	IA	T1	65-69 years	One primary only	Yes	Yes	1	1	0	Hospital inpatient/outpatient or clinic	0	0	Blank(s)	Blank(s)	State DC not available or state DC available but no COD	1 to 3 regional lymph nodes removed	None; diagnosed at autopsy	#NULL!	#NULL!	Surgery performed	1	0	2	N0
0	2013	2	1	0	0	0	63	0	0	2	0	2	0	T2a	M0	6359341	Non-Spanish-Hispanic-Latino	C34.1-Upper lobe, lung	8560	8560/3: Adenosquamous carcinoma	45	40	100	0	0	IB	T2	50-54 years	One primary only	Yes	Yes	1	1	0	Hospital inpatient/outpatient or clinic	0	998	Blank(s)	Blank(s)	Alive	4 or more regional lymph nodes removed	None; diagnosed at autopsy	#NULL!	#NULL!	Surgery performed	1	0	2	N0
1	2006	1	1	0	0	0	146	0	0	2	1	1	0	T1	M0	10339203	Non-Spanish-Hispanic-Latino	C34.3-Lower lobe, lung	8560	8560/3: Adenosquamous carcinoma	33	30	100	0	0	IA	T1	65-69 years	2nd of 2 or more primaries	No	Yes	2	2	0	Hospital inpatient/outpatient or clinic	988	Blank(s)	Blank(s)	Blank(s)	Alive	1 to 3 regional lymph nodes removed	None; diagnosed at autopsy	#NULL!	#NULL!	Surgery performed	1	0	2	N0
1	2008	1	1	0	0	0	6	1	0	5	1	2	0	T3	M0	10562419	Non-Spanish-Hispanic-Latino	C34.1-Upper lobe, lung	8560	8560/3: Adenosquamous carcinoma	33	52	450	0	0	IB	T2	70-74 years	2nd of 2 or more primaries	No	Yes	2	2	0	Hospital inpatient/outpatient or clinic	988	Blank(s)	Blank(s)	Blank(s)	Other Cause of Death	1 to 3 regional lymph nodes removed	None; diagnosed at autopsy	#NULL!	#NULL!	Surgery performed	1	0	2	N0
0	2006	1	1	0	0	1	68	1	1	5	1	9	0	T1	M0	10812143	Non-Spanish-Hispanic-Latino	C34.1-Upper lobe, lung	8560	8560/3: Adenosquamous carcinoma	33	8	100	0	0	IA	T1	65-69 years	2nd of 2 or more primaries	No	Yes	2	3	0	Hospital inpatient/outpatient or clinic	988	Blank(s)	Blank(s)	Blank(s)	Lung and Bronchus	4 or more regional lymph nodes removed	None; diagnosed at autopsy	#NULL!	#NULL!	Surgery performed	1	0	2	N0
1	2006	1	1	0	0	1	79	1	1	2	1	6	0	T2a	M0	10905207	Non-Spanish-Hispanic-Latino	C34.1-Upper lobe, lung	8560	8560/3: Adenosquamous carcinoma	33	20	450	0	0	IB	T2	75-79 years	3rd of 3 or more primaries	Yes	Yes	3	3	0	Hospital inpatient/outpatient or clinic	988	Blank(s)	Blank(s)	Blank(s)	Lung and Bronchus	4 or more regional lymph nodes removed	None; diagnosed at autopsy	#NULL!	#NULL!	Surgery performed	1	0	2	N0
0	2008	1	1	0	0	0	128	0	0	2	1	4	0	T2b	M0	10926922	Non-Spanish-Hispanic-Latino	C34.1-Upper lobe, lung	8560	8560/3: Adenosquamous carcinoma	33	46	100	0	0	IB	T2	70-74 years	2nd of 2 or more primaries	No	Yes	2	2	0	Hospital inpatient/outpatient or clinic	988	Blank(s)	Blank(s)	Blank(s)	Alive	4 or more regional lymph nodes removed	None; diagnosed at autopsy	#NULL!	#NULL!	Surgery performed	1	0	2	N0
1	2004	2	1	0	0	0	173	0	0	5	1	6	0	T2a	M0	11044137	Non-Spanish-Hispanic-Latino	C34.1-Upper lobe, lung	8560	8560/3: Adenosquamous carcinoma	33	17	450	0	0	IB	T2	65-69 years	1st of 2 or more primaries	Yes	Yes	1	2	0	Hospital inpatient/outpatient or clinic	988	Blank(s)	Blank(s)	Blank(s)	Alive	4 or more regional lymph nodes removed	None; diagnosed at autopsy	#NULL!	#NULL!	Surgery performed	1	0	2	N0
1	2006	1	1	0	0	1	155	1	0	2	0	9	0	T1	M0	11049920	Non-Spanish-Hispanic-Latino	C34.1-Upper lobe, lung	8560	8560/3: Adenosquamous carcinoma	33	10	100	0	0	IA	T1	55-59 years	2nd of 2 or more primaries	No	Yes	2	3	0	Hospital inpatient/outpatient or clinic	988	Blank(s)	Blank(s)	Blank(s)	Lung and Bronchus	4 or more regional lymph nodes removed	None; diagnosed at autopsy	#NULL!	#NULL!	Surgery performed	1	0	2	N0
1	2004	1	1	0	0	0	40	1	0	2	1	1	0	T1	M0	11054478	Non-Spanish-Hispanic-Latino	C34.2-Middle lobe, lung	8560	8560/3: Adenosquamous carcinoma	33	15	100	0	0	IA	T1	80-84 years	One primary only	Yes	Yes	1	1	0	Hospital inpatient/outpatient or clinic	988	Blank(s)	Blank(s)	Blank(s)	Chronic Obstructive Pulmonary Disease and Allied Cond	4 or more regional lymph nodes removed	None; diagnosed at autopsy	#NULL!	#NULL!	Surgery performed	1	0	2	N0
0	2004	1	1	0	0	0	169	0	1	2	0	9	0	T1	M0	11077292	Non-Spanish-Hispanic-Latino	C34.1-Upper lobe, lung	8560	8560/3: Adenosquamous carcinoma	33	30	100	0	0	IA	T1	55-59 years	1st of 2 or more primaries	Yes	Yes	1	1	0	Hospital inpatient/outpatient or clinic	988	Blank(s)	Blank(s)	Blank(s)	Alive	4 or more regional lymph nodes removed	None; diagnosed at autopsy	#NULL!	#NULL!	Surgery performed	1	0	2	N0
1	2004	1	1	0	0	0	176	0	1	2	0	4	0	T1	M0	11084189	Non-Spanish-Hispanic-Latino	C34.3-Lower lobe, lung	8560	8560/3: Adenosquamous carcinoma	33	15	100	0	0	IA	T1	50-54 years	1st of 2 or more primaries	Yes	Yes	1	2	0	Hospital inpatient/outpatient or clinic	988	Blank(s)	Blank(s)	Blank(s)	Alive	4 or more regional lymph nodes removed	None; diagnosed at autopsy	#NULL!	#NULL!	Surgery performed	1	0	2	N0
0	2005	1	1	0	0	1	6	1	1	1	1	8	0	T4	M0	11093379	Non-Spanish-Hispanic-Latino	C34.1-Upper lobe, lung	8560	8560/3: Adenosquamous carcinoma	46	50	780	0	0	IIIB	T4	65-69 years	One primary only	Yes	Yes	1	1	0	Hospital inpatient/outpatient or clinic	988	Blank(s)	Blank(s)	Blank(s)	Lung and Bronchus	4 or more regional lymph nodes removed	None; diagnosed at autopsy	#NULL!	#NULL!	Surgery performed	1	0	2	N0
1	2005	1	1	0	0	0	161	0	1	2	0	6	0	T1	M0	11094276	Non-Spanish-Hispanic-Latino	C34.1-Upper lobe, lung	8560	8560/3: Adenosquamous carcinoma	33	30	100	0	0	IA	T1	45-49 years	1st of 2 or more primaries	Yes	Yes	1	4	0	Hospital inpatient/outpatient or clinic	0	Blank(s)	Blank(s)	Blank(s)	Alive	4 or more regional lymph nodes removed	None; diagnosed at autopsy	#NULL!	#NULL!	Surgery performed	1	0	2	N0
1	2006	1	1	0	1	1	34	1	0	2	1	5	0	T4	M0	11103908	Non-Spanish-Hispanic-Latino	C34.3-Lower lobe, lung	8560	8560/3: Adenosquamous carcinoma	46	60	600	0	0	IIB	T3	70-74 years	2nd of 2 or more primaries	No	Yes	1	2	0	Hospital inpatient/outpatient or clinic	988	Blank(s)	Blank(s)	Blank(s)	Lung and Bronchus	4 or more regional lymph nodes removed	Non-primary surgical procedure performed	#NULL!	#NULL!	Surgery performed	1	0	2	N0
0	2005	1	1	0	0	0	59	1	1	2	0	5	0	T1	M0	11109082	Non-Spanish-Hispanic-Latino	C34.1-Upper lobe, lung	8560	8560/3: Adenosquamous carcinoma	33	21	100	0	0	IA	T1	50-54 years	2nd of 2 or more primaries	No	Yes	2	2	0	Hospital inpatient/outpatient or clinic	988	Blank(s)	Blank(s)	Blank(s)	Diseases of Heart	4 or more regional lymph nodes removed	None; diagnosed at autopsy	#NULL!	#NULL!	Surgery performed	1	0	2	N0
0	2007	1	1	0	0	1	24	1	1	2	1	3	0	T3	M0	11133147	Non-Spanish-Hispanic-Latino	C34.3-Lower lobe, lung	8560	8560/3: Adenosquamous carcinoma	46	70	450	0	0	IB	T2	80-84 years	One primary only	Yes	Yes	1	1	0	Hospital inpatient/outpatient or clinic	988	Blank(s)	Blank(s)	Blank(s)	Lung and Bronchus	1 to 3 regional lymph nodes removed	None; diagnosed at autopsy	#NULL!	#NULL!	Surgery performed	1	0	2	N0
0	2006	1	1	0	1	0	60	1	1	1	0	6	0	T2a	M0	11138932	Non-Spanish-Hispanic-Latino	C34.3-Lower lobe, lung	8560	8560/3: Adenosquamous carcinoma	33	14	450	0	0	IB	T2	60-64 years	1st of 2 or more primaries	Yes	Yes	1	2	0	Hospital inpatient/outpatient or clinic	988	Blank(s)	Blank(s)	Blank(s)	Pneumonia and Influenza	4 or more regional lymph nodes removed	None; diagnosed at autopsy	#NULL!	#NULL!	Surgery performed	1	0	2	N0
1	2006	1	1	0	0	0	146	0	0	1	0	6	0	T1	M0	11148873	Non-Spanish-Hispanic-Latino	C34.1-Upper lobe, lung	8560	8560/3: Adenosquamous carcinoma	30	22	100	0	0	IA	T1	45-49 years	One primary only	Yes	Yes	1	1	0	Hospital inpatient/outpatient or clinic	988	Blank(s)	Blank(s)	Blank(s)	Alive	4 or more regional lymph nodes removed	None; diagnosed at autopsy	#NULL!	#NULL!	Surgery performed	1	0	2	N0
0	2006	1	1	0	0	0	89	1	1	5	1	8	0	T1	M0	11150267	Non-Spanish-Hispanic-Latino	C34.1-Upper lobe, lung	8560	8560/3: Adenosquamous carcinoma	33	11	100	0	0	IA	T1	80-84 years	1st of 2 or more primaries	Yes	Yes	1	3	0	Hospital inpatient/outpatient or clinic	988	Blank(s)	Blank(s)	Blank(s)	Nephritis, Nephrotic Syndrome and Nephrosis	4 or more regional lymph nodes removed	None; diagnosed at autopsy	#NULL!	#NULL!	Surgery performed	1	0	2	N0
1	2006	1	1	0	0	0	148	0	1	1	0	5	0	T1	M0	11154592	Non-Spanish-Hispanic-Latino	C34.1-Upper lobe, lung	8560	8560/3: Adenosquamous carcinoma	33	14	100	0	0	IA	T1	50-54 years	1st of 2 or more primaries	Yes	Yes	1	3	0	Hospital inpatient/outpatient or clinic	988	Blank(s)	Blank(s)	Blank(s)	Alive	4 or more regional lymph nodes removed	None; diagnosed at autopsy	#NULL!	#NULL!	Surgery performed	1	0	2	N0
0	2010	2	1	0	0	0	27	1	1	2	1	5	0	T1	M0	11155560	Non-Spanish-Hispanic-Latino	C34.1-Upper lobe, lung	8560	8560/3: Adenosquamous carcinoma	33	20	100	0	0	IA	T1	65-69 years	2nd of 2 or more primaries	No	Yes	2	3	0	Hospital inpatient/outpatient or clinic	0	0	Blank(s)	Blank(s)	Larynx	1 to 3 regional lymph nodes removed	None; diagnosed at autopsy	#NULL!	#NULL!	Surgery performed	1	0	2	N0
1	2007	1	1	0	0	0	139	0	1	1	1	6	0	T1	M0	11178817	Non-Spanish-Hispanic-Latino	C34.8-Overlapping lesion of lung	8560	8560/3: Adenosquamous carcinoma	33	25	100	0	0	IA	T1	70-74 years	2nd of 2 or more primaries	No	Yes	2	2	0	Hospital inpatient/outpatient or clinic	988	Blank(s)	Blank(s)	Blank(s)	Alive	4 or more regional lymph nodes removed	None; diagnosed at autopsy	#NULL!	#NULL!	Surgery performed	1	0	2	N0
1	2008	1	1	0	0	0	130	0	1	2	1	5	0	T1	M0	11180468	Non-Spanish-Hispanic-Latino	C34.2-Middle lobe, lung	8560	8560/3: Adenosquamous carcinoma	33	27	100	0	0	IA	T1	65-69 years	One primary only	Yes	Yes	1	1	0	Hospital inpatient/outpatient or clinic	988	Blank(s)	Blank(s)	Blank(s)	Alive	4 or more regional lymph nodes removed	None; diagnosed at autopsy	#NULL!	#NULL!	Surgery performed	1	0	2	N0
1	2007	1	1	0	0	1	23	1	1	2	0	4	0	T4	M0	11186731	Spanish-Hispanic-Latino	C34.1-Upper lobe, lung	8560	8560/3: Adenosquamous carcinoma	30	95	100	0	0	IB	T2	45-49 years	One primary only	Yes	Yes	1	1	0	Hospital inpatient/outpatient or clinic	988	Blank(s)	Blank(s)	Blank(s)	Lung and Bronchus	4 or more regional lymph nodes removed	None; diagnosed at autopsy	#NULL!	#NULL!	Surgery performed	1	0	2	N0
1	2007	1	1	0	0	0	26	1	0	2	0	3	0	T2a	M0	11187251	Non-Spanish-Hispanic-Latino	C34.3-Lower lobe, lung	8560	8560/3: Adenosquamous carcinoma	33	36	100	0	0	IB	T2	60-64 years	1st of 2 or more primaries	Yes	Yes	1	2	0	Hospital inpatient/outpatient or clinic	988	Blank(s)	Blank(s)	Blank(s)	Septicemia	1 to 3 regional lymph nodes removed	None; diagnosed at autopsy	#NULL!	#NULL!	Surgery performed	1	0	2	N0
0	2008	1	1	0	1	0	61	1	1	1	1	6	0	T2b	M0	11231860	Non-Spanish-Hispanic-Latino	C34.3-Lower lobe, lung	8560	8560/3: Adenosquamous carcinoma	33	50	450	0	0	IB	T2	70-74 years	One primary only	Yes	Yes	1	1	0	Hospital inpatient/outpatient or clinic	988	Blank(s)	Blank(s)	Blank(s)	In situ, benign or unknown behavior neoplasm	4 or more regional lymph nodes removed	None; diagnosed at autopsy	#NULL!	#NULL!	Surgery performed	1	0	2	N0
0	2009	2	1	0	0	0	114	0	1	2	1	6	0	T2a	M0	11247072	Non-Spanish-Hispanic-Latino	C34.1-Upper lobe, lung	8560	8560/3: Adenosquamous carcinoma	33	15	400	0	0	IB	T2	70-74 years	2nd of 2 or more primaries	No	Yes	2	2	0	Hospital inpatient/outpatient or clinic	988	Blank(s)	Blank(s)	Blank(s)	Alive	4 or more regional lymph nodes removed	None; diagnosed at autopsy	#NULL!	#NULL!	Surgery performed	1	0	2	N0
1	2009	2	1	0	1	0	113	0	0	2	0	7	0	T3	M0	11254383	Non-Spanish-Hispanic-Latino	C34.1-Upper lobe, lung	8560	8560/3: Adenosquamous carcinoma	33	55	100	0	0	IB	T2	60-64 years	One primary only	Yes	Yes	1	1	0	Hospital inpatient/outpatient or clinic	988	Blank(s)	Blank(s)	Blank(s)	Alive	4 or more regional lymph nodes removed	None; diagnosed at autopsy	#NULL!	#NULL!	Surgery performed	1	0	2	N0
0	2009	1	1	0	0	1	30	1	1	5	1	8	0	T4	M0	11257679	Non-Spanish-Hispanic-Latino	C34.2-Middle lobe, lung	8560	8560/3: Adenosquamous carcinoma	33	35	600	0	0	IIB	T3	75-79 years	One primary only	Yes	Yes	1	1	0	Hospital inpatient/outpatient or clinic	988	Blank(s)	Blank(s)	Blank(s)	Lung and Bronchus	4 or more regional lymph nodes removed	None; diagnosed at autopsy	#NULL!	#NULL!	Surgery performed	1	0	2	N0
0	2009	1	1	0	0	0	91	1	0	1	1	8	0	T1	M0	11259256	Non-Spanish-Hispanic-Latino	C34.3-Lower lobe, lung	8560	8560/3: Adenosquamous carcinoma	33	25	100	0	0	IA	T1	75-79 years	1st of 2 or more primaries	Yes	Yes	1	3	0	Hospital inpatient/outpatient or clinic	988	Blank(s)	Blank(s)	Blank(s)	Other Biliary	4 or more regional lymph nodes removed	None; diagnosed at autopsy	#NULL!	#NULL!	Surgery performed	1	0	2	N0
1	2009	1	1	0	0	0	14	1	0	1	1	6	0	T2a	M0	11266943	Non-Spanish-Hispanic-Latino	C34.3-Lower lobe, lung	8560	8560/3: Adenosquamous carcinoma	33	37	420	0	0	IB	T2	85+ years	One primary only	Yes	Yes	1	1	0	Hospital inpatient/outpatient or clinic	0	Blank(s)	Blank(s)	Blank(s)	Diseases of Heart	4 or more regional lymph nodes removed	None; diagnosed at autopsy	#NULL!	#NULL!	Surgery performed	1	0	2	N0
1	2009	1	1	0	0	1	77	1	1	2	0	2	0	T2a	M0	11282853	Non-Spanish-Hispanic-Latino	C34.3-Lower lobe, lung	8560	8560/3: Adenosquamous carcinoma	33	35	100	0	0	IB	T2	55-59 years	1st of 2 or more primaries	Yes	Yes	1	2	0	Hospital inpatient/outpatient or clinic	988	Blank(s)	Blank(s)	Blank(s)	Lung and Bronchus	1 to 3 regional lymph nodes removed	None; diagnosed at autopsy	#NULL!	#NULL!	Surgery performed	1	0	2	N0
0	2010	1	1	1	1	1	10	1	1	1	1	9	0	T4	M0	11296057	Non-Spanish-Hispanic-Latino	C34.1-Upper lobe, lung	8560	8560/3: Adenosquamous carcinoma	33	60	730	0	0	IIB	T3	65-69 years	One primary only	Yes	Yes	1	1	0	Hospital inpatient/outpatient or clinic	0	20	Blank(s)	Blank(s)	Lung and Bronchus	4 or more regional lymph nodes removed	Non-primary surgical procedure to other regional sites	#NULL!	#NULL!	Surgery performed	1	0	2	N0
1	2011	1	1	1	1	0	92	0	1	2	0	3	0	T4	M0	11317073	Non-Spanish-Hispanic-Latino	C34.1-Upper lobe, lung	8560	8560/3: Adenosquamous carcinoma	46	50	730	0	0	IIB	T3	40-44 years	One primary only	Yes	Yes	1	1	0	Hospital inpatient/outpatient or clinic	0	998	Blank(s)	Blank(s)	Alive	4 or more regional lymph nodes removed	None; diagnosed at autopsy	#NULL!	#NULL!	Surgery performed	1	0	2	N0
0	2011	1	1	0	1	0	92	0	1	2	1	8	0	T3	M0	11317945	Non-Spanish-Hispanic-Latino	C34.1-Upper lobe, lung	8560	8560/3: Adenosquamous carcinoma	33	53	100	0	0	IB	T2	65-69 years	One primary only	Yes	Yes	1	1	0	Hospital inpatient/outpatient or clinic	0	0	Blank(s)	Blank(s)	Alive	4 or more regional lymph nodes removed	None; diagnosed at autopsy	#NULL!	#NULL!	Surgery performed	1	0	2	N0
1	2011	1	1	0	0	0	87	0	1	1	0	8	0	T1	M0	11335984	Non-Spanish-Hispanic-Latino	C34.3-Lower lobe, lung	8560	8560/3: Adenosquamous carcinoma	33	30	100	0	0	IA	T1	50-54 years	One primary only	Yes	Yes	1	1	0	Hospital inpatient/outpatient or clinic	0	0	Blank(s)	Blank(s)	Alive	4 or more regional lymph nodes removed	None; diagnosed at autopsy	#NULL!	#NULL!	Surgery performed	1	0	2	N0
1	2012	1	1	0	0	1	46	1	1	1	1	7	0	T2a	M0	11360888	Non-Spanish-Hispanic-Latino	C34.3-Lower lobe, lung	8560	8560/3: Adenosquamous carcinoma	33	28	430	0	0	IB	T2	75-79 years	One primary only	Yes	Yes	1	1	0	Hospital inpatient/outpatient or clinic	0	40	Blank(s)	Blank(s)	Lung and Bronchus	4 or more regional lymph nodes removed	None; diagnosed at autopsy	#NULL!	#NULL!	Surgery performed	1	0	2	N0
1	2012	2	1	0	0	0	82	0	1	5	1	4	0	T1	M0	11362760	Non-Spanish-Hispanic-Latino	C34.1-Upper lobe, lung	8560	8560/3: Adenosquamous carcinoma	33	30	100	0	0	IA	T1	65-69 years	One primary only	Yes	Yes	1	1	0	Hospital inpatient/outpatient or clinic	0	0	Blank(s)	Blank(s)	Alive	4 or more regional lymph nodes removed	None; diagnosed at autopsy	#NULL!	#NULL!	Surgery performed	1	0	2	N0
0	2012	1	1	0	0	0	78	0	1	1	1	8	0	T1	M0	11370007	Non-Spanish-Hispanic-Latino	C34.3-Lower lobe, lung	8560	8560/3: Adenosquamous carcinoma	33	20	100	0	0	IA	T1	70-74 years	One primary only	Yes	Yes	1	1	0	Hospital inpatient/outpatient or clinic	0	0	Blank(s)	Blank(s)	Alive	4 or more regional lymph nodes removed	None; diagnosed at autopsy	#NULL!	#NULL!	Surgery performed	1	0	2	N0
1	2012	1	1	0	0	1	25	1	0	1	0	5	0	T2a	M0	11386634	Non-Spanish-Hispanic-Latino	C34.3-Lower lobe, lung	8560	8560/3: Adenosquamous carcinoma	30	33	430	0	0	IB	T2	60-64 years	1st of 2 or more primaries	Yes	Yes	1	2	0	Hospital inpatient/outpatient or clinic	0	40	Blank(s)	Blank(s)	Lung and Bronchus	4 or more regional lymph nodes removed	None; diagnosed at autopsy	#NULL!	#NULL!	Surgery performed	1	0	2	N0
0	2013	1	1	0	1	0	67	0	1	1	0	4	0	T2a	M0	11398463	Non-Spanish-Hispanic-Latino	C34.1-Upper lobe, lung	8560	8560/3: Adenosquamous carcinoma	33	35	430	0	0	IB	T2	60-64 years	One primary only	Yes	Yes	1	1	0	Hospital inpatient/outpatient or clinic	0	40	Blank(s)	Blank(s)	Alive	4 or more regional lymph nodes removed	None; diagnosed at autopsy	#NULL!	#NULL!	Surgery performed	1	0	2	N0
0	2013	1	1	0	1	0	65	0	1	1	1	7	0	T2b	M0	11424288	Non-Spanish-Hispanic-Latino	C34.1-Upper lobe, lung	8560	8560/3: Adenosquamous carcinoma	33	45	100	0	0	IB	T2	65-69 years	One primary only	Yes	Yes	1	1	0	Hospital inpatient/outpatient or clinic	0	0	Blank(s)	Blank(s)	Alive	Sentinel node biopsy and lym nd removed different times	None; diagnosed at autopsy	#NULL!	#NULL!	Surgery performed	1	0	2	N0
0	2013	1	1	0	0	1	6	1	1	1	1	9	0	T2a	M0	11430476	Non-Spanish-Hispanic-Latino	C34.3-Lower lobe, lung	8560	8560/3: Adenosquamous carcinoma	33	38	430	0	0	IB	T2	70-74 years	One primary only	Yes	Yes	1	1	0	Hospital inpatient/outpatient or clinic	0	40	Blank(s)	Blank(s)	Lung and Bronchus	4 or more regional lymph nodes removed	None; diagnosed at autopsy	#NULL!	#NULL!	Surgery performed	1	0	2	N0
0	2015	2	1	0	0	1	25	1	1	1	1	2	0	T1	M0	15817260	Non-Spanish-Hispanic-Latino	C34.1-Upper lobe, lung	8560	8560/3: Adenosquamous carcinoma	30	15	100	0	0	IA	T1	75-79 years	2nd of 2 or more primaries	No	Yes	2	2	0	Hospital inpatient/outpatient or clinic	0	998	Blank(s)	Blank(s)	Lung and Bronchus	1 to 3 regional lymph nodes removed	None; diagnosed at autopsy	#NULL!	#NULL!	Surgery performed	1	0	2	N0
1	2007	1	1	0	0	1	6	1	1	2	1	1	0	T1	M0	15819478	Non-Spanish-Hispanic-Latino	C34.1-Upper lobe, lung	8560	8560/3: Adenosquamous carcinoma	33	15	100	0	0	IA	T1	80-84 years	2nd of 2 or more primaries	No	No	2	2	0	Hospital inpatient/outpatient or clinic	988	Blank(s)	Blank(s)	Blank(s)	Lung and Bronchus	1 to 3 regional lymph nodes removed	None; diagnosed at autopsy	#NULL!	#NULL!	Surgery performed	1	0	2	N0
0	2005	1	1	0	0	1	19	1	1	1	1	2	0	T2a	M0	15831783	Non-Spanish-Hispanic-Latino	C34.1-Upper lobe, lung	8560	8560/3: Adenosquamous carcinoma	33	35	450	0	0	IB	T2	70-74 years	One primary only	Yes	Yes	1	1	0	Hospital inpatient/outpatient or clinic	988	Blank(s)	Blank(s)	Blank(s)	Lung and Bronchus	1 to 3 regional lymph nodes removed	None; diagnosed at autopsy	#NULL!	#NULL!	Surgery performed	1	0	2	N0
1	2004	1	1	0	0	0	176	0	1	1	0	2	0	T1	M0	15835272	Non-Spanish-Hispanic-Latino	C34.3-Lower lobe, lung	8560	8560/3: Adenosquamous carcinoma	30	10	100	0	0	IA	T1	55-59 years	One primary only	Yes	Yes	1	1	0	Hospital inpatient/outpatient or clinic	988	Blank(s)	Blank(s)	Blank(s)	Alive	1 to 3 regional lymph nodes removed	None; diagnosed at autopsy	#NULL!	#NULL!	Surgery performed	1	0	2	N0
1	2006	2	1	0	0	1	70	1	1	1	1	6	0	T3	M0	15852569	Non-Spanish-Hispanic-Latino	C34.1-Upper lobe, lung	8560	8560/3: Adenosquamous carcinoma	30	60	100	0	0	IB	T2	70-74 years	One primary only	Yes	Yes	1	1	0	Hospital inpatient/outpatient or clinic	988	Blank(s)	Blank(s)	Blank(s)	Lung and Bronchus	4 or more regional lymph nodes removed	None; diagnosed at autopsy	#NULL!	#NULL!	Surgery performed	1	0	2	N0
1	2008	2	1	0	0	1	85	1	1	2	0	5	0	T2a	M0	15881843	Non-Spanish-Hispanic-Latino	C34.1-Upper lobe, lung	8560	8560/3: Adenosquamous carcinoma	33	35	100	0	0	IB	T2	45-49 years	One primary only	Yes	Yes	1	1	0	Hospital inpatient/outpatient or clinic	988	Blank(s)	Blank(s)	Blank(s)	Lung and Bronchus	4 or more regional lymph nodes removed	None; diagnosed at autopsy	#NULL!	#NULL!	Surgery performed	1	0	2	N0
0	2010	2	1	0	0	0	107	0	1	1	0	8	0	T2a	M0	15886867	Non-Spanish-Hispanic-Latino	C34.1-Upper lobe, lung	8560	8560/3: Adenosquamous carcinoma	45	35	400	0	0	IB	T2	60-64 years	One primary only	Yes	Yes	1	1	0	Hospital inpatient/outpatient or clinic	0	0	Blank(s)	Blank(s)	Alive	4 or more regional lymph nodes removed	None; diagnosed at autopsy	#NULL!	#NULL!	Surgery performed	1	0	2	N0
1	2010	2	1	0	0	0	100	0	1	5	0	3	0	T2a	M0	15904578	Non-Spanish-Hispanic-Latino	C34.1-Upper lobe, lung	8560	8560/3: Adenosquamous carcinoma	33	34	100	0	0	IB	T2	50-54 years	One primary only	Yes	Yes	1	1	0	Hospital inpatient/outpatient or clinic	0	998	Blank(s)	Blank(s)	Alive	1 to 3 regional lymph nodes removed	None; diagnosed at autopsy	#NULL!	#NULL!	Surgery performed	1	0	2	N0
0	2011	1	1	0	0	0	51	1	1	2	1	7	0	T2a	M0	15916633	Non-Spanish-Hispanic-Latino	C34.1-Upper lobe, lung	8560	8560/3: Adenosquamous carcinoma	33	38	420	0	0	IB	T2	65-69 years	1st of 2 or more primaries	Yes	Yes	1	2	0	Hospital inpatient/outpatient or clinic	0	10	Blank(s)	Blank(s)	Non-Hodgkin Lymphoma	4 or more regional lymph nodes removed	None; diagnosed at autopsy	#NULL!	#NULL!	Surgery performed	1	0	2	N0
1	2011	2	1	0	0	0	93	0	1	1	1	6	0	T1	M0	15920224	Non-Spanish-Hispanic-Latino	C34.1-Upper lobe, lung	8560	8560/3: Adenosquamous carcinoma	33	13	115	0	0	IA	T1	75-79 years	One primary only	Yes	Yes	1	1	0	Hospital inpatient/outpatient or clinic	0	0	Blank(s)	Blank(s)	Alive	4 or more regional lymph nodes removed	None; diagnosed at autopsy	#NULL!	#NULL!	Surgery performed	1	0	2	N0
0	2015	2	1	0	0	1	4	1	1	1	1	5	0	T2a	M0	15962029	Non-Spanish-Hispanic-Latino	C34.1-Upper lobe, lung	8560	8560/3: Adenosquamous carcinoma	30	38	100	0	0	IB	T2	80-84 years	One primary only	Yes	Yes	1	1	0	Hospital inpatient/outpatient or clinic	0	0	Blank(s)	Blank(s)	Lung and Bronchus	4 or more regional lymph nodes removed	None; diagnosed at autopsy	#NULL!	#NULL!	Surgery performed	1	0	2	N0
1	2011	1	1	1	0	1	14	1	0	1	1	1	0	T2a	M0	16904961	Non-Spanish-Hispanic-Latino	C34.3-Lower lobe, lung	8560	8560/3: Adenosquamous carcinoma	30	22	410	0	0	IB	T2	75-79 years	2nd of 2 or more primaries	No	Yes	2	2	0	Hospital inpatient/outpatient or clinic	0	0	Blank(s)	Blank(s)	Lung and Bronchus	1 to 3 regional lymph nodes removed	None; diagnosed at autopsy	#NULL!	#NULL!	Surgery performed	1	0	2	N0
1	2012	1	1	0	0	0	82	0	0	1	1	2	0	T1	M0	17296503	Non-Spanish-Hispanic-Latino	C34.1-Upper lobe, lung	8560	8560/3: Adenosquamous carcinoma	30	30	100	0	0	IA	T1	85+ years	2nd of 2 or more primaries	No	Yes	2	3	0	Hospital inpatient/outpatient or clinic	0	999	Blank(s)	Blank(s)	Alive	1 to 3 regional lymph nodes removed	None; diagnosed at autopsy	#NULL!	#NULL!	Surgery performed	1	0	2	N0
1	2008	1	1	0	0	1	46	1	0	2	1	5	0	T1	M0	17426681	Non-Spanish-Hispanic-Latino	C34.3-Lower lobe, lung	8560	8560/3: Adenosquamous carcinoma	33	11	100	0	0	IA	T1	75-79 years	3rd of 3 or more primaries	No	Yes	2	4	0	Hospital inpatient/outpatient or clinic	988	Blank(s)	Blank(s)	Blank(s)	Lung and Bronchus	4 or more regional lymph nodes removed	None; diagnosed at autopsy	#NULL!	#NULL!	Surgery performed	1	0	2	N0
1	2011	1	1	0	0	0	92	0	0	2	1	8	0	T2a	M0	17474682	Non-Spanish-Hispanic-Latino	C34.1-Upper lobe, lung	8560	8560/3: Adenosquamous carcinoma	33	16	420	0	0	IB	T2	70-74 years	2nd of 2 or more primaries	No	Yes	2	3	0	Hospital inpatient/outpatient or clinic	0	20	Blank(s)	Blank(s)	Alive	4 or more regional lymph nodes removed	None; diagnosed at autopsy	#NULL!	#NULL!	Surgery performed	1	0	2	N0
0	2013	1	1	0	0	1	34	1	1	2	1	9	0	T3	M0	17534759	Non-Spanish-Hispanic-Latino	C34.1-Upper lobe, lung	8560	8560/3: Adenosquamous carcinoma	33	59	420	0	0	IB	T2	70-74 years	2nd of 2 or more primaries	No	Yes	2	3	0	Hospital inpatient/outpatient or clinic	0	40	Blank(s)	Blank(s)	Lung and Bronchus	4 or more regional lymph nodes removed	None; diagnosed at autopsy	#NULL!	#NULL!	Surgery performed	1	0	2	N0
0	2009	1	1	0	0	1	2	1	1	1	1	4	0	T1	M0	17611078	Non-Spanish-Hispanic-Latino	C34.1-Upper lobe, lung	8560	8560/3: Adenosquamous carcinoma	33	20	100	0	0	IA	T1	80-84 years	2nd of 2 or more primaries	No	Yes	2	2	0	Hospital inpatient/outpatient or clinic	988	Blank(s)	Blank(s)	Blank(s)	Lung and Bronchus	4 or more regional lymph nodes removed	None; diagnosed at autopsy	#NULL!	#NULL!	Surgery performed	1	0	2	N0
1	2008	1	1	0	0	0	120	0	0	2	1	1	0	T2b	M0	17635974	Non-Spanish-Hispanic-Latino	C34.2-Middle lobe, lung	8560	8560/3: Adenosquamous carcinoma	30	50	100	0	0	IB	T2	75-79 years	2nd of 2 or more primaries	No	No	2	2	0	Hospital inpatient/outpatient or clinic	988	Blank(s)	Blank(s)	Blank(s)	Alive	1 to 3 regional lymph nodes removed	None; diagnosed at autopsy	#NULL!	#NULL!	Surgery performed	1	0	2	N0
1	2013	1	1	0	0	0	62	0	0	1	1	5	0	T1	M0	17672968	Non-Spanish-Hispanic-Latino	C34.1-Upper lobe, lung	8560	8560/3: Adenosquamous carcinoma	33	15	100	0	0	IA	T1	80-84 years	2nd of 2 or more primaries	No	Yes	2	2	0	Hospital inpatient/outpatient or clinic	0	0	Blank(s)	Blank(s)	Alive	4 or more regional lymph nodes removed	None; diagnosed at autopsy	#NULL!	#NULL!	Surgery performed	1	0	2	N0
0	2006	1	1	0	1	1	40	1	1	2	1	2	0	T2b	M0	17749735	Non-Spanish-Hispanic-Latino	C34.3-Lower lobe, lung	8560	8560/3: Adenosquamous carcinoma	30	43	100	0	0	IB	T2	70-74 years	One primary only	Yes	Yes	1	1	0	Hospital inpatient/outpatient or clinic	988	Blank(s)	Blank(s)	Blank(s)	Lung and Bronchus	1 to 3 regional lymph nodes removed	None; diagnosed at autopsy	#NULL!	#NULL!	Surgery performed	1	0	2	N0
1	2007	1	1	0	0	0	72	1	1	1	1	1	0	T1	M0	17765566	Non-Spanish-Hispanic-Latino	C34.1-Upper lobe, lung	8560	8560/3: Adenosquamous carcinoma	30	13	100	0	0	IA	T1	65-69 years	One primary only	Yes	Yes	1	1	0	Hospital inpatient/outpatient or clinic	988	Blank(s)	Blank(s)	Blank(s)	Chronic Obstructive Pulmonary Disease and Allied Cond	1 to 3 regional lymph nodes removed	None; diagnosed at autopsy	#NULL!	#NULL!	Surgery performed	1	0	2	N0
0	2007	1	1	0	0	0	140	0	1	2	1	2	0	T2a	M0	17771566	Non-Spanish-Hispanic-Latino	C34.3-Lower lobe, lung	8560	8560/3: Adenosquamous carcinoma	33	31	100	0	0	IB	T2	65-69 years	One primary only	Yes	Yes	1	1	0	Hospital inpatient/outpatient or clinic	988	Blank(s)	Blank(s)	Blank(s)	Alive	1 to 3 regional lymph nodes removed	None; diagnosed at autopsy	#NULL!	#NULL!	Surgery performed	1	0	2	N0
1	2007	1	1	0	0	1	36	1	0	2	1	4	0	T1	M0	17772047	Non-Spanish-Hispanic-Latino	C34.1-Upper lobe, lung	8560	8560/3: Adenosquamous carcinoma	30	15	100	0	0	IA	T1	75-79 years	2nd of 2 or more primaries	No	Yes	2	2	0	Hospital inpatient/outpatient or clinic	988	Blank(s)	Blank(s)	Blank(s)	Lung and Bronchus	4 or more regional lymph nodes removed	None; diagnosed at autopsy	#NULL!	#NULL!	Surgery performed	1	0	2	N0
0	2007	1	1	0	0	0	135	0	1	2	1	9	0	T1	M0	17781342	Non-Spanish-Hispanic-Latino	C34.1-Upper lobe, lung	8560	8560/3: Adenosquamous carcinoma	33	24	100	0	0	IA	T1	65-69 years	One primary only	Yes	Yes	1	1	0	Hospital inpatient/outpatient or clinic	988	Blank(s)	Blank(s)	Blank(s)	Alive	4 or more regional lymph nodes removed	None; diagnosed at autopsy	#NULL!	#NULL!	Surgery performed	1	0	2	N0
1	2007	1	1	0	0	0	138	0	0	5	0	4	0	T1	M0	17783277	Non-Spanish-Hispanic-Latino	C34.1-Upper lobe, lung	8560	8560/3: Adenosquamous carcinoma	33	22	100	0	0	IA	T1	55-59 years	One primary only	Yes	Yes	1	1	0	Hospital inpatient/outpatient or clinic	988	Blank(s)	Blank(s)	Blank(s)	Alive	4 or more regional lymph nodes removed	None; diagnosed at autopsy	#NULL!	#NULL!	Surgery performed	1	0	2	N0
0	2008	2	1	0	0	1	86	1	1	5	1	3	0	T2a	M0	17808998	Non-Spanish-Hispanic-Latino	C34.2-Middle lobe, lung	8560	8560/3: Adenosquamous carcinoma	33	29	450	0	0	IB	T2	70-74 years	One primary only	Yes	Yes	1	1	0	Hospital inpatient/outpatient or clinic	988	Blank(s)	Blank(s)	Blank(s)	Lung and Bronchus	1 to 3 regional lymph nodes removed	None; diagnosed at autopsy	#NULL!	#NULL!	Surgery performed	1	0	2	N0
1	2008	1	1	0	0	0	17	1	1	2	1	3	0	T1	M0	17813305	Non-Spanish-Hispanic-Latino	C34.1-Upper lobe, lung	8560	8560/3: Adenosquamous carcinoma	30	15	100	0	0	IA	T1	65-69 years	One primary only	Yes	Yes	1	1	0	Hospital inpatient/outpatient or clinic	988	Blank(s)	Blank(s)	Blank(s)	Other Infectious and Parasitic Diseases including HIV	1 to 3 regional lymph nodes removed	None; diagnosed at autopsy	#NULL!	#NULL!	Surgery performed	1	0	2	N0
0	2008	1	1	1	0	1	50	1	1	2	1	9	0	T2b	M0	17813307	Non-Spanish-Hispanic-Latino	C34.1-Upper lobe, lung	8560	8560/3: Adenosquamous carcinoma	33	42	400	0	0	IB	T2	75-79 years	One primary only	Yes	Yes	1	1	0	Hospital inpatient/outpatient or clinic	988	Blank(s)	Blank(s)	Blank(s)	Lung and Bronchus	4 or more regional lymph nodes removed	None; diagnosed at autopsy	#NULL!	#NULL!	Surgery performed	1	0	2	N0
1	2008	1	1	0	0	1	95	1	1	2	0	5	0	T1	M0	17813361	Non-Spanish-Hispanic-Latino	C34.3-Lower lobe, lung	8560	8560/3: Adenosquamous carcinoma	33	15	100	0	0	IA	T1	60-64 years	1st of 2 or more primaries	Yes	Yes	1	2	0	Hospital inpatient/outpatient or clinic	988	Blank(s)	Blank(s)	Blank(s)	Lung and Bronchus	4 or more regional lymph nodes removed	None; diagnosed at autopsy	#NULL!	#NULL!	Surgery performed	1	0	2	N0
0	2008	1	1	0	0	1	130	1	1	1	1	7	0	T1	M0	17813369	Non-Spanish-Hispanic-Latino	C34.3-Lower lobe, lung	8560	8560/3: Adenosquamous carcinoma	33	25	100	0	0	IA	T1	65-69 years	1st of 2 or more primaries	Yes	Yes	1	2	0	Hospital inpatient/outpatient or clinic	988	Blank(s)	Blank(s)	Blank(s)	Lung and Bronchus	4 or more regional lymph nodes removed	None; diagnosed at autopsy	#NULL!	#NULL!	Surgery performed	1	0	2	N0
1	2014	1	1	0	0	1	32	1	1	1	0	8	0	T2b	M0	17818783	Non-Spanish-Hispanic-Latino	C34.1-Upper lobe, lung	8560	8560/3: Adenosquamous carcinoma	33	48	420	0	0	IB	T2	55-59 years	2nd of 2 or more primaries	No	Yes	2	2	0	Hospital inpatient/outpatient or clinic	0	10	Blank(s)	Blank(s)	Lung and Bronchus	4 or more regional lymph nodes removed	None; diagnosed at autopsy	#NULL!	#NULL!	Surgery performed	1	0	2	N0
0	2009	1	1	0	0	1	3	1	0	1	1	5	0	T2a	M0	17820284	Non-Spanish-Hispanic-Latino	C34.3-Lower lobe, lung	8560	8560/3: Adenosquamous carcinoma	33	33	450	0	0	IB	T2	65-69 years	2nd of 2 or more primaries	No	Yes	2	2	0	Hospital inpatient/outpatient or clinic	988	Blank(s)	Blank(s)	Blank(s)	Lung and Bronchus	4 or more regional lymph nodes removed	None; diagnosed at autopsy	#NULL!	#NULL!	Surgery performed	1	0	2	N0
1	2009	1	1	0	0	0	118	0	0	5	1	9	0	T1	M0	17831014	Non-Spanish-Hispanic-Latino	C34.1-Upper lobe, lung	8560	8560/3: Adenosquamous carcinoma	33	14	100	0	0	IA	T1	65-69 years	1st of 2 or more primaries	Yes	Yes	1	2	0	Hospital inpatient/outpatient or clinic	988	Blank(s)	Blank(s)	Blank(s)	Alive	4 or more regional lymph nodes removed	None; diagnosed at autopsy	#NULL!	#NULL!	Surgery performed	1	0	2	N0
0	2009	1	1	0	0	1	14	1	1	2	1	9	0	T1	M1	17832775	Non-Spanish-Hispanic-Latino	C34.1-Upper lobe, lung	8560	8560/3: Adenosquamous carcinoma	33	23	100	0	0	IV	T1	75-79 years	One primary only	Yes	Yes	1	1	0	Hospital inpatient/outpatient or clinic	20	Blank(s)	Blank(s)	Blank(s)	Lung and Bronchus	4 or more regional lymph nodes removed	None; diagnosed at autopsy	#NULL!	#NULL!	Surgery performed	1	0	2	N0
1	2009	1	1	0	0	0	109	0	1	1	0	6	0	T2a	M0	17835587	Non-Spanish-Hispanic-Latino	C34.1-Upper lobe, lung	8560	8560/3: Adenosquamous carcinoma	33	35	300	0	0	IB	T2	60-64 years	1st of 2 or more primaries	Yes	Yes	1	2	0	Hospital inpatient/outpatient or clinic	988	Blank(s)	Blank(s)	Blank(s)	Alive	4 or more regional lymph nodes removed	None; diagnosed at autopsy	#NULL!	#NULL!	Surgery performed	1	0	2	N0
0	2009	1	1	0	0	0	98	1	0	2	0	2	0	T2a	M0	17836403	Non-Spanish-Hispanic-Latino	C34.1-Upper lobe, lung	8560	8560/3: Adenosquamous carcinoma	30	19	450	0	0	IB	T2	60-64 years	One primary only	Yes	Yes	1	1	0	Other hospital outpatient unit or surgery center (2006+)	988	Blank(s)	Blank(s)	Blank(s)	Chronic Obstructive Pulmonary Disease and Allied Cond	1 to 3 regional lymph nodes removed	None; diagnosed at autopsy	#NULL!	#NULL!	Surgery performed	1	0	2	N0
0	2009	1	1	0	0	0	110	0	1	2	1	4	0	T2a	M0	17842119	Non-Spanish-Hispanic-Latino	C34.1-Upper lobe, lung	8560	8560/3: Adenosquamous carcinoma	30	32	200	0	0	IB	T2	70-74 years	2nd of 2 or more primaries	No	Yes	1	2	0	Hospital inpatient/outpatient or clinic	0	Blank(s)	Blank(s)	Blank(s)	Alive	4 or more regional lymph nodes removed	None; diagnosed at autopsy	#NULL!	#NULL!	Surgery performed	1	0	2	N0
0	2009	1	1	0	0	0	42	1	1	2	1	2	0	T1	M0	17844703	Non-Spanish-Hispanic-Latino	C34.3-Lower lobe, lung	8560	8560/3: Adenosquamous carcinoma	30	22	100	0	0	IA	T1	65-69 years	One primary only	Yes	Yes	1	1	0	Hospital inpatient/outpatient or clinic	988	Blank(s)	Blank(s)	Blank(s)	Diseases of Heart	1 to 3 regional lymph nodes removed	None; diagnosed at autopsy	#NULL!	#NULL!	Surgery performed	1	0	2	N0
0	2009	1	1	1	1	0	114	0	0	2	0	5	0	T4	M0	17848603	Non-Spanish-Hispanic-Latino	C34.1-Upper lobe, lung	8560	8560/3: Adenosquamous carcinoma	46	63	600	0	0	IIB	T3	50-54 years	1st of 2 or more primaries	Yes	Yes	1	2	0	Hospital inpatient/outpatient or clinic	988	Blank(s)	Blank(s)	Blank(s)	Alive	4 or more regional lymph nodes removed	None; diagnosed at autopsy	#NULL!	#NULL!	Surgery performed	1	0	2	N0
0	2012	1	1	0	0	0	75	0	0	1	0	5	0	T2a	M0	17848603	Non-Spanish-Hispanic-Latino	C34.1-Upper lobe, lung	8560	8560/3: Adenosquamous carcinoma	33	24	410	0	0	IB	T2	55-59 years	2nd of 2 or more primaries	No	No	2	2	0	Hospital inpatient/outpatient or clinic	0	0	Blank(s)	Blank(s)	Alive	4 or more regional lymph nodes removed	None; diagnosed at autopsy	#NULL!	#NULL!	Surgery performed	1	0	2	N0
0	2010	1	1	0	0	1	6	1	0	2	0	6	0	T2b	M0	17852793	Non-Spanish-Hispanic-Latino	C34.1-Upper lobe, lung	8560	8560/3: Adenosquamous carcinoma	33	42	430	0	0	IIIB	T4	60-64 years	2nd of 2 or more primaries	No	Yes	2	2	0	Hospital inpatient/outpatient or clinic	10	40	Blank(s)	Blank(s)	Lung and Bronchus	4 or more regional lymph nodes removed	None; diagnosed at autopsy	#NULL!	#NULL!	Surgery performed	1	0	2	N0
0	2010	1	1	0	0	0	97	0	1	2	1	3	0	T2a	M0	17866987	Non-Spanish-Hispanic-Latino	C34.1-Upper lobe, lung	8560	8560/3: Adenosquamous carcinoma	33	31	100	0	0	IB	T2	80-84 years	One primary only	Yes	Yes	1	1	0	Hospital inpatient/outpatient or clinic	0	0	Blank(s)	Blank(s)	Alive	1 to 3 regional lymph nodes removed	None; diagnosed at autopsy	#NULL!	#NULL!	Surgery performed	1	0	2	N0
0	2011	1	1	0	0	0	37	1	1	2	1	3	0	T2a	M0	17887565	Non-Spanish-Hispanic-Latino	C34.2-Middle lobe, lung	8560	8560/3: Adenosquamous carcinoma	33	40	100	0	0	IB	T2	65-69 years	One primary only	Yes	Yes	1	1	0	Hospital inpatient/outpatient or clinic	0	998	Blank(s)	Blank(s)	Diseases of Heart	1 to 3 regional lymph nodes removed	None; diagnosed at autopsy	#NULL!	#NULL!	Surgery performed	1	0	2	N0
1	2013	1	1	0	0	1	1	1	0	1	1	9	0	T3	M0	17931666	Non-Spanish-Hispanic-Latino	C34.3-Lower lobe, lung	8560	8560/3: Adenosquamous carcinoma	33	55	100	0	0	IB	T2	70-74 years	One primary only	Yes	Yes	1	1	0	Hospital inpatient/outpatient or clinic	0	0	Blank(s)	Blank(s)	Lung and Bronchus	4 or more regional lymph nodes removed	None; diagnosed at autopsy	#NULL!	#NULL!	Surgery performed	1	0	2	N0
0	2012	1	1	0	0	1	28	1	1	1	1	8	0	T2a	M0	17947122	Non-Spanish-Hispanic-Latino	C34.1-Upper lobe, lung	8560	8560/3: Adenosquamous carcinoma	33	29	430	0	0	IB	T2	70-74 years	One primary only	Yes	Yes	1	1	0	Hospital inpatient/outpatient or clinic	0	40	Blank(s)	Blank(s)	Lung and Bronchus	4 or more regional lymph nodes removed	None; diagnosed at autopsy	#NULL!	#NULL!	Surgery performed	1	0	2	N0
1	2014	1	1	0	0	0	40	1	0	5	0	6	0	T1	M0	17947662	Non-Spanish-Hispanic-Latino	C34.3-Lower lobe, lung	8560	8560/3: Adenosquamous carcinoma	33	27	100	0	0	IA	T1	50-54 years	2nd of 2 or more primaries	No	Yes	2	2	0	Hospital inpatient/outpatient or clinic	0	0	Blank(s)	Blank(s)	Chronic Liver Disease and Cirrhosis	4 or more regional lymph nodes removed	None; diagnosed at autopsy	#NULL!	#NULL!	Surgery performed	1	0	2	N0
1	2013	1	1	0	0	0	61	0	0	5	1	9	0	T1	M0	17970176	Non-Spanish-Hispanic-Latino	C34.1-Upper lobe, lung	8560	8560/3: Adenosquamous carcinoma	33	10	100	0	0	IA	T1	70-74 years	2nd of 2 or more primaries	No	Yes	2	3	0	Hospital inpatient/outpatient or clinic	0	0	Blank(s)	Blank(s)	Alive	4 or more regional lymph nodes removed	None; diagnosed at autopsy	#NULL!	#NULL!	Surgery performed	1	0	2	N0
0	2013	1	1	1	1	1	20	1	1	1	1	7	0	T4	M0	17971072	Non-Spanish-Hispanic-Latino	C34.1-Upper lobe, lung	8560	8560/3: Adenosquamous carcinoma	33	50	700	0	0	IIIB	T4	65-69 years	1st of 2 or more primaries	Yes	Yes	1	2	0	Hospital inpatient/outpatient or clinic	0	999	Blank(s)	Blank(s)	Lung and Bronchus	4 or more regional lymph nodes removed	None; diagnosed at autopsy	#NULL!	#NULL!	Surgery performed	1	0	2	N0
1	2013	1	1	0	0	1	10	1	1	1	0	4	0	T1	M0	17978128	Non-Spanish-Hispanic-Latino	C34.1-Upper lobe, lung	8560	8560/3: Adenosquamous carcinoma	33	24	100	0	0	IA	T1	55-59 years	One primary only	Yes	Yes	1	1	0	Hospital inpatient/outpatient or clinic	0	0	Blank(s)	Blank(s)	Lung and Bronchus	4 or more regional lymph nodes removed	None; diagnosed at autopsy	#NULL!	#NULL!	Surgery performed	1	0	2	N0
0	2007	1	1	0	0	0	143	0	1	1	1	3	0	T2a	M0	21444186	Non-Spanish-Hispanic-Latino	C34.1-Upper lobe, lung	8560	8560/3: Adenosquamous carcinoma	30	40	100	0	0	IB	T2	80-84 years	One primary only	Yes	Yes	1	1	0	Hospital inpatient/outpatient or clinic	988	Blank(s)	Blank(s)	Blank(s)	Alive	1 to 3 regional lymph nodes removed	None; diagnosed at autopsy	#NULL!	#NULL!	Surgery performed	1	0	2	N0
1	2007	1	1	0	0	1	27	1	0	2	0	3	0	T2a	M0	21449936	Non-Spanish-Hispanic-Latino	C34.1-Upper lobe, lung	8560	8560/3: Adenosquamous carcinoma	30	37	100	0	0	IB	T2	55-59 years	1st of 2 or more primaries	Yes	Yes	1	1	0	Hospital inpatient/outpatient or clinic	988	Blank(s)	Blank(s)	Blank(s)	Lung and Bronchus	1 to 3 regional lymph nodes removed	None; diagnosed at autopsy	#NULL!	#NULL!	Surgery performed	1	0	2	N0
0	2009	2	1	0	0	0	115	0	0	2	0	7	0	T1	M0	21480305	Non-Spanish-Hispanic-Latino	C34.3-Lower lobe, lung	8560	8560/3: Adenosquamous carcinoma	33	13	100	0	0	IA	T1	60-64 years	One primary only	Yes	Yes	1	1	0	Hospital inpatient/outpatient or clinic	988	Blank(s)	Blank(s)	Blank(s)	Alive	4 or more regional lymph nodes removed	None; diagnosed at autopsy	#NULL!	#NULL!	Surgery performed	1	0	2	N0
1	2009	1	1	0	0	1	103	1	1	1	1	9	0	T1	M0	21490993	Spanish-Hispanic-Latino	C34.1-Upper lobe, lung	8560	8560/3: Adenosquamous carcinoma	33	26	100	0	0	IA	T1	70-74 years	1st of 2 or more primaries	Yes	Yes	1	3	0	Hospital inpatient/outpatient or clinic	0	Blank(s)	Blank(s)	Blank(s)	Lung and Bronchus	4 or more regional lymph nodes removed	None; diagnosed at autopsy	#NULL!	#NULL!	Surgery performed	1	0	2	N0
0	2014	1	1	0	0	1	6	1	1	2	1	4	0	T2b	M0	21589410	Non-Spanish-Hispanic-Latino	C34.1-Upper lobe, lung	8560	8560/3: Adenosquamous carcinoma	33	45	400	0	0	IB	T2	75-79 years	One primary only	Yes	Yes	1	1	0	Hospital inpatient/outpatient or clinic	0	0	Blank(s)	Blank(s)	Lung and Bronchus	4 or more regional lymph nodes removed	None; diagnosed at autopsy	#NULL!	#NULL!	Surgery performed	1	0	2	N0
1	2006	1	1	1	1	1	22	1	0	2	1	9	0	T4	M0	23085111	Non-Spanish-Hispanic-Latino	C34.3-Lower lobe, lung	8560	8560/3: Adenosquamous carcinoma	33	28	700	0	0	IIIB	T4	75-79 years	2nd of 2 or more primaries	No	Yes	2	2	0	Hospital inpatient/outpatient or clinic	988	Blank(s)	Blank(s)	Blank(s)	Lung and Bronchus	4 or more regional lymph nodes removed	None; diagnosed at autopsy	#NULL!	#NULL!	Surgery performed	1	0	2	N0
1	2005	2	1	0	0	0	163	0	0	1	1	3	0	T1	M0	23396609	Non-Spanish-Hispanic-Latino	C34.1-Upper lobe, lung	8560	8560/3: Adenosquamous carcinoma	30	27	100	0	0	IA	T1	65-69 years	3rd of 3 or more primaries	No	Yes	3	3	0	Hospital inpatient/outpatient or clinic	988	Blank(s)	Blank(s)	Blank(s)	Alive	1 to 3 regional lymph nodes removed	None; diagnosed at autopsy	#NULL!	#NULL!	Surgery performed	1	0	2	N0
1	2009	1	1	0	0	1	51	1	1	2	1	4	0	T1	M0	23428053	Non-Spanish-Hispanic-Latino	C34.2-Middle lobe, lung	8560	8560/3: Adenosquamous carcinoma	33	20	100	0	0	IA	T1	75-79 years	2nd of 2 or more primaries	No	Yes	2	2	0	Hospital inpatient/outpatient or clinic	988	Blank(s)	Blank(s)	Blank(s)	Lung and Bronchus	4 or more regional lymph nodes removed	None; diagnosed at autopsy	#NULL!	#NULL!	Surgery performed	1	0	2	N0
1	2012	1	1	0	0	0	68	1	1	2	1	5	0	T1	M0	23582544	Non-Spanish-Hispanic-Latino	C34.1-Upper lobe, lung	8560	8560/3: Adenosquamous carcinoma	33	20	100	0	0	IA	T1	65-69 years	4th of 4 or more primaries	No	Yes	4	4	0	Hospital inpatient/outpatient or clinic	0	0	Blank(s)	Blank(s)	Chronic Obstructive Pulmonary Disease and Allied Cond	4 or more regional lymph nodes removed	None; diagnosed at autopsy	#NULL!	#NULL!	Surgery performed	1	0	2	N0
1	2010	1	1	0	0	0	2	1	0	2	1	4	0	T1	M0	23677603	Non-Spanish-Hispanic-Latino	C34.1-Upper lobe, lung	8560	8560/3: Adenosquamous carcinoma	33	30	100	0	0	IA	T1	75-79 years	2nd of 2 or more primaries	No	Yes	2	2	0	Hospital inpatient/outpatient or clinic	0	0	Blank(s)	Blank(s)	Pneumonia and Influenza	4 or more regional lymph nodes removed	None; diagnosed at autopsy	#NULL!	#NULL!	Surgery performed	1	0	2	N0
1	2004	1	1	0	0	1	169	1	1	2	0	3	0	T3	M0	23708639	Non-Spanish-Hispanic-Latino	C34.3-Lower lobe, lung	8560	8560/3: Adenosquamous carcinoma	30	61	100	0	0	IB	T2	55-59 years	One primary only	Yes	Yes	1	1	0	Hospital inpatient/outpatient or clinic	988	Blank(s)	Blank(s)	Blank(s)	Lung and Bronchus	1 to 3 regional lymph nodes removed	None; diagnosed at autopsy	#NULL!	#NULL!	Surgery performed	1	0	2	N0
1	2008	1	1	0	0	0	69	1	1	1	1	6	0	T2a	M0	23719170	Non-Spanish-Hispanic-Latino	C34.1-Upper lobe, lung	8560	8560/3: Adenosquamous carcinoma	33	10	450	0	0	IB	T2	75-79 years	2nd of 2 or more primaries	No	Yes	2	2	0	Hospital inpatient/outpatient or clinic	988	Blank(s)	Blank(s)	Blank(s)	Other Cause of Death	4 or more regional lymph nodes removed	None; diagnosed at autopsy	#NULL!	#NULL!	Surgery performed	1	0	2	N0
1	2004	1	1	0	0	0	158	1	1	1	0	8	0	T2a	M0	23730278	Non-Spanish-Hispanic-Latino	C34.3-Lower lobe, lung	8560	8560/3: Adenosquamous carcinoma	33	32	100	0	0	IB	T2	45-49 years	One primary only	Yes	Yes	1	1	0	Hospital inpatient/outpatient or clinic	988	Blank(s)	Blank(s)	Blank(s)	Stomach and Duodenal Ulcers	4 or more regional lymph nodes removed	None; diagnosed at autopsy	#NULL!	#NULL!	Surgery performed	1	0	2	N0
1	2011	1	1	0	0	0	86	0	0	2	1	1	0	T2a	M0	23748079	Non-Spanish-Hispanic-Latino	C34.3-Lower lobe, lung	8560	8560/3: Adenosquamous carcinoma	30	31	420	0	0	IIIB	T4	65-69 years	2nd of 2 or more primaries	No	Yes	2	2	0	Hospital inpatient/outpatient or clinic	10	10	Blank(s)	Blank(s)	Alive	1 to 3 regional lymph nodes removed	None; diagnosed at autopsy	#NULL!	#NULL!	Surgery performed	1	0	2	N0
1	2005	1	1	0	0	1	16	1	0	2	1	4	0	T1	M0	23763125	Non-Spanish-Hispanic-Latino	C34.1-Upper lobe, lung	8560	8560/3: Adenosquamous carcinoma	30	30	100	0	0	IA	T1	75-79 years	One primary only	Yes	Yes	1	1	0	Hospital inpatient/outpatient or clinic	988	Blank(s)	Blank(s)	Blank(s)	Lung and Bronchus	4 or more regional lymph nodes removed	None; diagnosed at autopsy	#NULL!	#NULL!	Surgery performed	1	0	2	N0
0	2005	1	1	0	0	1	2	1	1	1	1	5	0	T4	M0	23770421	Non-Spanish-Hispanic-Latino	C34.1-Upper lobe, lung	8560	8560/3: Adenosquamous carcinoma	30	35	600	0	0	IIB	T3	75-79 years	One primary only	Yes	Yes	1	1	0	Hospital inpatient/outpatient or clinic	988	Blank(s)	Blank(s)	Blank(s)	Lung and Bronchus	4 or more regional lymph nodes removed	None; diagnosed at autopsy	#NULL!	#NULL!	Surgery performed	1	0	2	N0
0	2006	1	1	0	0	0	154	0	1	1	1	5	0	T1	M0	23790396	Non-Spanish-Hispanic-Latino	C34.1-Upper lobe, lung	8560	8560/3: Adenosquamous carcinoma	30	15	100	0	0	IA	T1	70-74 years	1st of 2 or more primaries	Yes	Yes	1	2	0	Hospital inpatient/outpatient or clinic	988	Blank(s)	Blank(s)	Blank(s)	Alive	4 or more regional lymph nodes removed	None; diagnosed at autopsy	#NULL!	#NULL!	Surgery performed	1	0	2	N0
1	2006	1	1	0	0	1	12	1	1	2	1	6	0	T1	M0	23792333	Non-Spanish-Hispanic-Latino	C34.1-Upper lobe, lung	8560	8560/3: Adenosquamous carcinoma	30	18	100	0	0	IA	T1	85+ years	One primary only	Yes	Yes	1	1	0	Hospital inpatient/outpatient or clinic	988	Blank(s)	Blank(s)	Blank(s)	Lung and Bronchus	4 or more regional lymph nodes removed	None; diagnosed at autopsy	#NULL!	#NULL!	Surgery performed	1	0	2	N0
0	2006	2	1	0	0	0	45	1	1	1	0	1	0	T1	M0	23797237	Non-Spanish-Hispanic-Latino	C34.2-Middle lobe, lung	8560	8560/3: Adenosquamous carcinoma	30	21	100	0	0	IA	T1	60-64 years	One primary only	Yes	Yes	1	1	0	Hospital inpatient/outpatient or clinic	988	Blank(s)	Blank(s)	Blank(s)	Other Cause of Death	1 to 3 regional lymph nodes removed	None; diagnosed at autopsy	#NULL!	#NULL!	Surgery performed	1	0	2	N0
0	2006	1	1	0	0	0	151	0	1	2	0	4	0	T1	M0	23803559	Non-Spanish-Hispanic-Latino	C34.3-Lower lobe, lung	8560	8560/3: Adenosquamous carcinoma	33	25	110	0	0	IA	T1	60-64 years	1st of 2 or more primaries	Yes	Yes	1	2	0	Hospital inpatient/outpatient or clinic	988	Blank(s)	Blank(s)	Blank(s)	Alive	4 or more regional lymph nodes removed	None; diagnosed at autopsy	#NULL!	#NULL!	Surgery performed	1	0	2	N0
0	2006	1	1	0	0	0	93	1	1	1	1	1	0	T1	M0	23814240	Non-Spanish-Hispanic-Latino	C34.1-Upper lobe, lung	8560	8560/3: Adenosquamous carcinoma	30	13	100	0	0	IA	T1	80-84 years	One primary only	Yes	Yes	1	1	0	Hospital inpatient/outpatient or clinic	988	Blank(s)	Blank(s)	Blank(s)	Diabetes Mellitus	1 to 3 regional lymph nodes removed	None; diagnosed at autopsy	#NULL!	#NULL!	Surgery performed	1	0	2	N0
1	2006	1	1	0	0	1	79	1	0	1	1	4	0	T2a	M0	23816721	Non-Spanish-Hispanic-Latino	C34.1-Upper lobe, lung	8560	8560/3: Adenosquamous carcinoma	33	23	450	0	0	IB	T2	70-74 years	One primary only	Yes	Yes	1	1	0	Hospital inpatient/outpatient or clinic	988	Blank(s)	Blank(s)	Blank(s)	Lung and Bronchus	4 or more regional lymph nodes removed	None; diagnosed at autopsy	#NULL!	#NULL!	Surgery performed	1	0	2	N0
0	2007	1	1	0	1	0	23	1	1	1	0	7	0	T3	M0	23833172	Non-Spanish-Hispanic-Latino	C34.1-Upper lobe, lung	8560	8560/3: Adenosquamous carcinoma	33	54	450	0	0	IB	T2	60-64 years	One primary only	Yes	Yes	1	1	0	Hospital inpatient/outpatient or clinic	988	Blank(s)	Blank(s)	Blank(s)	Diabetes Mellitus	4 or more regional lymph nodes removed	None; diagnosed at autopsy	#NULL!	#NULL!	Surgery performed	1	0	2	N0
1	2009	1	1	0	0	0	33	1	0	2	1	7	0	T2b	M0	23852337	Non-Spanish-Hispanic-Latino	C34.3-Lower lobe, lung	8560	8560/3: Adenosquamous carcinoma	33	41	100	0	0	IB	T2	75-79 years	2nd of 2 or more primaries	No	Yes	2	2	0	Hospital inpatient/outpatient or clinic	988	Blank(s)	Blank(s)	Blank(s)	In situ, benign or unknown behavior neoplasm	4 or more regional lymph nodes removed	None; diagnosed at autopsy	#NULL!	#NULL!	Surgery performed	1	0	2	N0
0	2007	1	1	0	0	1	12	1	1	1	1	8	0	T3	M0	23855730	Non-Spanish-Hispanic-Latino	C34.3-Lower lobe, lung	8560	8560/3: Adenosquamous carcinoma	33	60	100	0	0	IB	T2	70-74 years	One primary only	Yes	Yes	1	1	0	Hospital inpatient/outpatient or clinic	988	Blank(s)	Blank(s)	Blank(s)	Lung and Bronchus	4 or more regional lymph nodes removed	None; diagnosed at autopsy	#NULL!	#NULL!	Surgery performed	1	0	2	N0
1	2007	1	1	0	0	0	135	0	1	1	0	3	0	T2b	M0	23863354	Non-Spanish-Hispanic-Latino	C34.3-Lower lobe, lung	8560	8560/3: Adenosquamous carcinoma	30	45	100	0	0	IB	T2	60-64 years	One primary only	Yes	Yes	1	1	0	Hospital inpatient/outpatient or clinic	988	Blank(s)	Blank(s)	Blank(s)	Alive	1 to 3 regional lymph nodes removed	None; diagnosed at autopsy	#NULL!	#NULL!	Surgery performed	1	0	2	N0
0	2009	1	1	0	0	0	91	1	1	1	1	2	0	T2a	M0	23925499	Non-Spanish-Hispanic-Latino	C34.1-Upper lobe, lung	8560	8560/3: Adenosquamous carcinoma	30	30	450	0	0	IB	T2	80-84 years	One primary only	Yes	Yes	1	1	0	Hospital inpatient/outpatient or clinic	988	Blank(s)	Blank(s)	Blank(s)	Chronic Liver Disease and Cirrhosis	1 to 3 regional lymph nodes removed	None; diagnosed at autopsy	#NULL!	#NULL!	Surgery performed	1	0	2	N0
1	2009	1	1	0	0	1	23	1	1	5	1	9	0	T3	M0	23934112	Non-Spanish-Hispanic-Latino	C34.3-Lower lobe, lung	8560	8560/3: Adenosquamous carcinoma	33	35	650	0	0	IIIB	T4	75-79 years	One primary only	Yes	Yes	1	1	0	Hospital inpatient/outpatient or clinic	988	Blank(s)	Blank(s)	Blank(s)	Lung and Bronchus	4 or more regional lymph nodes removed	None; diagnosed at autopsy	#NULL!	#NULL!	Surgery performed	1	0	2	N0
1	2009	1	1	0	0	0	113	0	1	2	1	2	0	T1	M0	23944517	Non-Spanish-Hispanic-Latino	C34.1-Upper lobe, lung	8560	8560/3: Adenosquamous carcinoma	33	16	100	0	0	IA	T1	80-84 years	1st of 2 or more primaries	Yes	Yes	1	3	0	Hospital inpatient/outpatient or clinic	988	Blank(s)	Blank(s)	Blank(s)	Alive	1 to 3 regional lymph nodes removed	None; diagnosed at autopsy	#NULL!	#NULL!	Surgery performed	1	0	2	N0
1	2010	1	1	0	0	0	103	0	1	2	1	4	0	T1	M0	23971184	Non-Spanish-Hispanic-Latino	C34.1-Upper lobe, lung	8560	8560/3: Adenosquamous carcinoma	33	22	100	0	0	IA	T1	70-74 years	2nd of 2 or more primaries	No	Yes	1	2	0	Hospital inpatient/outpatient or clinic	0	0	Blank(s)	Blank(s)	Alive	4 or more regional lymph nodes removed	None; diagnosed at autopsy	#NULL!	#NULL!	Surgery performed	1	0	2	N0
1	2010	1	1	0	0	0	96	0	0	2	1	4	0	T1	M0	23971378	Non-Spanish-Hispanic-Latino	C34.1-Upper lobe, lung	8560	8560/3: Adenosquamous carcinoma	33	22	100	0	0	IA	T1	75-79 years	2nd of 2 or more primaries	No	No	2	3	0	Hospital inpatient/outpatient or clinic	0	0	Blank(s)	Blank(s)	Alive	4 or more regional lymph nodes removed	None; diagnosed at autopsy	#NULL!	#NULL!	Surgery performed	1	0	2	N0
1	2010	1	1	0	0	0	103	0	1	2	1	3	0	T1	M0	23972768	Non-Spanish-Hispanic-Latino	C34.8-Overlapping lesion of lung	8560	8560/3: Adenosquamous carcinoma	30	28	100	0	0	IA	T1	65-69 years	One primary only	Yes	Yes	1	1	0	Hospital inpatient/outpatient or clinic	0	0	Blank(s)	Blank(s)	Alive	1 to 3 regional lymph nodes removed	None; diagnosed at autopsy	#NULL!	#NULL!	Surgery performed	1	0	2	N0
0	2010	1	1	0	1	0	100	0	1	2	1	6	0	T2b	M0	23981961	Non-Spanish-Hispanic-Latino	C34.3-Lower lobe, lung	8560	8560/3: Adenosquamous carcinoma	33	48	100	0	0	IB	T2	75-79 years	One primary only	Yes	Yes	1	1	0	Hospital inpatient/outpatient or clinic	0	0	Blank(s)	Blank(s)	Alive	4 or more regional lymph nodes removed	None; diagnosed at autopsy	#NULL!	#NULL!	Surgery performed	1	0	2	N0
0	2010	1	1	0	0	1	35	1	1	1	1	4	0	T2a	M0	23985235	Non-Spanish-Hispanic-Latino	C34.3-Lower lobe, lung	8560	8560/3: Adenosquamous carcinoma	30	35	100	0	0	IB	T2	75-79 years	One primary only	Yes	Yes	1	1	0	Hospital inpatient/outpatient or clinic	0	0	Blank(s)	Blank(s)	Lung and Bronchus	4 or more regional lymph nodes removed	None; diagnosed at autopsy	#NULL!	#NULL!	Surgery performed	1	0	2	N0
1	2011	1	1	0	0	0	89	0	1	5	1	8	0	T1	M0	24037885	Non-Spanish-Hispanic-Latino	C34.1-Upper lobe, lung	8560	8560/3: Adenosquamous carcinoma	33	15	100	0	0	IA	T1	75-79 years	One primary only	Yes	Yes	1	1	0	Hospital inpatient/outpatient or clinic	0	0	Blank(s)	Blank(s)	Alive	4 or more regional lymph nodes removed	None; diagnosed at autopsy	#NULL!	#NULL!	Surgery performed	1	0	2	N0
1	2015	1	1	0	0	1	35	1	1	1	0	3	0	T1	M0	24189152	Non-Spanish-Hispanic-Latino	C34.1-Upper lobe, lung	8560	8560/3: Adenosquamous carcinoma	33	14	100	0	0	IA	T1	60-64 years	1st of 2 or more primaries	Yes	Yes	1	3	0	Hospital inpatient/outpatient or clinic	0	0	Blank(s)	Blank(s)	Lung and Bronchus	1 to 3 regional lymph nodes removed	None; diagnosed at autopsy	#NULL!	#NULL!	Surgery performed	1	0	2	N0
1	2004	1	1	0	0	0	174	0	0	2	1	7	0	T2a	M0	28021284	Non-Spanish-Hispanic-Latino	C34.3-Lower lobe, lung	8560	8560/3: Adenosquamous carcinoma	33	25	450	0	0	IB	T2	65-69 years	One primary only	Yes	Yes	2	1	0	Hospital inpatient/outpatient or clinic	988	Blank(s)	Blank(s)	Blank(s)	Alive	4 or more regional lymph nodes removed	None; diagnosed at autopsy	#NULL!	#NULL!	Surgery performed	1	0	2	N0
0	2008	2	1	0	0	0	16	1	1	2	1	6	0	T2a	M0	28163464	Non-Spanish-Hispanic-Latino	C34.3-Lower lobe, lung	8560	8560/3: Adenosquamous carcinoma	33	33	100	0	0	IB	T2	65-69 years	3rd of 3 or more primaries	No	No	3	3	0	Hospital inpatient/outpatient or clinic	988	Blank(s)	Blank(s)	Blank(s)	Colon excluding Rectum	4 or more regional lymph nodes removed	None; diagnosed at autopsy	#NULL!	#NULL!	Surgery performed	1	0	2	N0
1	2004	1	1	0	0	1	112	1	1	2	0	9	0	T1	M0	28164405	Non-Spanish-Hispanic-Latino	C34.1-Upper lobe, lung	8560	8560/3: Adenosquamous carcinoma	33	21	100	0	0	IA	T1	60-64 years	2nd of 2 or more primaries	No	Yes	2	2	0	Hospital inpatient/outpatient or clinic	988	Blank(s)	Blank(s)	Blank(s)	Lung and Bronchus	4 or more regional lymph nodes removed	None; diagnosed at autopsy	#NULL!	#NULL!	Surgery performed	1	0	2	N0
0	2007	1	1	0	0	0	23	1	1	2	1	5	0	T1	M0	28238432	Non-Spanish-Hispanic-Latino	C34.1-Upper lobe, lung	8560	8560/3: Adenosquamous carcinoma	33	20	100	0	0	IA	T1	75-79 years	2nd of 2 or more primaries	No	Yes	2	2	0	Hospital inpatient/outpatient or clinic	988	Blank(s)	Blank(s)	Blank(s)	Other Cause of Death	4 or more regional lymph nodes removed	None; diagnosed at autopsy	#NULL!	#NULL!	Surgery performed	1	0	2	N0
1	2007	1	1	0	0	1	14	1	0	2	0	4	0	T1	M0	28332065	Non-Spanish-Hispanic-Latino	C34.1-Upper lobe, lung	8560	8560/3: Adenosquamous carcinoma	33	15	110	0	0	IA	T1	60-64 years	One primary only	Yes	Yes	1	1	0	Hospital inpatient/outpatient or clinic	988	Blank(s)	Blank(s)	Blank(s)	Lung and Bronchus	4 or more regional lymph nodes removed	None; diagnosed at autopsy	#NULL!	#NULL!	Surgery performed	1	0	2	N0
1	2008	1	1	0	0	1	56	1	0	2	1	5	0	T2a	M0	28337316	Non-Spanish-Hispanic-Latino	C34.1-Upper lobe, lung	8560	8560/3: Adenosquamous carcinoma	33	36	200	0	0	IB	T2	65-69 years	1st of 2 or more primaries	Yes	Yes	1	2	0	Hospital inpatient/outpatient or clinic	988	Blank(s)	Blank(s)	Blank(s)	Lung and Bronchus	4 or more regional lymph nodes removed	None; diagnosed at autopsy	#NULL!	#NULL!	Surgery performed	1	0	2	N0
1	2009	1	1	1	0	1	16	1	0	1	1	4	0	T2b	M0	28359617	Non-Spanish-Hispanic-Latino	C34.3-Lower lobe, lung	8560	8560/3: Adenosquamous carcinoma	33	50	200	0	0	IB	T2	80-84 years	One primary only	Yes	Yes	1	1	0	Hospital inpatient/outpatient or clinic	0	Blank(s)	Blank(s)	Blank(s)	Lung and Bronchus	4 or more regional lymph nodes removed	None; diagnosed at autopsy	#NULL!	#NULL!	Surgery performed	1	0	2	N0
0	2011	1	1	0	0	0	91	0	1	1	0	6	0	T1	M0	28375439	Non-Spanish-Hispanic-Latino	C34.3-Lower lobe, lung	8560	8560/3: Adenosquamous carcinoma	30	10	100	0	0	IA	T1	60-64 years	One primary only	Yes	Yes	1	1	0	Hospital inpatient/outpatient or clinic	0	999	Blank(s)	Blank(s)	Alive	4 or more regional lymph nodes removed	None; diagnosed at autopsy	#NULL!	#NULL!	Surgery performed	1	0	2	N0
0	2012	1	1	0	0	1	75	1	0	1	1	7	0	T1	M0	28431099	Non-Spanish-Hispanic-Latino	C34.1-Upper lobe, lung	8560	8560/3: Adenosquamous carcinoma	33	20	100	0	0	IA	T1	65-69 years	1st of 2 or more primaries	Yes	Yes	1	3	0	Hospital inpatient/outpatient or clinic	0	0	Blank(s)	Blank(s)	Lung and Bronchus	4 or more regional lymph nodes removed	None; diagnosed at autopsy	#NULL!	#NULL!	Surgery performed	1	0	2	N0
0	2014	1	1	0	1	1	2	1	0	2	1	6	0	T2a	M0	28451758	Non-Spanish-Hispanic-Latino	C34.1-Upper lobe, lung	8560	8560/3: Adenosquamous carcinoma	30	35	430	0	0	IB	T2	65-69 years	One primary only	Yes	Yes	1	1	0	Hospital inpatient/outpatient or clinic	0	20	Blank(s)	Blank(s)	Lung and Bronchus	4 or more regional lymph nodes removed	None; diagnosed at autopsy	#NULL!	#NULL!	Surgery performed	1	0	2	N0
1	2007	1	1	0	0	0	51	1	0	1	1	1	0	T3	M0	29943926	Non-Spanish-Hispanic-Latino	C34.1-Upper lobe, lung	8560	8560/3: Adenosquamous carcinoma	33	9	650	0	0	IIIB	T4	70-74 years	2nd of 2 or more primaries	No	Yes	2	3	0	Hospital inpatient/outpatient or clinic	988	Blank(s)	Blank(s)	Blank(s)	Symptoms, Signs and Ill-Defined Conditions	1 to 3 regional lymph nodes removed	None; diagnosed at autopsy	#NULL!	#NULL!	Surgery performed	1	0	2	N0
0	2005	1	1	0	0	0	46	1	1	1	1	3	0	T2b	M0	30187225	Non-Spanish-Hispanic-Latino	C34.3-Lower lobe, lung	8560	8560/3: Adenosquamous carcinoma	33	50	450	0	0	IB	T2	70-74 years	4th of 4 or more primaries	No	Yes	4	4	0	Hospital inpatient/outpatient or clinic	988	Blank(s)	Blank(s)	Blank(s)	Pancreas	1 to 3 regional lymph nodes removed	None; diagnosed at autopsy	#NULL!	#NULL!	Surgery performed	1	0	2	N0
0	2004	2	1	0	0	1	6	1	1	2	0	5	0	T3	M1	30227590	Non-Spanish-Hispanic-Latino	C34.1-Upper lobe, lung	8560	8560/3: Adenosquamous carcinoma	33	60	200	0	35	IV	T2	55-59 years	One primary only	Yes	Yes	1	1	0	Hospital inpatient/outpatient or clinic	988	Blank(s)	Blank(s)	Blank(s)	Lung and Bronchus	4 or more regional lymph nodes removed	None; diagnosed at autopsy	#NULL!	#NULL!	Surgery performed	1	0	2	N0
0	2005	2	1	1	0	1	14	1	0	2	0	7	0	T4	M0	30238064	Non-Spanish-Hispanic-Latino	C34.3-Lower lobe, lung	8560	8560/3: Adenosquamous carcinoma	46	27	600	0	0	IIB	T3	50-54 years	One primary only	Yes	Yes	1	1	0	Hospital inpatient/outpatient or clinic	988	Blank(s)	Blank(s)	Blank(s)	Lung and Bronchus	4 or more regional lymph nodes removed	None; diagnosed at autopsy	#NULL!	#NULL!	Surgery performed	1	0	2	N0
1	2011	1	1	0	0	0	24	1	0	1	1	5	0	T2b	M0	30371324	Non-Spanish-Hispanic-Latino	C34.3-Lower lobe, lung	8560	8560/3: Adenosquamous carcinoma	45	48	430	0	0	IB	T2	80-84 years	2nd of 2 or more primaries	No	Yes	1	2	0	Hospital inpatient/outpatient or clinic	0	40	Blank(s)	Blank(s)	Pneumonia and Influenza	4 or more regional lymph nodes removed	None; diagnosed at autopsy	#NULL!	#NULL!	Surgery performed	1	0	2	N0
1	2011	2	1	0	0	0	95	0	0	2	1	8	0	T2a	M0	30373262	Non-Spanish-Hispanic-Latino	C34.1-Upper lobe, lung	8560	8560/3: Adenosquamous carcinoma	33	32	420	0	0	IB	T2	70-74 years	One primary only	Yes	Yes	1	1	0	Hospital inpatient/outpatient or clinic	0	999	Blank(s)	Blank(s)	Alive	4 or more regional lymph nodes removed	None; diagnosed at autopsy	#NULL!	#NULL!	Surgery performed	1	0	2	N0
1	2011	2	1	0	0	1	4	1	0	1	0	1	0	T2a	M0	30395637	Non-Spanish-Hispanic-Latino	C34.1-Upper lobe, lung	8560	8560/3: Adenosquamous carcinoma	33	40	100	0	0	IB	T2	55-59 years	One primary only	Yes	Yes	1	1	0	Hospital inpatient/outpatient or clinic	0	998	Blank(s)	Blank(s)	Lung and Bronchus	1 to 3 regional lymph nodes removed	Non-primary surgical procedure to other regional sites	#NULL!	#NULL!	Surgery performed	1	0	2	N0
0	2013	1	1	0	0	0	20	1	1	1	1	4	0	T1	M0	30438232	Non-Spanish-Hispanic-Latino	C34.2-Middle lobe, lung	8560	8560/3: Adenosquamous carcinoma	33	25	100	0	0	IA	T1	80-84 years	One primary only	Yes	Yes	1	1	0	Hospital inpatient/outpatient or clinic	0	0	Blank(s)	Blank(s)	Diseases of Heart	4 or more regional lymph nodes removed	None; diagnosed at autopsy	#NULL!	#NULL!	Surgery performed	1	0	2	N0
1	2009	2	1	0	0	1	85	1	0	1	1	1	0	T1	M0	32413333	Non-Spanish-Hispanic-Latino	C34.3-Lower lobe, lung	8560	8560/3: Adenosquamous carcinoma	30	28	100	0	0	IA	T1	70-74 years	One primary only	Yes	Yes	1	1	0	Hospital inpatient/outpatient or clinic	988	Blank(s)	Blank(s)	Blank(s)	Lung and Bronchus	1 to 3 regional lymph nodes removed	None; diagnosed at autopsy	#NULL!	#NULL!	Surgery performed	1	0	2	N0
0	2015	2	1	0	0	0	31	1	2	5	0	3	0	T2a	M0	32418593	Non-Spanish-Hispanic-Latino	C34.1-Upper lobe, lung	8560	8560/3: Adenosquamous carcinoma	30	33	100	0	0	IB	T2	50-54 years	1st of 2 or more primaries	Yes	Yes	1	2	0	Hospital inpatient/outpatient or clinic	0	0	Blank(s)	Blank(s)	Other Oral Cavity and Pharynx	4 or more regional lymph nodes removed	None; diagnosed at autopsy	#NULL!	#NULL!	Surgery performed	1	0	2	N0
1	2009	1	1	0	0	1	94	1	0	1	1	6	0	T1	M0	32560702	Non-Spanish-Hispanic-Latino	C34.1-Upper lobe, lung	8560	8560/3: Adenosquamous carcinoma	33	27	100	0	0	IA	T1	85+ years	2nd of 2 or more primaries	No	Yes	2	4	0	Hospital inpatient/outpatient or clinic	988	Blank(s)	Blank(s)	Blank(s)	Lung and Bronchus	4 or more regional lymph nodes removed	None; diagnosed at autopsy	#NULL!	#NULL!	Surgery performed	1	0	2	N0
1	2004	1	1	0	0	1	78	1	1	2	1	7	0	T2b	M0	32679256	Non-Spanish-Hispanic-Latino	C34.3-Lower lobe, lung	8560	8560/3: Adenosquamous carcinoma	45	50	100	0	0	IB	T2	75-79 years	3rd of 3 or more primaries	No	Yes	3	4	0	Hospital inpatient/outpatient or clinic	988	Blank(s)	Blank(s)	Blank(s)	Lung and Bronchus	4 or more regional lymph nodes removed	None; diagnosed at autopsy	#NULL!	#NULL!	Surgery performed	1	0	2	N0
1	2006	1	1	0	0	1	46	1	1	1	1	6	0	T1	M0	32684547	Non-Spanish-Hispanic-Latino	C34.2-Middle lobe, lung	8560	8560/3: Adenosquamous carcinoma	33	22	100	0	0	IA	T1	65-69 years	2nd of 2 or more primaries	No	Yes	2	2	0	Hospital inpatient/outpatient or clinic	988	Blank(s)	Blank(s)	Blank(s)	Lung and Bronchus	4 or more regional lymph nodes removed	None; diagnosed at autopsy	#NULL!	#NULL!	Surgery performed	1	0	2	N0
1	2008	1	1	0	0	0	64	1	1	5	1	6	0	T1	M0	32763634	Non-Spanish-Hispanic-Latino	C34.2-Middle lobe, lung	8560	8560/3: Adenosquamous carcinoma	33	20	100	0	0	IA	T1	75-79 years	2nd of 2 or more primaries	No	Yes	2	2	0	Hospital inpatient/outpatient or clinic	988	Blank(s)	Blank(s)	Blank(s)	Diseases of Heart	4 or more regional lymph nodes removed	None; diagnosed at autopsy	#NULL!	#NULL!	Surgery performed	1	0	2	N0
1	2005	1	1	0	0	0	165	0	1	1	1	7	0	T2a	M0	32788135	Non-Spanish-Hispanic-Latino	C34.3-Lower lobe, lung	8560	8560/3: Adenosquamous carcinoma	33	20	450	0	0	IB	T2	65-69 years	One primary only	Yes	Yes	1	1	0	Hospital inpatient/outpatient or clinic	988	Blank(s)	Blank(s)	Blank(s)	Alive	4 or more regional lymph nodes removed	None; diagnosed at autopsy	#NULL!	#NULL!	Surgery performed	1	0	2	N0
0	2005	1	1	0	0	0	158	0	0	5	1	6	0	T1	M0	32790465	Non-Spanish-Hispanic-Latino	C34.1-Upper lobe, lung	8560	8560/3: Adenosquamous carcinoma	45	20	100	0	0	IA	T1	65-69 years	One primary only	Yes	Yes	1	1	0	Hospital inpatient/outpatient or clinic	988	Blank(s)	Blank(s)	Blank(s)	Alive	4 or more regional lymph nodes removed	None; diagnosed at autopsy	#NULL!	#NULL!	Surgery performed	1	0	2	N0
1	2013	1	1	0	0	0	71	0	0	2	1	9	0	T2a	M0	32791970	Non-Spanish-Hispanic-Latino	C34.3-Lower lobe, lung	8560	8560/3: Adenosquamous carcinoma	33	40	300	0	0	IB	T2	70-74 years	2nd of 2 or more primaries	No	Yes	2	2	0	Hospital inpatient/outpatient or clinic	0	0	Blank(s)	Blank(s)	Alive	4 or more regional lymph nodes removed	None; diagnosed at autopsy	#NULL!	#NULL!	Surgery performed	1	0	2	N0
1	2009	1	1	0	0	0	33	1	0	1	1	6	0	T2a	M0	32850556	Non-Spanish-Hispanic-Latino	C34.3-Lower lobe, lung	8560	8560/3: Adenosquamous carcinoma	33	40	100	0	0	IB	T2	80-84 years	3rd of 3 or more primaries	No	Yes	2	3	0	Hospital inpatient/outpatient or clinic	988	Blank(s)	Blank(s)	Blank(s)	Cerebrovascular Diseases	4 or more regional lymph nodes removed	None; diagnosed at autopsy	#NULL!	#NULL!	Surgery performed	1	0	2	N0
0	2009	1	1	0	0	1	3	1	1	2	1	9	0	T4	M0	32859026	Non-Spanish-Hispanic-Latino	C34.1-Upper lobe, lung	8560	8560/3: Adenosquamous carcinoma	33	110	650	0	0	IIIB	T4	65-69 years	One primary only	Yes	Yes	1	1	0	Hospital inpatient/outpatient or clinic	988	Blank(s)	Blank(s)	Blank(s)	Lung and Bronchus	4 or more regional lymph nodes removed	None; diagnosed at autopsy	#NULL!	#NULL!	Surgery performed	1	0	2	N0
0	2009	2	1	0	1	0	111	0	1	1	1	8	0	T1	M0	32866292	Non-Spanish-Hispanic-Latino	C34.1-Upper lobe, lung	8560	8560/3: Adenosquamous carcinoma	33	26	100	0	0	IA	T1	65-69 years	One primary only	Yes	Yes	1	1	0	Hospital inpatient/outpatient or clinic	988	Blank(s)	Blank(s)	Blank(s)	Alive	4 or more regional lymph nodes removed	None; diagnosed at autopsy	#NULL!	#NULL!	Surgery performed	1	0	2	N0
0	2010	1	1	0	0	1	104	1	1	2	1	6	0	T2b	M0	32878746	Non-Spanish-Hispanic-Latino	C34.3-Lower lobe, lung	8560	8560/3: Adenosquamous carcinoma	33	45	100	0	0	IB	T2	70-74 years	One primary only	Yes	Yes	1	1	0	Hospital inpatient/outpatient or clinic	0	0	Blank(s)	Blank(s)	Lung and Bronchus	4 or more regional lymph nodes removed	None; diagnosed at autopsy	#NULL!	#NULL!	Surgery performed	1	0	2	N0
1	2010	1	1	0	1	0	97	0	1	1	1	7	0	T3	M0	32892846	Non-Spanish-Hispanic-Latino	C34.1-Upper lobe, lung	8560	8560/3: Adenosquamous carcinoma	33	53	460	0	0	IB	T2	65-69 years	One primary only	Yes	Yes	1	1	0	Hospital inpatient/outpatient or clinic	0	10	Blank(s)	Blank(s)	Alive	4 or more regional lymph nodes removed	None; diagnosed at autopsy	#NULL!	#NULL!	Surgery performed	1	0	2	N0
1	2012	1	1	0	0	0	80	0	1	1	1	6	0	T1	M1	32915099	Non-Spanish-Hispanic-Latino	C34.2-Middle lobe, lung	8560	8560/3: Adenosquamous carcinoma	33	25	100	0	0	IV	T1	75-79 years	1st of 2 or more primaries	Yes	Yes	1	2	0	Hospital inpatient/outpatient or clinic	20	0	Blank(s)	Blank(s)	Alive	4 or more regional lymph nodes removed	None; diagnosed at autopsy	#NULL!	#NULL!	Surgery performed	1	0	2	N0
1	2012	1	1	0	0	0	18	1	1	1	1	6	0	T2a	M0	32930289	Spanish-Hispanic-Latino	C34.3-Lower lobe, lung	8560	8560/3: Adenosquamous carcinoma	33	40	100	0	0	IB	T2	70-74 years	1st of 2 or more primaries	Yes	Yes	1	3	0	Hospital inpatient/outpatient or clinic	0	0	Blank(s)	Blank(s)	Colon excluding Rectum	1 to 3 regional lymph nodes removed	Non-primary surgical procedure to other regional sites	#NULL!	#NULL!	Surgery performed	1	0	2	N0
0	2013	1	1	0	0	1	3	1	0	2	0	6	0	T4	M0	32947431	Non-Spanish-Hispanic-Latino	C34.1-Upper lobe, lung	8560	8560/3: Adenosquamous carcinoma	33	55	600	0	0	IIB	T3	50-54 years	One primary only	Yes	Yes	1	1	0	Hospital inpatient/outpatient or clinic	0	30	Blank(s)	Blank(s)	Lung and Bronchus	4 or more regional lymph nodes removed	None; diagnosed at autopsy	#NULL!	#NULL!	Surgery performed	1	0	2	N0
1	2011	1	1	0	0	0	27	1	0	5	1	1	0	T2a	M0	34514438	Spanish-Hispanic-Latino	C34.1-Upper lobe, lung	8560	8560/3: Adenosquamous carcinoma	33	28	430	0	0	IB	T2	80-84 years	2nd of 2 or more primaries	No	Yes	2	2	0	Hospital inpatient/outpatient or clinic	0	20	Blank(s)	Blank(s)	Diseases of Heart	1 to 3 regional lymph nodes removed	None; diagnosed at autopsy	#NULL!	#NULL!	Surgery performed	1	0	2	N0
0	2004	1	1	0	0	0	1	1	1	1	1	7	0	T1	M0	34602199	Non-Spanish-Hispanic-Latino	C34.3-Lower lobe, lung	8560	8560/3: Adenosquamous carcinoma	33	30	100	0	0	IA	T1	85+ years	2nd of 2 or more primaries	No	Yes	2	2	0	Hospital inpatient/outpatient or clinic	988	Blank(s)	Blank(s)	Blank(s)	Diseases of Heart	4 or more regional lymph nodes removed	None; diagnosed at autopsy	#NULL!	#NULL!	Surgery performed	1	0	2	N0
0	2007	1	1	0	0	1	50	1	0	1	1	4	0	T2a	M0	34608692	Non-Spanish-Hispanic-Latino	C34.1-Upper lobe, lung	8560	8560/3: Adenosquamous carcinoma	33	35	450	0	0	IB	T2	70-74 years	2nd of 2 or more primaries	No	Yes	2	2	0	Hospital inpatient/outpatient or clinic	988	Blank(s)	Blank(s)	Blank(s)	Lung and Bronchus	4 or more regional lymph nodes removed	None; diagnosed at autopsy	#NULL!	#NULL!	Surgery performed	1	0	2	N0
0	2013	1	1	0	0	0	19	1	1	2	1	9	0	T1	M0	34709458	Non-Spanish-Hispanic-Latino	C34.1-Upper lobe, lung	8560	8560/3: Adenosquamous carcinoma	33	17	100	0	0	IIIB	T4	65-69 years	4th of 4 or more primaries	No	No	4	4	0	Hospital inpatient/outpatient or clinic	10	0	Blank(s)	Blank(s)	Chronic Lymphocytic Leukemia	4 or more regional lymph nodes removed	None; diagnosed at autopsy	#NULL!	#NULL!	Surgery performed	1	0	2	N0
1	2009	1	1	0	0	1	1	1	0	1	1	7	0	T1	M0	34750923	Non-Spanish-Hispanic-Latino	C34.1-Upper lobe, lung	8560	8560/3: Adenosquamous carcinoma	30	25	100	0	0	IA	T1	75-79 years	4th of 4 or more primaries	No	Yes	4	4	0	Hospital inpatient/outpatient or clinic	988	Blank(s)	Blank(s)	Blank(s)	Lung and Bronchus	4 or more regional lymph nodes removed	None; diagnosed at autopsy	#NULL!	#NULL!	Surgery performed	1	0	2	N0
0	2006	2	1	0	0	0	144	0	1	1	0	8	0	T1	M0	35239420	Non-Spanish-Hispanic-Latino	C34.3-Lower lobe, lung	8560	8560/3: Adenosquamous carcinoma	33	17	100	0	0	IA	T1	50-54 years	2nd of 2 or more primaries	No	Yes	2	2	0	Hospital inpatient/outpatient or clinic	988	Blank(s)	Blank(s)	Blank(s)	Alive	4 or more regional lymph nodes removed	None; diagnosed at autopsy	#NULL!	#NULL!	Surgery performed	1	0	2	N0
0	2008	1	1	0	0	0	124	0	0	2	1	3	0	T1	M0	35294654	Non-Spanish-Hispanic-Latino	C34.1-Upper lobe, lung	8560	8560/3: Adenosquamous carcinoma	33	22	100	0	0	IA	T1	65-69 years	3rd of 3 or more primaries	No	Yes	3	3	0	Hospital inpatient/outpatient or clinic	988	Blank(s)	Blank(s)	Blank(s)	Alive	4 or more regional lymph nodes removed	None; diagnosed at autopsy	#NULL!	#NULL!	Surgery performed	1	0	2	N0
0	2005	1	1	1	1	0	34	1	1	2	1	4	0	T1	M0	35430577	Non-Spanish-Hispanic-Latino	C34.1-Upper lobe, lung	8560	8560/3: Adenosquamous carcinoma	33	26	100	0	0	IA	T1	80-84 years	3rd of 3 or more primaries	No	Yes	2	3	0	Hospital inpatient/outpatient or clinic	988	Blank(s)	Blank(s)	Blank(s)	Prostate	4 or more regional lymph nodes removed	None; diagnosed at autopsy	#NULL!	#NULL!	Surgery performed	1	0	2	N0
0	2004	1	1	0	0	1	71	1	1	1	0	3	0	T2a	M0	35453446	Non-Spanish-Hispanic-Latino	C34.3-Lower lobe, lung	8560	8560/3: Adenosquamous carcinoma	33	15	450	0	0	IB	T2	50-54 years	One primary only	Yes	Yes	1	1	0	Hospital inpatient/outpatient or clinic	988	Blank(s)	Blank(s)	Blank(s)	Lung and Bronchus	4 or more regional lymph nodes removed	None; diagnosed at autopsy	#NULL!	#NULL!	Surgery performed	1	0	2	N0
0	2004	1	1	0	0	1	70	1	1	5	0	7	0	T2b	M0	35454749	Non-Spanish-Hispanic-Latino	C34.2-Middle lobe, lung	8560	8560/3: Adenosquamous carcinoma	33	42	100	0	0	IB	T2	60-64 years	One primary only	Yes	Yes	1	1	0	Hospital inpatient/outpatient or clinic	988	Blank(s)	Blank(s)	Blank(s)	Lung and Bronchus	4 or more regional lymph nodes removed	None; diagnosed at autopsy	#NULL!	#NULL!	Surgery performed	1	0	2	N0
0	2004	1	1	0	1	0	93	1	1	1	1	5	0	T2a	M0	35468710	Non-Spanish-Hispanic-Latino	C34.3-Lower lobe, lung	8560	8560/3: Adenosquamous carcinoma	30	18	400	0	0	IB	T2	65-69 years	1st of 2 or more primaries	Yes	Yes	1	2	0	Hospital inpatient/outpatient or clinic	988	Blank(s)	Blank(s)	Blank(s)	Cerebrovascular Diseases	4 or more regional lymph nodes removed	None; diagnosed at autopsy	#NULL!	#NULL!	Surgery performed	1	0	2	N0
1	2004	2	1	0	0	1	15	1	1	2	1	7	0	T1	M0	35488683	Non-Spanish-Hispanic-Latino	C34.3-Lower lobe, lung	8560	8560/3: Adenosquamous carcinoma	33	27	100	0	0	IA	T1	70-74 years	One primary only	Yes	Yes	1	1	0	Hospital inpatient/outpatient or clinic	988	Blank(s)	Blank(s)	Blank(s)	Lung and Bronchus	4 or more regional lymph nodes removed	None; diagnosed at autopsy	#NULL!	#NULL!	Surgery performed	1	0	2	N0
1	2004	2	1	1	0	1	12	1	0	2	1	1	0	T3	M0	35497819	Non-Spanish-Hispanic-Latino	C34.1-Upper lobe, lung	8560	8560/3: Adenosquamous carcinoma	30	65	100	0	0	IB	T2	85+ years	One primary only	Yes	Yes	1	1	0	Hospital inpatient/outpatient or clinic	988	Blank(s)	Blank(s)	Blank(s)	Lung and Bronchus	1 to 3 regional lymph nodes removed	None; diagnosed at autopsy	#NULL!	#NULL!	Surgery performed	1	0	2	N0
0	2004	1	1	0	0	0	108	1	0	1	1	7	0	T1	M0	35504016	Non-Spanish-Hispanic-Latino	C34.1-Upper lobe, lung	8560	8560/3: Adenosquamous carcinoma	33	22	100	0	0	IA	T1	70-74 years	1st of 2 or more primaries	Yes	Yes	1	1	0	Hospital inpatient/outpatient or clinic	988	Blank(s)	Blank(s)	Blank(s)	Bones and Joints	4 or more regional lymph nodes removed	None; diagnosed at autopsy	#NULL!	#NULL!	Surgery performed	1	0	2	N0
0	2005	1	1	0	1	1	37	1	1	2	1	7	0	T2a	M0	35520161	Spanish-Hispanic-Latino	C34.1-Upper lobe, lung	8560	8560/3: Adenosquamous carcinoma	33	25	450	0	0	IB	T2	70-74 years	2nd of 2 or more primaries	No	Yes	1	2	0	Hospital inpatient/outpatient or clinic	988	Blank(s)	Blank(s)	Blank(s)	Lung and Bronchus	4 or more regional lymph nodes removed	None; diagnosed at autopsy	#NULL!	#NULL!	Surgery performed	1	0	2	N0
0	2005	1	1	0	0	0	6	1	1	2	1	5	0	T2a	M0	35527223	Non-Spanish-Hispanic-Latino	C34.1-Upper lobe, lung	8560	8560/3: Adenosquamous carcinoma	45	31	100	0	0	IB	T2	85+ years	One primary only	Yes	Yes	1	1	0	Hospital inpatient/outpatient or clinic	988	Blank(s)	Blank(s)	Blank(s)	Diseases of Heart	4 or more regional lymph nodes removed	None; diagnosed at autopsy	#NULL!	#NULL!	Surgery performed	1	0	2	N0
1	2005	1	1	0	0	0	163	0	1	2	0	1	0	T1	M0	35549783	Non-Spanish-Hispanic-Latino	C34.8-Overlapping lesion of lung	8560	8560/3: Adenosquamous carcinoma	30	27	100	0	0	IA	T1	60-64 years	One primary only	Yes	Yes	1	1	0	Hospital inpatient/outpatient or clinic	988	Blank(s)	Blank(s)	Blank(s)	Alive	1 to 3 regional lymph nodes removed	None; diagnosed at autopsy	#NULL!	#NULL!	Surgery performed	1	0	2	N0
0	2005	2	1	0	0	0	86	1	1	2	1	3	0	T1	M0	35556024	Non-Spanish-Hispanic-Latino	C34.1-Upper lobe, lung	8560	8560/3: Adenosquamous carcinoma	30	29	100	0	0	IA	T1	70-74 years	One primary only	Yes	Yes	1	1	0	Hospital inpatient/outpatient or clinic	988	Blank(s)	Blank(s)	Blank(s)	Diseases of Heart	1 to 3 regional lymph nodes removed	None; diagnosed at autopsy	#NULL!	#NULL!	Surgery performed	1	0	2	N0
1	2005	1	1	0	0	0	161	0	0	1	1	8	0	T2a	M0	35557560	Non-Spanish-Hispanic-Latino	C34.1-Upper lobe, lung	8560	8560/3: Adenosquamous carcinoma	33	31	450	0	0	IB	T2	85+ years	1st of 2 or more primaries	Yes	Yes	1	2	0	Hospital inpatient/outpatient or clinic	988	Blank(s)	Blank(s)	Blank(s)	Alive	4 or more regional lymph nodes removed	None; diagnosed at autopsy	#NULL!	#NULL!	Surgery performed	1	0	2	N0
1	2005	1	1	0	0	0	3	1	0	1	1	1	0	T2b	M0	35565533	Non-Spanish-Hispanic-Latino	C34.1-Upper lobe, lung	8560	8560/3: Adenosquamous carcinoma	33	48	450	0	0	IB	T2	75-79 years	One primary only	Yes	Yes	1	1	0	Hospital inpatient/outpatient or clinic	988	Blank(s)	Blank(s)	Blank(s)	Other Infectious and Parasitic Diseases including HIV	1 to 3 regional lymph nodes removed	None; diagnosed at autopsy	#NULL!	#NULL!	Surgery performed	1	0	2	N0
0	2005	1	1	0	0	1	82	1	1	1	1	4	0	T1	M0	35570237	Spanish-Hispanic-Latino	C34.1-Upper lobe, lung	8560	8560/3: Adenosquamous carcinoma	45	23	100	0	0	IA	T1	70-74 years	One primary only	Yes	Yes	1	1	0	Hospital inpatient/outpatient or clinic	988	Blank(s)	Blank(s)	Blank(s)	Lung and Bronchus	1 to 3 regional lymph nodes removed	None; diagnosed at autopsy	#NULL!	#NULL!	Surgery performed	1	0	2	N0
0	2005	1	1	0	0	0	146	1	0	2	0	5	0	T3	M0	35580051	Non-Spanish-Hispanic-Latino	C34.1-Upper lobe, lung	8560	8560/3: Adenosquamous carcinoma	33	55	100	0	0	IB	T2	50-54 years	1st of 2 or more primaries	Yes	Yes	1	1	0	Hospital inpatient/outpatient or clinic	988	Blank(s)	Blank(s)	Blank(s)	Brain and Other Nervous System	4 or more regional lymph nodes removed	None; diagnosed at autopsy	#NULL!	#NULL!	Surgery performed	1	0	2	N0
0	2006	1	1	0	0	1	121	1	0	1	1	2	0	T1	M0	35584568	Non-Spanish-Hispanic-Latino	C34.1-Upper lobe, lung	8560	8560/3: Adenosquamous carcinoma	30	23	100	0	0	IA	T1	65-69 years	One primary only	Yes	Yes	1	1	0	Hospital inpatient/outpatient or clinic	988	Blank(s)	Blank(s)	Blank(s)	Lung and Bronchus	1 to 3 regional lymph nodes removed	None; diagnosed at autopsy	#NULL!	#NULL!	Surgery performed	1	0	2	N0
0	2006	1	1	0	0	1	6	1	1	1	0	7	0	T2a	M0	35608748	Non-Spanish-Hispanic-Latino	C34.2-Middle lobe, lung	8560	8560/3: Adenosquamous carcinoma	33	20	450	0	0	IB	T2	60-64 years	2nd of 2 or more primaries	No	Yes	1	2	0	Hospital inpatient/outpatient or clinic	988	Blank(s)	Blank(s)	Blank(s)	Lung and Bronchus	4 or more regional lymph nodes removed	None; diagnosed at autopsy	#NULL!	#NULL!	Surgery performed	1	0	2	N0
1	2006	1	1	0	0	0	27	1	1	2	1	7	0	T2b	M0	35647139	Non-Spanish-Hispanic-Latino	C34.3-Lower lobe, lung	8560	8560/3: Adenosquamous carcinoma	33	50	100	0	0	IB	T2	80-84 years	One primary only	Yes	Yes	1	1	0	Hospital inpatient/outpatient or clinic	988	Blank(s)	Blank(s)	Blank(s)	Diseases of Heart	4 or more regional lymph nodes removed	None; diagnosed at autopsy	#NULL!	#NULL!	Surgery performed	1	0	2	N0
0	2007	1	1	0	0	1	2	1	1	1	1	6	0	T2a	M0	35661528	Non-Spanish-Hispanic-Latino	C34.1-Upper lobe, lung	8560	8560/3: Adenosquamous carcinoma	33	40	100	0	0	IB	T2	85+ years	One primary only	Yes	Yes	1	1	0	Hospital inpatient/outpatient or clinic	988	Blank(s)	Blank(s)	Blank(s)	Lung and Bronchus	4 or more regional lymph nodes removed	None; diagnosed at autopsy	#NULL!	#NULL!	Surgery performed	1	0	2	N0
1	2007	1	1	0	0	0	142	0	0	2	0	7	0	T1	M0	35668297	Non-Spanish-Hispanic-Latino	C34.1-Upper lobe, lung	8560	8560/3: Adenosquamous carcinoma	33	20	100	0	0	IA	T1	55-59 years	1st of 2 or more primaries	Yes	Yes	1	2	0	Hospital inpatient/outpatient or clinic	988	Blank(s)	Blank(s)	Blank(s)	Alive	4 or more regional lymph nodes removed	None; diagnosed at autopsy	#NULL!	#NULL!	Surgery performed	1	0	2	N0
1	2008	2	1	0	0	1	110	1	1	2	0	7	0	T2a	M0	35725301	Non-Spanish-Hispanic-Latino	C34.3-Lower lobe, lung	8560	8560/3: Adenosquamous carcinoma	33	40	100	0	0	IB	T2	60-64 years	1st of 2 or more primaries	Yes	Yes	1	2	0	Hospital inpatient/outpatient or clinic	988	Blank(s)	Blank(s)	Blank(s)	Lung and Bronchus	4 or more regional lymph nodes removed	None; diagnosed at autopsy	#NULL!	#NULL!	Surgery performed	1	0	2	N0
1	2007	1	1	0	0	0	124	1	0	2	1	3	0	T2a	M0	35725872	Non-Spanish-Hispanic-Latino	C34.1-Upper lobe, lung	8560	8560/3: Adenosquamous carcinoma	33	32	100	0	0	IB	T2	70-74 years	1st of 2 or more primaries	Yes	Yes	1	2	0	Hospital inpatient/outpatient or clinic	988	Blank(s)	Blank(s)	Blank(s)	Pneumonia and Influenza	1 to 3 regional lymph nodes removed	None; diagnosed at autopsy	#NULL!	#NULL!	Surgery performed	1	0	2	N0
0	2008	1	1	0	0	0	28	1	1	2	0	6	0	T2b	M0	35726200	Spanish-Hispanic-Latino	C34.1-Upper lobe, lung	8560	8560/3: Adenosquamous carcinoma	33	41	450	0	0	IB	T2	60-64 years	One primary only	Yes	Yes	1	1	0	Hospital inpatient/outpatient or clinic	988	Blank(s)	Blank(s)	Blank(s)	Other Cause of Death	4 or more regional lymph nodes removed	None; diagnosed at autopsy	#NULL!	#NULL!	Surgery performed	1	0	2	N0
0	2008	2	1	0	0	0	19	1	0	5	1	4	0	T1	M0	35730303	Non-Spanish-Hispanic-Latino	C34.1-Upper lobe, lung	8560	8560/3: Adenosquamous carcinoma	30	25	100	0	0	IA	T1	75-79 years	One primary only	Yes	Yes	1	1	0	Hospital inpatient/outpatient or clinic	988	Blank(s)	Blank(s)	Blank(s)	Pneumonia and Influenza	4 or more regional lymph nodes removed	None; diagnosed at autopsy	#NULL!	#NULL!	Surgery performed	1	0	2	N0
0	2008	1	1	0	0	1	20	1	1	1	1	2	0	T3	M0	35737549	Spanish-Hispanic-Latino	C34.3-Lower lobe, lung	8560	8560/3: Adenosquamous carcinoma	33	70	450	0	0	IB	T2	70-74 years	One primary only	Yes	Yes	1	1	0	Hospital inpatient/outpatient or clinic	988	Blank(s)	Blank(s)	Blank(s)	Lung and Bronchus	1 to 3 regional lymph nodes removed	None; diagnosed at autopsy	#NULL!	#NULL!	Surgery performed	1	0	2	N0
1	2008	1	1	0	0	0	123	1	0	1	1	7	0	T2b	M0	35743462	Non-Spanish-Hispanic-Latino	C34.1-Upper lobe, lung	8560	8560/3: Adenosquamous carcinoma	33	41	100	0	0	IB	T2	80-84 years	One primary only	Yes	Yes	1	1	0	Hospital inpatient/outpatient or clinic	988	Blank(s)	Blank(s)	Blank(s)	Diseases of Heart	4 or more regional lymph nodes removed	None; diagnosed at autopsy	#NULL!	#NULL!	Surgery performed	1	0	2	N0
0	2008	1	1	0	0	1	6	1	1	2	1	7	0	T4	M0	35758851	Non-Spanish-Hispanic-Latino	C34.1-Upper lobe, lung	8560	8560/3: Adenosquamous carcinoma	46	51	600	0	0	IIB	T3	75-79 years	One primary only	Yes	Yes	1	1	0	Hospital inpatient/outpatient or clinic	988	Blank(s)	Blank(s)	Blank(s)	Lung and Bronchus	4 or more regional lymph nodes removed	None; diagnosed at autopsy	#NULL!	#NULL!	Surgery performed	1	0	2	N0
1	2008	1	1	0	0	0	123	0	0	1	1	4	0	T2a	M0	35770644	Non-Spanish-Hispanic-Latino	C34.3-Lower lobe, lung	8560	8560/3: Adenosquamous carcinoma	33	38	450	0	0	IB	T2	70-74 years	One primary only	Yes	Yes	1	1	0	Hospital inpatient/outpatient or clinic	988	Blank(s)	Blank(s)	Blank(s)	Alive	4 or more regional lymph nodes removed	None; diagnosed at autopsy	#NULL!	#NULL!	Surgery performed	1	0	2	N0
1	2008	1	1	0	0	1	11	1	0	1	1	1	0	T2a	M0	35780116	Spanish-Hispanic-Latino	C34.1-Upper lobe, lung	8560	8560/3: Adenosquamous carcinoma	33	40	100	0	0	IB	T2	70-74 years	One primary only	Yes	Yes	1	1	0	Hospital inpatient/outpatient or clinic	988	Blank(s)	Blank(s)	Blank(s)	Lung and Bronchus	1 to 3 regional lymph nodes removed	None; diagnosed at autopsy	#NULL!	#NULL!	Surgery performed	1	0	2	N0
0	2008	1	1	0	0	1	13	1	0	1	1	5	0	T3	M0	35782110	Non-Spanish-Hispanic-Latino	C34.3-Lower lobe, lung	8560	8560/3: Adenosquamous carcinoma	30	25	650	0	0	IIIB	T4	70-74 years	One primary only	Yes	Yes	1	1	0	Hospital inpatient/outpatient or clinic	988	Blank(s)	Blank(s)	Blank(s)	Lung and Bronchus	4 or more regional lymph nodes removed	None; diagnosed at autopsy	#NULL!	#NULL!	Surgery performed	1	0	2	N0
0	2009	1	1	0	0	1	57	1	0	2	1	5	0	T2b	M0	35799215	Non-Spanish-Hispanic-Latino	C34.1-Upper lobe, lung	8560	8560/3: Adenosquamous carcinoma	33	45	100	0	0	IB	T2	75-79 years	One primary only	Yes	Yes	1	1	0	Hospital inpatient/outpatient or clinic	988	Blank(s)	Blank(s)	Blank(s)	Lung and Bronchus	4 or more regional lymph nodes removed	None; diagnosed at autopsy	#NULL!	#NULL!	Surgery performed	1	0	2	N0
0	2013	1	1	0	0	0	70	0	1	1	1	1	0	T1	M0	35844341	Non-Spanish-Hispanic-Latino	C34.1-Upper lobe, lung	8560	8560/3: Adenosquamous carcinoma	45	15	100	0	0	IA	T1	65-69 years	2nd of 2 or more primaries	No	Yes	2	2	0	Hospital inpatient/outpatient or clinic	0	0	Blank(s)	Blank(s)	Alive	1 to 3 regional lymph nodes removed	None; diagnosed at autopsy	#NULL!	#NULL!	Surgery performed	1	0	2	N0
0	2009	1	1	0	0	0	111	0	1	2	0	7	0	T1	M0	35871448	Non-Spanish-Hispanic-Latino	C34.1-Upper lobe, lung	8560	8560/3: Adenosquamous carcinoma	33	20	100	0	0	IA	T1	50-54 years	One primary only	Yes	Yes	1	1	0	Hospital inpatient/outpatient or clinic	988	Blank(s)	Blank(s)	Blank(s)	Alive	4 or more regional lymph nodes removed	None; diagnosed at autopsy	#NULL!	#NULL!	Surgery performed	1	0	2	N0
0	2010	1	1	0	0	0	11	1	1	2	1	4	0	T3	M0	35888563	Non-Spanish-Hispanic-Latino	C34.1-Upper lobe, lung	8560	8560/3: Adenosquamous carcinoma	30	60	100	0	0	IB	T2	65-69 years	One primary only	Yes	Yes	1	1	0	Hospital inpatient/outpatient or clinic	0	0	Blank(s)	Blank(s)	Chronic Obstructive Pulmonary Disease and Allied Cond	4 or more regional lymph nodes removed	None; diagnosed at autopsy	#NULL!	#NULL!	Surgery performed	1	0	2	N0
0	2010	2	1	0	0	0	58	1	1	2	0	5	0	T1	M0	35891249	Non-Spanish-Hispanic-Latino	C34.2-Middle lobe, lung	8560	8560/3: Adenosquamous carcinoma	30	25	100	0	0	IA	T1	60-64 years	1st of 2 or more primaries	Yes	Yes	1	2	0	Hospital inpatient/outpatient or clinic	0	0	Blank(s)	Blank(s)	Liver	4 or more regional lymph nodes removed	None; diagnosed at autopsy	#NULL!	#NULL!	Surgery performed	1	0	2	N0
1	2010	1	1	0	0	0	67	1	0	2	1	6	0	T1	M0	35892906	Non-Spanish-Hispanic-Latino	C34.1-Upper lobe, lung	8560	8560/3: Adenosquamous carcinoma	45	26	100	0	0	IA	T1	80-84 years	One primary only	Yes	Yes	1	1	0	Hospital inpatient/outpatient or clinic	0	0	Blank(s)	Blank(s)	Diseases of Heart	4 or more regional lymph nodes removed	None; diagnosed at autopsy	#NULL!	#NULL!	Surgery performed	1	0	2	N0
1	2010	2	1	0	0	1	30	1	0	2	0	9	0	T2a	M0	35897396	Non-Spanish-Hispanic-Latino	C34.1-Upper lobe, lung	8560	8560/3: Adenosquamous carcinoma	33	26	455	0	0	IB	T2	60-64 years	One primary only	Yes	Yes	1	1	0	Hospital inpatient/outpatient or clinic	0	0	Blank(s)	Blank(s)	Lung and Bronchus	4 or more regional lymph nodes removed	None; diagnosed at autopsy	#NULL!	#NULL!	Surgery performed	1	0	2	N0
1	2012	1	1	0	0	0	83	0	0	2	1	6	0	T1	M0	36019393	Non-Spanish-Hispanic-Latino	C34.1-Upper lobe, lung	8560	8560/3: Adenosquamous carcinoma	33	20	100	0	0	IA	T1	85+ years	One primary only	Yes	Yes	1	1	0	Hospital inpatient/outpatient or clinic	0	0	Blank(s)	Blank(s)	Alive	4 or more regional lymph nodes removed	None; diagnosed at autopsy	#NULL!	#NULL!	Surgery performed	1	0	2	N0
1	2012	1	1	1	0	0	42	1	0	5	1	5	0	T2a	M0	36030993	Non-Spanish-Hispanic-Latino	C34.1-Upper lobe, lung	8560	8560/3: Adenosquamous carcinoma	33	31	100	0	0	IB	T2	80-84 years	One primary only	Yes	Yes	1	1	0	Hospital inpatient/outpatient or clinic	0	999	Blank(s)	Blank(s)	Diseases of Heart	4 or more regional lymph nodes removed	None; diagnosed at autopsy	#NULL!	#NULL!	Surgery performed	1	0	2	N0
0	2011	2	1	0	0	0	84	0	0	2	1	9	0	T2a	M0	36050644	Non-Spanish-Hispanic-Latino	C34.1-Upper lobe, lung	8560	8560/3: Adenosquamous carcinoma	33	31	455	0	0	IB	T2	70-74 years	One primary only	Yes	Yes	1	1	0	Hospital inpatient/outpatient or clinic	0	0	Blank(s)	Blank(s)	Alive	4 or more regional lymph nodes removed	None; diagnosed at autopsy	#NULL!	#NULL!	Surgery performed	1	0	2	N0
1	2012	2	1	0	0	0	80	0	0	1	1	7	0	T2b	M0	36057385	Non-Spanish-Hispanic-Latino	C34.1-Upper lobe, lung	8560	8560/3: Adenosquamous carcinoma	33	45	100	0	0	IB	T2	75-79 years	1st of 2 or more primaries	Yes	Yes	1	2	0	Hospital inpatient/outpatient or clinic	0	0	Blank(s)	Blank(s)	Alive	4 or more regional lymph nodes removed	None; diagnosed at autopsy	#NULL!	#NULL!	Surgery performed	1	0	2	N0
0	2012	1	1	0	0	1	5	1	0	2	1	3	0	T4	M0	36079449	Non-Spanish-Hispanic-Latino	C34.3-Lower lobe, lung	8560	8560/3: Adenosquamous carcinoma	30	82	430	0	0	IB	T2	85+ years	One primary only	Yes	Yes	1	1	0	Hospital inpatient/outpatient or clinic	0	40	Blank(s)	Blank(s)	Lung and Bronchus	1 to 3 regional lymph nodes removed	None; diagnosed at autopsy	#NULL!	#NULL!	Surgery performed	1	0	2	N0
0	2012	1	1	0	0	1	29	1	0	2	1	4	0	T2a	M0	36081990	Spanish-Hispanic-Latino	C34.1-Upper lobe, lung	8560	8560/3: Adenosquamous carcinoma	33	36	100	0	0	IB	T2	70-74 years	One primary only	Yes	Yes	1	1	0	Hospital inpatient/outpatient or clinic	0	998	Blank(s)	Blank(s)	Lung and Bronchus	4 or more regional lymph nodes removed	None; diagnosed at autopsy	#NULL!	#NULL!	Surgery performed	1	0	2	N0
1	2013	1	1	0	0	1	49	1	1	2	0	9	0	T1	M0	36096949	Spanish-Hispanic-Latino	C34.3-Lower lobe, lung	8560	8560/3: Adenosquamous carcinoma	33	21	100	0	0	IA	T1	60-64 years	One primary only	Yes	Yes	1	1	0	Hospital inpatient/outpatient or clinic	0	0	Blank(s)	Blank(s)	Lung and Bronchus	4 or more regional lymph nodes removed	None; diagnosed at autopsy	#NULL!	#NULL!	Surgery performed	1	0	2	N0
0	2012	2	1	0	0	0	36	1	1	1	1	5	0	T1	M0	36110043	Non-Spanish-Hispanic-Latino	C34.1-Upper lobe, lung	8560	8560/3: Adenosquamous carcinoma	30	25	100	0	0	IA	T1	70-74 years	One primary only	Yes	Yes	1	1	0	Hospital inpatient/outpatient or clinic	0	0	Blank(s)	Blank(s)	Pneumonia and Influenza	4 or more regional lymph nodes removed	None; diagnosed at autopsy	#NULL!	#NULL!	Surgery performed	1	0	2	N0
1	2013	1	1	0	0	1	34	1	0	1	1	5	0	T1	M0	36112009	Non-Spanish-Hispanic-Latino	C34.1-Upper lobe, lung	8560	8560/3: Adenosquamous carcinoma	30	9	100	0	0	IA	T1	70-74 years	3rd of 3 or more primaries	No	No	3	4	0	Hospital inpatient/outpatient or clinic	0	0	Blank(s)	Blank(s)	Lung and Bronchus	4 or more regional lymph nodes removed	None; diagnosed at autopsy	#NULL!	#NULL!	Surgery performed	1	0	2	N0
0	2013	1	1	1	1	1	7	1	0	2	1	2	0	T4	M0	36132464	Spanish-Hispanic-Latino	C34.3-Lower lobe, lung	8560	8560/3: Adenosquamous carcinoma	45	50	700	0	0	IIIB	T4	70-74 years	One primary only	Yes	Yes	1	1	0	Hospital inpatient/outpatient or clinic	0	999	Blank(s)	Blank(s)	Lung and Bronchus	1 to 3 regional lymph nodes removed	None; diagnosed at autopsy	#NULL!	#NULL!	Surgery performed	1	0	2	N0
0	2013	1	1	0	0	0	62	0	0	2	1	4	0	T1	M0	36149690	Spanish-Hispanic-Latino	C34.1-Upper lobe, lung	8560	8560/3: Adenosquamous carcinoma	33	25	100	0	0	IA	T1	70-74 years	1st of 2 or more primaries	Yes	Yes	1	2	0	Hospital inpatient/outpatient or clinic	0	998	Blank(s)	Blank(s)	Alive	4 or more regional lymph nodes removed	None; diagnosed at autopsy	#NULL!	#NULL!	Surgery performed	1	0	2	N0
0	2013	2	1	0	0	0	67	0	1	1	0	7	0	T1	M0	36181997	Non-Spanish-Hispanic-Latino	C34.1-Upper lobe, lung	8560	8560/3: Adenosquamous carcinoma	33	25	100	0	0	IA	T1	55-59 years	One primary only	Yes	Yes	1	1	0	Hospital inpatient/outpatient or clinic	0	0	Blank(s)	Blank(s)	Alive	4 or more regional lymph nodes removed	None; diagnosed at autopsy	#NULL!	#NULL!	Surgery performed	1	0	2	N0
0	2014	1	1	0	1	0	15	1	0	2	0	6	0	T3	M0	36210295	Non-Spanish-Hispanic-Latino	C34.1-Upper lobe, lung	8560	8560/3: Adenosquamous carcinoma	33	31	570	0	0	IIB	T3	60-64 years	One primary only	Yes	Yes	1	1	0	Hospital inpatient/outpatient or clinic	0	40	Blank(s)	Blank(s)	Other Infectious and Parasitic Diseases including HIV	4 or more regional lymph nodes removed	None; diagnosed at autopsy	#NULL!	#NULL!	Surgery performed	1	0	2	N0
1	2015	1	1	0	0	0	16	1	1	2	0	3	0	T2a	M0	36244276	Spanish-Hispanic-Latino	C34.3-Lower lobe, lung	8560	8560/3: Adenosquamous carcinoma	33	40	430	0	0	IB	T2	55-59 years	One primary only	Yes	Yes	1	1	0	Hospital inpatient/outpatient or clinic	0	40	Blank(s)	Blank(s)	Diseases of Heart	1 to 3 regional lymph nodes removed	None; diagnosed at autopsy	#NULL!	#NULL!	Surgery performed	1	0	2	N0
0	2015	1	1	0	0	1	28	1	0	2	1	4	0	T2b	M0	36258576	Non-Spanish-Hispanic-Latino	C34.1-Upper lobe, lung	8560	8560/3: Adenosquamous carcinoma	45	45	430	0	0	IB	T2	80-84 years	One primary only	Yes	Yes	1	1	0	Hospital inpatient/outpatient or clinic	0	40	Blank(s)	Blank(s)	Lung and Bronchus	4 or more regional lymph nodes removed	None; diagnosed at autopsy	#NULL!	#NULL!	Surgery performed	1	0	2	N0
1	2015	1	1	2	0	1	8	1	1	2	0	1	0	T3	M0	36300917	Non-Spanish-Hispanic-Latino	C34.3-Lower lobe, lung	8560	8560/3: Adenosquamous carcinoma	46	51	430	0	0	IB	T2	50-54 years	One primary only	Yes	Yes	1	1	0	Hospital inpatient/outpatient or clinic	0	40	Blank(s)	Blank(s)	Lung and Bronchus	1 to 3 regional lymph nodes removed	None; diagnosed at autopsy	#NULL!	#NULL!	Surgery performed	1	0	2	N0
0	2004	1	1	0	0	1	1	1	1	5	1	3	0	T2a	M0	41508017	Non-Spanish-Hispanic-Latino	C34.3-Lower lobe, lung	8560	8560/3: Adenosquamous carcinoma	30	40	100	0	0	IB	T2	80-84 years	2nd of 2 or more primaries	No	Yes	2	2	0	Hospital inpatient/outpatient or clinic	988	Blank(s)	Blank(s)	Blank(s)	Lung and Bronchus	1 to 3 regional lymph nodes removed	None; diagnosed at autopsy	#NULL!	#NULL!	Surgery performed	1	0	2	N0
1	2009	1	1	0	0	1	45	1	0	1	0	1	0	T2a	M0	41528080	Non-Spanish-Hispanic-Latino	C34.1-Upper lobe, lung	8560	8560/3: Adenosquamous carcinoma	30	25	450	0	0	IB	T2	45-49 years	One primary only	Yes	Yes	1	1	0	Hospital inpatient/outpatient or clinic	988	Blank(s)	Blank(s)	Blank(s)	Lung and Bronchus	1 to 3 regional lymph nodes removed	None; diagnosed at autopsy	#NULL!	#NULL!	Surgery performed	1	0	2	N0
0	2013	1	1	1	0	1	7	1	0	2	1	1	0	T2a	M0	41529274	Non-Spanish-Hispanic-Latino	C34.2-Middle lobe, lung	8560	8560/3: Adenosquamous carcinoma	33	37	430	0	0	IB	T2	65-69 years	2nd of 2 or more primaries	No	Yes	2	2	0	Hospital inpatient/outpatient or clinic	0	40	Blank(s)	Blank(s)	Lung and Bronchus	4 or more regional lymph nodes removed	None; diagnosed at autopsy	#NULL!	#NULL!	Surgery performed	1	0	2	N0
0	2008	1	1	0	0	0	68	1	1	2	1	3	0	T1	M0	57016516	Non-Spanish-Hispanic-Latino	C34.1-Upper lobe, lung	8560	8560/3: Adenosquamous carcinoma	33	25	100	0	0	IA	T1	65-69 years	2nd of 2 or more primaries	No	Yes	2	2	0	Hospital inpatient/outpatient or clinic	988	Blank(s)	Blank(s)	Blank(s)	Chronic Obstructive Pulmonary Disease and Allied Cond	1 to 3 regional lymph nodes removed	None; diagnosed at autopsy	#NULL!	#NULL!	Surgery performed	1	0	2	N0
1	2008	1	1	0	1	0	123	0	1	2	0	3	0	T2a	M0	57020513	Non-Spanish-Hispanic-Latino	C34.1-Upper lobe, lung	8560	8560/3: Adenosquamous carcinoma	30	32	100	0	0	IB	T2	40-44 years	One primary only	Yes	Yes	2	1	0	Hospital inpatient/outpatient or clinic	988	Blank(s)	Blank(s)	Blank(s)	Alive	1 to 3 regional lymph nodes removed	None; diagnosed at autopsy	#NULL!	#NULL!	Surgery performed	1	0	2	N0
0	2004	1	1	0	0	0	40	1	1	1	1	5	0	T1	M0	57023071	Non-Spanish-Hispanic-Latino	C34.1-Upper lobe, lung	8560	8560/3: Adenosquamous carcinoma	30	15	100	0	0	IA	T1	70-74 years	2nd of 2 or more primaries	No	Yes	2	2	0	Hospital inpatient/outpatient or clinic	988	Blank(s)	Blank(s)	Blank(s)	Cerebrovascular Diseases	4 or more regional lymph nodes removed	None; diagnosed at autopsy	#NULL!	#NULL!	Surgery performed	1	0	2	N0
0	2005	1	1	0	0	0	94	1	1	2	1	3	0	T1	M0	57142007	Non-Spanish-Hispanic-Latino	C34.1-Upper lobe, lung	8560	8560/3: Adenosquamous carcinoma	33	22	100	0	0	IA	T1	75-79 years	2nd of 2 or more primaries	No	Yes	2	3	0	Hospital inpatient/outpatient or clinic	988	Blank(s)	Blank(s)	Blank(s)	Other Cause of Death	1 to 3 regional lymph nodes removed	None; diagnosed at autopsy	#NULL!	#NULL!	Surgery performed	1	0	2	N0
1	2013	1	1	0	0	0	62	0	0	1	1	2	0	T1	M1	57184637	Non-Spanish-Hispanic-Latino	C34.2-Middle lobe, lung	8560	8560/3: Adenosquamous carcinoma	30	24	100	0	0	IV	T1	80-84 years	2nd of 2 or more primaries	No	Yes	2	2	0	Hospital inpatient/outpatient or clinic	20	0	Blank(s)	Blank(s)	Alive	1 to 3 regional lymph nodes removed	None; diagnosed at autopsy	#NULL!	#NULL!	Surgery performed	1	0	2	N0
1	2008	1	1	0	0	0	83	1	0	5	1	6	0	T1	M0	57198373	Non-Spanish-Hispanic-Latino	C34.1-Upper lobe, lung	8560	8560/3: Adenosquamous carcinoma	30	24	100	0	0	IA	T1	75-79 years	2nd of 2 or more primaries	No	Yes	2	2	0	Hospital inpatient/outpatient or clinic	988	Blank(s)	Blank(s)	Blank(s)	Diseases of Heart	4 or more regional lymph nodes removed	None; diagnosed at autopsy	#NULL!	#NULL!	Surgery performed	1	0	2	N0
0	2013	1	1	0	0	0	1	1	1	1	1	4	0	T1	M0	57233514	Non-Spanish-Hispanic-Latino	C34.1-Upper lobe, lung	8560	8560/3: Adenosquamous carcinoma	33	14	100	0	0	IA	T1	85+ years	2nd of 2 or more primaries	No	Yes	2	2	0	Hospital inpatient/outpatient or clinic	0	0	Blank(s)	Blank(s)	Prostate	4 or more regional lymph nodes removed	None; diagnosed at autopsy	#NULL!	#NULL!	Surgery performed	1	0	2	N0
0	2010	1	1	0	0	0	100	0	0	1	1	9	0	T2b	M0	57298768	Non-Spanish-Hispanic-Latino	C34.1-Upper lobe, lung	8560	8560/3: Adenosquamous carcinoma	33	45	410	0	0	IB	T2	80-84 years	2nd of 2 or more primaries	No	Yes	2	2	0	Hospital inpatient/outpatient or clinic	0	0	Blank(s)	Blank(s)	Alive	4 or more regional lymph nodes removed	None; diagnosed at autopsy	#NULL!	#NULL!	Surgery performed	1	0	2	N0
0	2008	1	1	0	0	0	50	1	1	2	1	9	0	T1	M0	57364425	Non-Spanish-Hispanic-Latino	C34.1-Upper lobe, lung	8560	8560/3: Adenosquamous carcinoma	33	18	200	0	0	IB	T2	70-74 years	2nd of 2 or more primaries	No	Yes	2	3	0	Hospital inpatient/outpatient or clinic	988	Blank(s)	Blank(s)	Blank(s)	Other Cause of Death	4 or more regional lymph nodes removed	None; diagnosed at autopsy	#NULL!	#NULL!	Surgery performed	1	0	2	N0
1	2004	1	1	0	0	1	35	1	1	2	1	3	0	T2a	M0	57367574	Non-Spanish-Hispanic-Latino	C34.1-Upper lobe, lung	8560	8560/3: Adenosquamous carcinoma	30	30	450	0	0	IB	T2	75-79 years	One primary only	Yes	Yes	1	1	0	Hospital inpatient/outpatient or clinic	988	Blank(s)	Blank(s)	Blank(s)	Lung and Bronchus	1 to 3 regional lymph nodes removed	None; diagnosed at autopsy	#NULL!	#NULL!	Surgery performed	1	0	2	N0
1	2004	1	1	0	0	1	45	1	0	2	0	1	0	T1	M0	57372907	Non-Spanish-Hispanic-Latino	C34.3-Lower lobe, lung	8560	8560/3: Adenosquamous carcinoma	30	17	100	0	0	IA	T1	55-59 years	One primary only	Yes	Yes	1	1	0	Hospital inpatient/outpatient or clinic	988	Blank(s)	Blank(s)	Blank(s)	Lung and Bronchus	1 to 3 regional lymph nodes removed	None; diagnosed at autopsy	#NULL!	#NULL!	Surgery performed	1	0	2	N0
1	2004	1	1	0	0	1	96	1	0	1	1	2	0	T3	M0	57373878	Non-Spanish-Hispanic-Latino	C34.2-Middle lobe, lung	8560	8560/3: Adenosquamous carcinoma	33	65	200	0	0	IB	T2	65-69 years	1st of 2 or more primaries	Yes	Yes	1	2	0	Hospital inpatient/outpatient or clinic	988	Blank(s)	Blank(s)	Blank(s)	Lung and Bronchus	Number of regional lymph nodes removed unknown	None; diagnosed at autopsy	#NULL!	#NULL!	Surgery performed	1	0	2	N0
1	2004	1	1	0	0	0	3	1	0	5	1	1	0	T2a	M0	57375383	Non-Spanish-Hispanic-Latino	C34.2-Middle lobe, lung	8560	8560/3: Adenosquamous carcinoma	30	40	200	0	0	IB	T2	80-84 years	One primary only	Yes	Yes	1	1	0	Hospital inpatient/outpatient or clinic	988	Blank(s)	Blank(s)	Blank(s)	Septicemia	1 to 3 regional lymph nodes removed	None; diagnosed at autopsy	#NULL!	#NULL!	Surgery performed	1	0	2	N0
1	2004	1	1	0	0	0	25	1	1	2	1	5	0	T2b	M0	57376069	Non-Spanish-Hispanic-Latino	C34.3-Lower lobe, lung	8560	8560/3: Adenosquamous carcinoma	30	50	400	0	0	IB	T2	65-69 years	One primary only	Yes	Yes	1	1	0	Hospital inpatient/outpatient or clinic	988	Blank(s)	Blank(s)	Blank(s)	Chronic Obstructive Pulmonary Disease and Allied Cond	Biopsy or aspiration of regional lymph node, NOS	None; diagnosed at autopsy	#NULL!	#NULL!	Surgery performed	1	0	2	N0
1	2004	1	1	0	0	1	78	1	1	2	0	4	0	T1	M0	57379827	Non-Spanish-Hispanic-Latino	C34.1-Upper lobe, lung	8560	8560/3: Adenosquamous carcinoma	33	25	300	0	0	IA	T1	60-64 years	1st of 2 or more primaries	Yes	Yes	1	3	0	Hospital inpatient/outpatient or clinic	988	Blank(s)	Blank(s)	Blank(s)	Lung and Bronchus	4 or more regional lymph nodes removed	None; diagnosed at autopsy	#NULL!	#NULL!	Surgery performed	1	0	2	N0
0	2004	1	1	0	1	1	122	1	1	2	0	6	0	T2a	M0	57379900	Non-Spanish-Hispanic-Latino	C34.3-Lower lobe, lung	8560	8560/3: Adenosquamous carcinoma	30	25	400	0	0	IB	T2	60-64 years	One primary only	Yes	Yes	1	1	0	Hospital inpatient/outpatient or clinic	988	Blank(s)	Blank(s)	Blank(s)	Lung and Bronchus	4 or more regional lymph nodes removed	None; diagnosed at autopsy	#NULL!	#NULL!	Surgery performed	1	0	2	N0
1	2007	1	1	1	0	0	133	0	0	1	1	3	0	T2a	M0	57382366	Non-Spanish-Hispanic-Latino	C34.1-Upper lobe, lung	8560	8560/3: Adenosquamous carcinoma	30	30	450	0	0	IB	T2	70-74 years	2nd of 2 or more primaries	No	Yes	2	2	0	Hospital inpatient/outpatient or clinic	988	Blank(s)	Blank(s)	Blank(s)	Alive	1 to 3 regional lymph nodes removed	None; diagnosed at autopsy	#NULL!	#NULL!	Surgery performed	1	0	2	N0
1	2004	1	1	0	0	0	1	1	1	2	1	9	0	T2b	M0	57386888	Non-Spanish-Hispanic-Latino	C34.3-Lower lobe, lung	8560	8560/3: Adenosquamous carcinoma	33	995	210	0	0	IB	T2	75-79 years	One primary only	Yes	Yes	1	1	0	Hospital inpatient/outpatient or clinic	988	Blank(s)	Blank(s)	Blank(s)	Chronic Obstructive Pulmonary Disease and Allied Cond	4 or more regional lymph nodes removed	None; diagnosed at autopsy	#NULL!	#NULL!	Surgery performed	1	0	2	N0
0	2004	1	1	0	0	0	9	1	1	1	1	1	0	T2a	M0	57393116	Non-Spanish-Hispanic-Latino	C34.3-Lower lobe, lung	8560	8560/3: Adenosquamous carcinoma	30	28	450	0	0	IB	T2	75-79 years	2nd of 2 or more primaries	No	Yes	2	2	0	Hospital inpatient/outpatient or clinic	988	Blank(s)	Blank(s)	Blank(s)	Miscellaneous Malignant Cancer	1 to 3 regional lymph nodes removed	None; diagnosed at autopsy	#NULL!	#NULL!	Surgery performed	1	0	2	N0
0	2013	1	1	0	0	1	8	1	0	2	1	6	0	T1	M0	57410997	Non-Spanish-Hispanic-Latino	C34.3-Lower lobe, lung	8560	8560/3: Adenosquamous carcinoma	33	30	100	0	0	IA	T1	80-84 years	2nd of 2 or more primaries	No	Yes	2	2	0	Hospital inpatient/outpatient or clinic	0	0	Blank(s)	Blank(s)	Lung and Bronchus	4 or more regional lymph nodes removed	None; diagnosed at autopsy	#NULL!	#NULL!	Surgery performed	1	0	2	N0
1	2005	1	1	0	0	1	15	1	1	2	0	6	0	T2a	M0	57418290	Non-Spanish-Hispanic-Latino	C34.3-Lower lobe, lung	8560	8560/3: Adenosquamous carcinoma	33	25	450	0	0	IB	T2	40-44 years	One primary only	Yes	Yes	1	1	0	Hospital inpatient/outpatient or clinic	988	Blank(s)	Blank(s)	Blank(s)	Lung and Bronchus	4 or more regional lymph nodes removed	None; diagnosed at autopsy	#NULL!	#NULL!	Surgery performed	1	0	2	N0
0	2004	1	1	0	0	0	2	1	1	1	1	1	0	T1	M0	57429296	Non-Spanish-Hispanic-Latino	C34.1-Upper lobe, lung	8560	8560/3: Adenosquamous carcinoma	30	15	110	0	0	IA	T1	70-74 years	One primary only	Yes	Yes	1	1	0	Hospital inpatient/outpatient or clinic	988	Blank(s)	Blank(s)	Blank(s)	Symptoms, Signs and Ill-Defined Conditions	1 to 3 regional lymph nodes removed	None; diagnosed at autopsy	#NULL!	#NULL!	Surgery performed	1	0	2	N0
1	2012	2	1	0	0	0	76	0	0	2	1	7	0	T1	M0	57449383	Non-Spanish-Hispanic-Latino	C34.1-Upper lobe, lung	8560	8560/3: Adenosquamous carcinoma	33	14	115	0	0	IA	T1	70-74 years	2nd of 2 or more primaries	No	Yes	2	2	0	Hospital inpatient/outpatient or clinic	0	0	Blank(s)	Blank(s)	Alive	4 or more regional lymph nodes removed	None; diagnosed at autopsy	#NULL!	#NULL!	Surgery performed	1	0	2	N0
0	2005	1	1	0	0	1	34	1	0	2	0	6	0	T2a	M0	57451093	Non-Spanish-Hispanic-Latino	C34.3-Lower lobe, lung	8560	8560/3: Adenosquamous carcinoma	33	27	450	0	0	IB	T2	55-59 years	One primary only	Yes	Yes	1	1	0	Hospital inpatient/outpatient or clinic	988	Blank(s)	Blank(s)	Blank(s)	Lung and Bronchus	4 or more regional lymph nodes removed	None; diagnosed at autopsy	#NULL!	#NULL!	Surgery performed	1	0	2	N0
1	2006	1	1	0	1	1	130	1	0	2	0	6	0	T2b	M0	57452168	Non-Spanish-Hispanic-Latino	C34.3-Lower lobe, lung	8560	8560/3: Adenosquamous carcinoma	30	44	200	0	0	IB	T2	55-59 years	2nd of 2 or more primaries	No	Yes	2	3	0	Hospital inpatient/outpatient or clinic	988	Blank(s)	Blank(s)	Blank(s)	Lung and Bronchus	4 or more regional lymph nodes removed	None; diagnosed at autopsy	#NULL!	#NULL!	Surgery performed	1	0	2	N0
1	2006	1	1	0	0	0	19	1	0	1	0	5	0	T2a	M0	57461425	Non-Spanish-Hispanic-Latino	C34.3-Lower lobe, lung	8560	8560/3: Adenosquamous carcinoma	33	39	100	0	0	IB	T2	60-64 years	One primary only	Yes	Yes	1	1	0	Hospital inpatient/outpatient or clinic	988	Blank(s)	Blank(s)	Blank(s)	Diseases of Heart	4 or more regional lymph nodes removed	None; diagnosed at autopsy	#NULL!	#NULL!	Surgery performed	1	0	2	N0
1	2006	1	1	1	1	1	41	1	1	2	0	2	0	T1	M0	57462627	Non-Spanish-Hispanic-Latino	C34.2-Middle lobe, lung	8560	8560/3: Adenosquamous carcinoma	30	26	100	0	0	IA	T1	55-59 years	2nd of 2 or more primaries	No	Yes	1	2	0	Hospital inpatient/outpatient or clinic	988	Blank(s)	Blank(s)	Blank(s)	Lung and Bronchus	1 to 3 regional lymph nodes removed	None; diagnosed at autopsy	#NULL!	#NULL!	Surgery performed	1	0	2	N0
1	2006	1	1	0	0	1	82	1	0	2	1	2	0	T3	M0	57466899	Non-Spanish-Hispanic-Latino	C34.3-Lower lobe, lung	8560	8560/3: Adenosquamous carcinoma	33	59	100	0	0	IB	T2	75-79 years	One primary only	Yes	Yes	1	1	0	Hospital inpatient/outpatient or clinic	988	Blank(s)	Blank(s)	Blank(s)	Lung and Bronchus	1 to 3 regional lymph nodes removed	None; diagnosed at autopsy	#NULL!	#NULL!	Surgery performed	1	0	2	N0
1	2005	1	1	0	0	0	161	0	1	1	1	4	0	T1	M0	57470691	Non-Spanish-Hispanic-Latino	C34.3-Lower lobe, lung	8560	8560/3: Adenosquamous carcinoma	33	17	200	0	0	IB	T2	65-69 years	One primary only	Yes	Yes	1	1	0	Hospital inpatient/outpatient or clinic	988	Blank(s)	Blank(s)	Blank(s)	Alive	4 or more regional lymph nodes removed	None; diagnosed at autopsy	#NULL!	#NULL!	Surgery performed	1	0	2	N0
1	2006	1	1	0	0	1	120	1	1	1	1	6	0	T1	M0	57474202	Non-Spanish-Hispanic-Latino	C34.1-Upper lobe, lung	8560	8560/3: Adenosquamous carcinoma	33	15	100	0	0	IA	T1	75-79 years	2nd of 2 or more primaries	No	Yes	2	2	0	Hospital inpatient/outpatient or clinic	988	Blank(s)	Blank(s)	Blank(s)	Lung and Bronchus	4 or more regional lymph nodes removed	None; diagnosed at autopsy	#NULL!	#NULL!	Surgery performed	1	0	2	N0
1	2006	1	1	0	0	0	90	1	0	5	1	2	0	T3	M0	57477348	Non-Spanish-Hispanic-Latino	C34.1-Upper lobe, lung	8560	8560/3: Adenosquamous carcinoma	33	21	650	0	0	IIIB	T4	70-74 years	One primary only	Yes	Yes	1	1	0	Hospital inpatient/outpatient or clinic	988	Blank(s)	Blank(s)	Blank(s)	Chronic Obstructive Pulmonary Disease and Allied Cond	1 to 3 regional lymph nodes removed	None; diagnosed at autopsy	#NULL!	#NULL!	Surgery performed	1	0	2	N0
0	2006	1	1	1	1	1	11	1	0	2	1	7	0	T4	M0	57479934	Non-Spanish-Hispanic-Latino	C34.1-Upper lobe, lung	8560	8560/3: Adenosquamous carcinoma	46	80	600	0	0	IIB	T3	70-74 years	One primary only	Yes	Yes	1	1	0	Hospital inpatient/outpatient or clinic	988	Blank(s)	Blank(s)	Blank(s)	Lung and Bronchus	4 or more regional lymph nodes removed	None; diagnosed at autopsy	#NULL!	#NULL!	Surgery performed	1	0	2	N0
1	2008	1	1	0	0	1	114	1	0	1	0	6	0	T1	M0	57480363	Non-Spanish-Hispanic-Latino	C34.1-Upper lobe, lung	8560	8560/3: Adenosquamous carcinoma	33	10	100	0	0	IA	T1	60-64 years	2nd of 2 or more primaries	No	Yes	2	4	0	Hospital inpatient/outpatient or clinic	988	Blank(s)	Blank(s)	Blank(s)	Lung and Bronchus	4 or more regional lymph nodes removed	None; diagnosed at autopsy	#NULL!	#NULL!	Surgery performed	1	0	2	N0
0	2007	2	1	0	1	0	136	0	1	1	0	3	0	T1	M0	57488062	Non-Spanish-Hispanic-Latino	C34.1-Upper lobe, lung	8560	8560/3: Adenosquamous carcinoma	33	18	100	0	0	IA	T1	60-64 years	2nd of 2 or more primaries	No	Yes	2	3	0	Hospital inpatient/outpatient or clinic	988	Blank(s)	Blank(s)	Blank(s)	Alive	1 to 3 regional lymph nodes removed	None; diagnosed at autopsy	#NULL!	#NULL!	Surgery performed	1	0	2	N0
0	2006	1	1	0	0	0	126	1	1	2	1	2	0	T2a	M0	57491652	Non-Spanish-Hispanic-Latino	C34.1-Upper lobe, lung	8560	8560/3: Adenosquamous carcinoma	30	35	100	0	0	IB	T2	75-79 years	One primary only	Yes	Yes	1	1	0	Hospital inpatient/outpatient or clinic	988	Blank(s)	Blank(s)	Blank(s)	Diseases of Heart	1 to 3 regional lymph nodes removed	None; diagnosed at autopsy	#NULL!	#NULL!	Surgery performed	1	0	2	N0
0	2007	1	1	1	1	1	14	1	1	2	1	3	0	T4	M0	57519613	Non-Spanish-Hispanic-Latino	C34.3-Lower lobe, lung	8560	8560/3: Adenosquamous carcinoma	33	65	600	0	0	IIB	T3	75-79 years	One primary only	Yes	Yes	1	1	0	Hospital inpatient/outpatient or clinic	988	Blank(s)	Blank(s)	Blank(s)	Lung and Bronchus	4 or more regional lymph nodes removed	None; diagnosed at autopsy	#NULL!	#NULL!	Surgery performed	1	0	2	N0
0	2007	1	1	0	0	1	11	1	1	2	0	1	0	T3	M0	57522909	Non-Spanish-Hispanic-Latino	C34.1-Upper lobe, lung	8560	8560/3: Adenosquamous carcinoma	30	62	450	0	0	IB	T2	60-64 years	One primary only	Yes	Yes	1	1	0	Hospital inpatient/outpatient or clinic	988	Blank(s)	Blank(s)	Blank(s)	Lung and Bronchus	1 to 3 regional lymph nodes removed	None; diagnosed at autopsy	#NULL!	#NULL!	Surgery performed	1	0	2	N0
1	2007	1	1	0	0	1	35	1	2	2	1	5	0	T1	M0	57526205	Non-Spanish-Hispanic-Latino	C34.1-Upper lobe, lung	8560	8560/3: Adenosquamous carcinoma	33	15	100	0	0	IA	T1	70-74 years	1st of 2 or more primaries	Yes	Yes	1	2	0	Hospital inpatient/outpatient or clinic	988	Blank(s)	Blank(s)	Blank(s)	Lung and Bronchus	4 or more regional lymph nodes removed	None; diagnosed at autopsy	#NULL!	#NULL!	Surgery performed	1	0	2	N0
0	2007	1	1	0	0	1	21	1	1	1	0	2	0	T2b	M0	57530178	Non-Spanish-Hispanic-Latino	C34.3-Lower lobe, lung	8560	8560/3: Adenosquamous carcinoma	30	50	450	0	0	IB	T2	60-64 years	One primary only	Yes	Yes	1	1	0	Hospital inpatient/outpatient or clinic	988	Blank(s)	Blank(s)	Blank(s)	Lung and Bronchus	1 to 3 regional lymph nodes removed	None; diagnosed at autopsy	#NULL!	#NULL!	Surgery performed	1	0	2	N0
1	2007	1	1	0	0	0	49	1	0	2	1	3	0	T2a	M0	57532015	Non-Spanish-Hispanic-Latino	C34.2-Middle lobe, lung	8560	8560/3: Adenosquamous carcinoma	33	28	450	0	0	IB	T2	65-69 years	One primary only	Yes	Yes	1	1	0	Hospital inpatient/outpatient or clinic	988	Blank(s)	Blank(s)	Blank(s)	Miscellaneous Malignant Cancer	1 to 3 regional lymph nodes removed	None; diagnosed at autopsy	#NULL!	#NULL!	Surgery performed	1	0	2	N0
0	2006	1	1	0	0	1	79	1	0	5	0	6	0	T2a	M0	57546754	Non-Spanish-Hispanic-Latino	C34.1-Upper lobe, lung	8560	8560/3: Adenosquamous carcinoma	33	15	400	0	0	IB	T2	60-64 years	1st of 2 or more primaries	Yes	Yes	1	2	0	Hospital inpatient/outpatient or clinic	988	Blank(s)	Blank(s)	Blank(s)	Lung and Bronchus	4 or more regional lymph nodes removed	None; diagnosed at autopsy	#NULL!	#NULL!	Surgery performed	1	0	2	N0
0	2008	1	1	0	0	1	26	1	1	2	0	5	0	T2a	M0	57546948	Non-Spanish-Hispanic-Latino	C34.1-Upper lobe, lung	8560	8560/3: Adenosquamous carcinoma	33	38	450	0	0	IB	T2	60-64 years	1st of 2 or more primaries	Yes	Yes	1	2	0	Hospital inpatient/outpatient or clinic	988	Blank(s)	Blank(s)	Blank(s)	Lung and Bronchus	4 or more regional lymph nodes removed	None; diagnosed at autopsy	#NULL!	#NULL!	Surgery performed	1	0	2	N0
1	2008	1	1	1	0	1	37	1	1	2	0	3	0	T1	M0	57559214	Non-Spanish-Hispanic-Latino	C34.1-Upper lobe, lung	8560	8560/3: Adenosquamous carcinoma	30	30	100	0	0	IA	T1	60-64 years	One primary only	Yes	Yes	1	1	0	Hospital inpatient/outpatient or clinic	988	Blank(s)	Blank(s)	Blank(s)	Lung and Bronchus	1 to 3 regional lymph nodes removed	None; diagnosed at autopsy	#NULL!	#NULL!	Surgery performed	1	0	2	N0
1	2007	1	1	0	0	0	141	0	0	1	1	2	0	T1	M0	57564532	Non-Spanish-Hispanic-Latino	C34.2-Middle lobe, lung	8560	8560/3: Adenosquamous carcinoma	33	10	100	0	0	IA	T1	75-79 years	One primary only	Yes	Yes	1	1	0	Hospital inpatient/outpatient or clinic	988	Blank(s)	Blank(s)	Blank(s)	Alive	1 to 3 regional lymph nodes removed	None; diagnosed at autopsy	#NULL!	#NULL!	Surgery performed	1	0	2	N0
0	2008	1	1	0	0	1	18	1	1	2	1	8	0	T1	M0	57565400	Non-Spanish-Hispanic-Latino	C34.1-Upper lobe, lung	8560	8560/3: Adenosquamous carcinoma	30	21	100	0	0	IA	T1	65-69 years	One primary only	Yes	Yes	1	1	0	Hospital inpatient/outpatient or clinic	988	Blank(s)	Blank(s)	Blank(s)	Lung and Bronchus	4 or more regional lymph nodes removed	None; diagnosed at autopsy	#NULL!	#NULL!	Surgery performed	1	0	2	N0
1	2008	1	1	0	0	1	81	1	0	1	0	7	0	T3	M0	57566577	Non-Spanish-Hispanic-Latino	C34.1-Upper lobe, lung	8560	8560/3: Adenosquamous carcinoma	30	55	200	0	0	IB	T2	50-54 years	2nd of 2 or more primaries	No	Yes	2	2	0	Hospital inpatient/outpatient or clinic	988	Blank(s)	Blank(s)	Blank(s)	Lung and Bronchus	4 or more regional lymph nodes removed	None; diagnosed at autopsy	#NULL!	#NULL!	Surgery performed	1	0	2	N0
0	2008	1	1	0	1	1	6	1	1	2	1	8	0	T4	M0	57571461	Non-Spanish-Hispanic-Latino	C34.3-Lower lobe, lung	8560	8560/3: Adenosquamous carcinoma	30	75	720	0	0	IIIB	T4	70-74 years	One primary only	Yes	Yes	1	1	0	Hospital inpatient/outpatient or clinic	988	Blank(s)	Blank(s)	Blank(s)	Lung and Bronchus	4 or more regional lymph nodes removed	None; diagnosed at autopsy	#NULL!	#NULL!	Surgery performed	1	0	2	N0
1	2014	1	1	0	1	1	9	1	0	2	1	7	0	T4	M0	57605776	Non-Spanish-Hispanic-Latino	C34.3-Lower lobe, lung	8560	8560/3: Adenosquamous carcinoma	33	95	420	0	0	IB	T2	65-69 years	2nd of 2 or more primaries	No	Yes	2	2	0	Hospital inpatient/outpatient or clinic	0	10	Blank(s)	Blank(s)	Lung and Bronchus	4 or more regional lymph nodes removed	Non-primary surgical procedure to other regional sites	#NULL!	#NULL!	Surgery performed	1	0	2	N0
0	2009	1	1	0	1	0	115	0	1	5	1	9	0	T4	M0	57610073	Non-Spanish-Hispanic-Latino	C34.3-Lower lobe, lung	8560	8560/3: Adenosquamous carcinoma	33	45	600	0	0	IIB	T3	70-74 years	2nd of 2 or more primaries	No	Yes	1	2	0	Hospital inpatient/outpatient or clinic	988	Blank(s)	Blank(s)	Blank(s)	Alive	4 or more regional lymph nodes removed	None; diagnosed at autopsy	#NULL!	#NULL!	Surgery performed	1	0	2	N0
0	2009	1	1	0	0	0	93	1	0	2	1	3	0	T1	M0	57618897	Non-Spanish-Hispanic-Latino	C34.1-Upper lobe, lung	8560	8560/3: Adenosquamous carcinoma	33	25	100	0	0	IA	T1	70-74 years	One primary only	Yes	Yes	1	1	0	Hospital inpatient/outpatient or clinic	988	Blank(s)	Blank(s)	Blank(s)	Diabetes Mellitus	1 to 3 regional lymph nodes removed	None; diagnosed at autopsy	#NULL!	#NULL!	Surgery performed	1	0	2	N0
0	2010	1	1	0	0	0	106	0	0	2	1	4	0	T1	M0	57639692	Non-Spanish-Hispanic-Latino	C34.3-Lower lobe, lung	8560	8560/3: Adenosquamous carcinoma	33	14	100	0	0	IA	T1	75-79 years	1st of 2 or more primaries	Yes	Yes	1	2	0	Hospital inpatient/outpatient or clinic	0	0	Blank(s)	Blank(s)	Alive	4 or more regional lymph nodes removed	None; diagnosed at autopsy	#NULL!	#NULL!	Surgery performed	1	0	2	N0
1	2009	1	1	0	0	0	35	1	1	1	1	2	0	T1	M0	57641374	Non-Spanish-Hispanic-Latino	C34.2-Middle lobe, lung	8560	8560/3: Adenosquamous carcinoma	33	27	100	0	0	IA	T1	65-69 years	One primary only	Yes	Yes	1	1	0	Hospital inpatient/outpatient or clinic	0	Blank(s)	Blank(s)	Blank(s)	Diabetes Mellitus	1 to 3 regional lymph nodes removed	None; diagnosed at autopsy	#NULL!	#NULL!	Surgery performed	1	0	2	N0
0	2010	1	1	0	0	0	104	0	1	5	1	3	0	T2a	M0	57650491	Non-Spanish-Hispanic-Latino	C34.2-Middle lobe, lung	8560	8560/3: Adenosquamous carcinoma	30	15	410	0	0	IB	T2	75-79 years	One primary only	Yes	Yes	1	1	0	Hospital inpatient/outpatient or clinic	0	0	Blank(s)	Blank(s)	Alive	1 to 3 regional lymph nodes removed	None; diagnosed at autopsy	#NULL!	#NULL!	Surgery performed	1	0	2	N0
1	2010	1	1	0	1	1	21	1	0	2	1	5	0	T2a	M0	57651089	Non-Spanish-Hispanic-Latino	C34.2-Middle lobe, lung	8560	8560/3: Adenosquamous carcinoma	30	30	420	0	0	IB	T2	75-79 years	One primary only	Yes	Yes	1	1	0	Hospital inpatient/outpatient or clinic	0	10	Blank(s)	Blank(s)	Lung and Bronchus	4 or more regional lymph nodes removed	None; diagnosed at autopsy	#NULL!	#NULL!	Surgery performed	1	0	2	N0
1	2010	1	1	1	1	0	104	0	0	2	0	6	0	T4	M0	57651135	Non-Spanish-Hispanic-Latino	C34.1-Upper lobe, lung	8560	8560/3: Adenosquamous carcinoma	33	20	600	0	0	IIB	T3	60-64 years	1st of 2 or more primaries	Yes	Yes	1	2	0	Hospital inpatient/outpatient or clinic	0	30	Blank(s)	Blank(s)	Alive	4 or more regional lymph nodes removed	None; diagnosed at autopsy	#NULL!	#NULL!	Surgery performed	1	0	2	N0
0	2010	1	1	0	0	1	26	1	1	1	1	5	0	T1	M0	57659921	Non-Spanish-Hispanic-Latino	C34.3-Lower lobe, lung	8560	8560/3: Adenosquamous carcinoma	30	15	100	0	0	IA	T1	70-74 years	One primary only	Yes	Yes	1	1	0	Hospital inpatient/outpatient or clinic	0	0	Blank(s)	Blank(s)	Lung and Bronchus	4 or more regional lymph nodes removed	None; diagnosed at autopsy	#NULL!	#NULL!	Surgery performed	1	0	2	N0
0	2010	1	1	0	0	0	101	0	0	2	0	3	0	T2a	M0	57661500	Non-Spanish-Hispanic-Latino	C34.1-Upper lobe, lung	8560	8560/3: Adenosquamous carcinoma	30	15	420	0	0	IB	T2	55-59 years	One primary only	Yes	Yes	1	1	0	Hospital inpatient/outpatient or clinic	0	10	Blank(s)	Blank(s)	Alive	1 to 3 regional lymph nodes removed	None; diagnosed at autopsy	#NULL!	#NULL!	Surgery performed	1	0	2	N0
0	2010	1	1	0	0	0	76	1	1	1	1	9	0	T1	M1	57670523	Non-Spanish-Hispanic-Latino	C34.1-Upper lobe, lung	8560	8560/3: Adenosquamous carcinoma	33	25	100	0	0	IV	T1	70-74 years	One primary only	Yes	Yes	1	1	0	Hospital inpatient/outpatient or clinic	20	0	Blank(s)	Blank(s)	Diseases of Heart	4 or more regional lymph nodes removed	Non-primary surgical procedure performed	#NULL!	#NULL!	Surgery performed	1	0	2	N0
0	2010	1	1	0	0	1	15	1	1	2	0	8	0	T4	M0	57680321	Non-Spanish-Hispanic-Latino	C34.1-Upper lobe, lung	8560	8560/3: Adenosquamous carcinoma	45	92	600	0	0	IIB	T3	55-59 years	One primary only	Yes	Yes	1	1	0	Hospital inpatient/outpatient or clinic	0	30	Blank(s)	Blank(s)	Lung and Bronchus	4 or more regional lymph nodes removed	None; diagnosed at autopsy	#NULL!	#NULL!	Surgery performed	1	0	2	N0
1	2010	1	1	0	0	0	100	0	0	1	0	8	0	T1	M0	57682971	Non-Spanish-Hispanic-Latino	C34.1-Upper lobe, lung	8560	8560/3: Adenosquamous carcinoma	33	15	100	0	0	IA	T1	55-59 years	One primary only	Yes	Yes	1	1	0	Hospital inpatient/outpatient or clinic	0	0	Blank(s)	Blank(s)	Alive	4 or more regional lymph nodes removed	None; diagnosed at autopsy	#NULL!	#NULL!	Surgery performed	1	0	2	N0
0	2011	1	1	0	0	0	93	0	1	1	1	8	0	T2a	M0	57692718	Non-Spanish-Hispanic-Latino	C34.1-Upper lobe, lung	8560	8560/3: Adenosquamous carcinoma	33	20	420	0	0	IB	T2	70-74 years	One primary only	Yes	Yes	1	1	0	Hospital inpatient/outpatient or clinic	0	20	Blank(s)	Blank(s)	Alive	4 or more regional lymph nodes removed	None; diagnosed at autopsy	#NULL!	#NULL!	Surgery performed	1	0	2	N0
1	2010	1	1	0	0	0	97	0	0	1	1	7	0	T1	M0	57696054	Non-Spanish-Hispanic-Latino	C34.1-Upper lobe, lung	8560	8560/3: Adenosquamous carcinoma	30	25	300	0	0	IA	T1	70-74 years	One primary only	Yes	Yes	1	1	0	Hospital inpatient/outpatient or clinic	0	0	Blank(s)	Blank(s)	Alive	4 or more regional lymph nodes removed	None; diagnosed at autopsy	#NULL!	#NULL!	Surgery performed	1	0	2	N0
1	2011	1	1	0	0	0	63	1	0	2	1	9	0	T2a	M0	57696766	Non-Spanish-Hispanic-Latino	C34.1-Upper lobe, lung	8560	8560/3: Adenosquamous carcinoma	33	40	420	0	0	IB	T2	70-74 years	2nd of 2 or more primaries	No	Yes	2	2	0	Hospital inpatient/outpatient or clinic	0	20	Blank(s)	Blank(s)	Chronic Obstructive Pulmonary Disease and Allied Cond	4 or more regional lymph nodes removed	None; diagnosed at autopsy	#NULL!	#NULL!	Surgery performed	1	0	2	N0
0	2011	2	1	0	0	1	31	1	1	1	1	7	0	T2a	M0	57715583	Non-Spanish-Hispanic-Latino	C34.1-Upper lobe, lung	8560	8560/3: Adenosquamous carcinoma	33	40	100	0	0	IB	T2	65-69 years	1st of 2 or more primaries	Yes	Yes	1	3	0	Hospital inpatient/outpatient or clinic	0	0	Blank(s)	Blank(s)	Lung and Bronchus	4 or more regional lymph nodes removed	None; diagnosed at autopsy	#NULL!	#NULL!	Surgery performed	1	0	2	N0
0	2012	1	1	0	0	0	82	0	1	1	1	4	0	T1	M0	57722229	Non-Spanish-Hispanic-Latino	C34.1-Upper lobe, lung	8560	8560/3: Adenosquamous carcinoma	33	19	100	0	0	IA	T1	75-79 years	One primary only	Yes	Yes	1	1	0	Hospital inpatient/outpatient or clinic	0	0	Blank(s)	Blank(s)	Alive	4 or more regional lymph nodes removed	None; diagnosed at autopsy	#NULL!	#NULL!	Surgery performed	1	0	2	N0
1	2011	1	1	1	1	0	48	1	1	2	1	3	0	T4	M0	57722978	Non-Spanish-Hispanic-Latino	C34.8-Overlapping lesion of lung	8560	8560/3: Adenosquamous carcinoma	30	83	600	0	0	IIB	T3	65-69 years	One primary only	Yes	Yes	1	1	0	Hospital inpatient/outpatient or clinic	0	30	Blank(s)	Blank(s)	Pneumonia and Influenza	1 to 3 regional lymph nodes removed	None; diagnosed at autopsy	#NULL!	#NULL!	Surgery performed	1	0	2	N0
1	2011	1	1	0	0	0	77	1	1	5	1	7	0	T3	M0	57726328	Non-Spanish-Hispanic-Latino	C34.3-Lower lobe, lung	8560	8560/3: Adenosquamous carcinoma	33	55	420	0	0	IB	T2	65-69 years	1st of 2 or more primaries	Yes	Yes	1	2	0	Hospital inpatient/outpatient or clinic	0	10	Blank(s)	Blank(s)	Chronic Obstructive Pulmonary Disease and Allied Cond	4 or more regional lymph nodes removed	None; diagnosed at autopsy	#NULL!	#NULL!	Surgery performed	1	0	2	N0
0	2012	2	1	0	0	0	82	0	0	2	1	9	0	T4	M0	57732273	Non-Spanish-Hispanic-Latino	C34.1-Upper lobe, lung	8560	8560/3: Adenosquamous carcinoma	33	71	420	0	0	IB	T2	65-69 years	One primary only	Yes	Yes	1	1	0	Hospital inpatient/outpatient or clinic	0	10	Blank(s)	Blank(s)	Alive	4 or more regional lymph nodes removed	None; diagnosed at autopsy	#NULL!	#NULL!	Surgery performed	1	0	2	N0
1	2011	1	1	1	1	1	69	1	1	1	1	6	0	T1	M0	57736643	Non-Spanish-Hispanic-Latino	C34.3-Lower lobe, lung	8560	8560/3: Adenosquamous carcinoma	33	22	100	0	0	IA	T1	70-74 years	1st of 2 or more primaries	Yes	Yes	1	3	0	Hospital inpatient/outpatient or clinic	0	0	Blank(s)	Blank(s)	Lung and Bronchus	4 or more regional lymph nodes removed	None; diagnosed at autopsy	#NULL!	#NULL!	Surgery performed	1	0	2	N0
0	2012	1	1	0	0	1	13	1	0	2	0	2	0	T2b	M0	57766462	Non-Spanish-Hispanic-Latino	C34.1-Upper lobe, lung	8560	8560/3: Adenosquamous carcinoma	33	50	100	0	0	IB	T2	55-59 years	One primary only	Yes	Yes	1	1	0	Hospital inpatient/outpatient or clinic	0	0	Blank(s)	Blank(s)	Lung and Bronchus	1 to 3 regional lymph nodes removed	None; diagnosed at autopsy	#NULL!	#NULL!	Surgery performed	1	0	2	N0
0	2012	1	1	0	0	0	75	0	1	2	1	7	0	T1	M0	57768923	Non-Spanish-Hispanic-Latino	C34.1-Upper lobe, lung	8560	8560/3: Adenosquamous carcinoma	33	13	100	0	0	IA	T1	80-84 years	1st of 2 or more primaries	Yes	Yes	1	2	0	Hospital inpatient/outpatient or clinic	0	0	Blank(s)	Blank(s)	Alive	1 to 3 regional lymph nodes removed	None; diagnosed at autopsy	#NULL!	#NULL!	Surgery performed	1	0	2	N0
0	2013	1	1	0	1	1	11	1	1	2	1	9	0	T4	M0	57772822	Non-Spanish-Hispanic-Latino	C34.1-Upper lobe, lung	8560	8560/3: Adenosquamous carcinoma	33	75	400	0	0	IB	T2	65-69 years	One primary only	Yes	Yes	1	1	0	Hospital inpatient/outpatient or clinic	0	0	Blank(s)	Blank(s)	Lung and Bronchus	1 to 3 regional lymph nodes removed	None; diagnosed at autopsy	#NULL!	#NULL!	Surgery performed	1	0	2	N0
0	2011	1	1	0	0	0	79	1	1	5	0	8	0	T1	M0	57778388	Non-Spanish-Hispanic-Latino	C34.1-Upper lobe, lung	8560	8560/3: Adenosquamous carcinoma	30	15	100	0	0	IA	T1	60-64 years	One primary only	Yes	Yes	1	1	0	Hospital inpatient/outpatient or clinic	0	0	Blank(s)	Blank(s)	Chronic Obstructive Pulmonary Disease and Allied Cond	4 or more regional lymph nodes removed	None; diagnosed at autopsy	#NULL!	#NULL!	Surgery performed	1	0	2	N0
0	2013	1	1	0	0	0	68	0	1	1	0	8	0	T1	M0	57789512	Non-Spanish-Hispanic-Latino	C34.1-Upper lobe, lung	8560	8560/3: Adenosquamous carcinoma	30	17	100	0	0	IA	T1	60-64 years	One primary only	Yes	Yes	1	1	0	Hospital inpatient/outpatient or clinic	0	0	Blank(s)	Blank(s)	Alive	4 or more regional lymph nodes removed	None; diagnosed at autopsy	#NULL!	#NULL!	Surgery performed	1	0	2	N0
0	2013	1	1	0	0	0	65	0	1	1	1	9	0	T2a	M0	57797517	Non-Spanish-Hispanic-Latino	C34.3-Lower lobe, lung	8560	8560/3: Adenosquamous carcinoma	30	22	420	0	0	IB	T2	80-84 years	1st of 2 or more primaries	Yes	Yes	1	2	0	Hospital inpatient/outpatient or clinic	0	10	Blank(s)	Blank(s)	Alive	4 or more regional lymph nodes removed	None; diagnosed at autopsy	#NULL!	#NULL!	Surgery performed	1	0	2	N0
0	2013	1	1	0	0	0	65	0	1	1	1	3	0	T1	M0	57805740	Non-Spanish-Hispanic-Latino	C34.1-Upper lobe, lung	8560	8560/3: Adenosquamous carcinoma	33	20	100	0	0	IA	T1	80-84 years	One primary only	Yes	Yes	1	1	0	Hospital inpatient/outpatient or clinic	0	0	Blank(s)	Blank(s)	Alive	1 to 3 regional lymph nodes removed	None; diagnosed at autopsy	#NULL!	#NULL!	Surgery performed	1	0	2	N0
1	2013	1	1	0	0	0	63	0	0	2	1	5	0	T1	M0	57808628	Non-Spanish-Hispanic-Latino	C34.1-Upper lobe, lung	8560	8560/3: Adenosquamous carcinoma	33	15	100	0	0	IA	T1	80-84 years	One primary only	Yes	Yes	1	1	0	Hospital inpatient/outpatient or clinic	0	0	Blank(s)	Blank(s)	Alive	4 or more regional lymph nodes removed	None; diagnosed at autopsy	#NULL!	#NULL!	Surgery performed	1	0	2	N0
0	2013	1	1	0	0	1	29	1	1	1	1	5	0	T1	M0	57809165	Non-Spanish-Hispanic-Latino	C34.3-Lower lobe, lung	8560	8560/3: Adenosquamous carcinoma	33	17	100	0	0	IA	T1	75-79 years	2nd of 2 or more primaries	No	No	2	3	0	Hospital inpatient/outpatient or clinic	0	0	Blank(s)	Blank(s)	Lung and Bronchus	4 or more regional lymph nodes removed	None; diagnosed at autopsy	#NULL!	#NULL!	Surgery performed	1	0	2	N0
1	2014	1	1	1	0	1	36	1	0	1	1	2	0	T2a	M1	57820870	Non-Spanish-Hispanic-Latino	C34.1-Upper lobe, lung	8560	8560/3: Adenosquamous carcinoma	33	14	430	0	0	IV	T2	75-79 years	One primary only	Yes	Yes	1	1	0	Hospital inpatient/outpatient or clinic	20	0	Blank(s)	Blank(s)	Lung and Bronchus	1 to 3 regional lymph nodes removed	None; diagnosed at autopsy	#NULL!	#NULL!	Surgery performed	1	0	2	N0
0	2014	2	1	0	0	0	55	1	0	2	0	1	0	T1	M0	57828957	Non-Spanish-Hispanic-Latino	C34.1-Upper lobe, lung	8560	8560/3: Adenosquamous carcinoma	30	20	100	0	0	IA	T1	50-54 years	1st of 2 or more primaries	Yes	Yes	1	2	0	Hospital inpatient/outpatient or clinic	0	0	Blank(s)	Blank(s)	Diseases of Heart	1 to 3 regional lymph nodes removed	None; diagnosed at autopsy	#NULL!	#NULL!	Surgery performed	1	0	2	N0
0	2013	1	1	0	0	0	62	0	1	2	1	6	0	T1	M0	57833500	Non-Spanish-Hispanic-Latino	C34.1-Upper lobe, lung	8560	8560/3: Adenosquamous carcinoma	33	19	100	0	0	IA	T1	65-69 years	One primary only	Yes	Yes	1	1	0	Hospital inpatient/outpatient or clinic	0	0	Blank(s)	Blank(s)	Alive	4 or more regional lymph nodes removed	None; diagnosed at autopsy	#NULL!	#NULL!	Surgery performed	1	0	2	N0
0	2013	1	1	1	1	1	37	1	0	1	1	6	0	T2a	M0	57835392	Non-Spanish-Hispanic-Latino	C34.1-Upper lobe, lung	8560	8560/3: Adenosquamous carcinoma	30	19	420	0	0	IB	T2	65-69 years	One primary only	Yes	Yes	1	1	0	Hospital inpatient/outpatient or clinic	0	10	Blank(s)	Blank(s)	Lung and Bronchus	1 to 3 regional lymph nodes removed	None; diagnosed at autopsy	#NULL!	#NULL!	Surgery performed	1	0	2	N0
0	2014	1	1	0	0	1	35	1	1	1	1	2	0	T2a	M0	57840944	Non-Spanish-Hispanic-Latino	C34.3-Lower lobe, lung	8560	8560/3: Adenosquamous carcinoma	33	35	100	0	0	IB	T2	70-74 years	2nd of 2 or more primaries	No	Yes	2	4	0	Hospital inpatient/outpatient or clinic	0	0	Blank(s)	Blank(s)	Lung and Bronchus	1 to 3 regional lymph nodes removed	None; diagnosed at autopsy	#NULL!	#NULL!	Surgery performed	1	0	2	N0
1	2014	1	1	0	0	1	4	1	1	2	1	2	0	T2a	M0	57846637	Non-Spanish-Hispanic-Latino	C34.1-Upper lobe, lung	8560	8560/3: Adenosquamous carcinoma	33	22	410	0	0	IB	T2	75-79 years	One primary only	Yes	Yes	1	1	0	Hospital inpatient/outpatient or clinic	0	0	Blank(s)	Blank(s)	Lung and Bronchus	1 to 3 regional lymph nodes removed	None; diagnosed at autopsy	#NULL!	#NULL!	Surgery performed	1	0	2	N0
0	2013	1	1	1	1	0	47	1	1	2	1	1	0	T2a	M0	57865389	Non-Spanish-Hispanic-Latino	C34.3-Lower lobe, lung	8560	8560/3: Adenosquamous carcinoma	30	40	100	0	0	IIIB	T4	65-69 years	One primary only	Yes	Yes	1	1	0	Hospital inpatient/outpatient or clinic	10	0	Blank(s)	Blank(s)	Chronic Obstructive Pulmonary Disease and Allied Cond	1 to 3 regional lymph nodes removed	None; diagnosed at autopsy	#NULL!	#NULL!	Surgery performed	1	0	2	N0
0	2013	1	1	0	0	0	62	0	1	2	0	2	0	T1	M0	57868791	Non-Spanish-Hispanic-Latino	C34.1-Upper lobe, lung	8560	8560/3: Adenosquamous carcinoma	30	23	100	0	0	IA	T1	55-59 years	One primary only	Yes	Yes	1	1	0	Hospital inpatient/outpatient or clinic	0	0	Blank(s)	Blank(s)	Alive	1 to 3 regional lymph nodes removed	None; diagnosed at autopsy	#NULL!	#NULL!	Surgery performed	1	0	2	N0
0	2014	1	1	0	0	1	1	1	1	2	1	5	0	T2a	M0	57881327	Non-Spanish-Hispanic-Latino	C34.1-Upper lobe, lung	8560	8560/3: Adenosquamous carcinoma	30	27	430	0	0	IB	T2	70-74 years	One primary only	Yes	Yes	1	1	0	Hospital inpatient/outpatient or clinic	0	20	Blank(s)	Blank(s)	Lung and Bronchus	4 or more regional lymph nodes removed	None; diagnosed at autopsy	#NULL!	#NULL!	Surgery performed	1	0	2	N0
0	2015	1	1	0	0	1	28	1	1	1	1	5	0	T1	M0	57899306	Non-Spanish-Hispanic-Latino	C34.1-Upper lobe, lung	8560	8560/3: Adenosquamous carcinoma	33	30	100	0	0	IA	T1	85+ years	One primary only	Yes	Yes	1	1	0	Hospital inpatient/outpatient or clinic	0	998	Blank(s)	Blank(s)	Lung and Bronchus	4 or more regional lymph nodes removed	None; diagnosed at autopsy	#NULL!	#NULL!	Surgery performed	1	0	2	N0
0	2014	1	1	0	1	1	21	1	1	2	1	3	0	T2a	M0	57928500	Non-Spanish-Hispanic-Latino	C34.1-Upper lobe, lung	8560	8560/3: Adenosquamous carcinoma	33	30	420	0	0	IIIB	T4	65-69 years	1st of 2 or more primaries	Yes	Yes	1	2	0	Hospital inpatient/outpatient or clinic	10	10	Blank(s)	Blank(s)	Lung and Bronchus	1 to 3 regional lymph nodes removed	None; diagnosed at autopsy	#NULL!	#NULL!	Surgery performed	1	0	2	N0
1	2006	1	1	0	0	0	146	0	1	1	0	4	0	T1	M0	60179475	Non-Spanish-Hispanic-Latino	C34.3-Lower lobe, lung	8560	8560/3: Adenosquamous carcinoma	33	12	100	0	0	IA	T1	50-54 years	2nd of 2 or more primaries	No	Yes	2	2	0	Hospital inpatient/outpatient or clinic	988	Blank(s)	Blank(s)	Blank(s)	Alive	4 or more regional lymph nodes removed	None; diagnosed at autopsy	#NULL!	#NULL!	Surgery performed	1	0	2	N0
0	2005	1	1	0	0	1	34	1	1	1	1	4	0	T2b	M0	60258416	Non-Spanish-Hispanic-Latino	C34.1-Upper lobe, lung	8560	8560/3: Adenosquamous carcinoma	30	42	100	0	0	IB	T2	65-69 years	One primary only	Yes	Yes	1	1	0	Hospital inpatient/outpatient or clinic	988	Blank(s)	Blank(s)	Blank(s)	Lung and Bronchus	4 or more regional lymph nodes removed	None; diagnosed at autopsy	#NULL!	#NULL!	Surgery performed	1	0	2	N0
0	2005	1	1	0	0	0	47	1	2	1	1	1	0	T1	M0	60259208	Non-Spanish-Hispanic-Latino	C34.3-Lower lobe, lung	8560	8560/3: Adenosquamous carcinoma	33	25	100	0	0	IA	T1	65-69 years	3rd of 3 or more primaries	No	Yes	3	3	0	Hospital inpatient/outpatient or clinic	988	Blank(s)	Blank(s)	Blank(s)	Diseases of Heart	1 to 3 regional lymph nodes removed	Non-primary surgical procedure performed	#NULL!	#NULL!	Surgery performed	1	0	2	N0
0	2005	1	1	0	0	1	82	1	1	1	1	4	0	T1	M0	60270389	Non-Spanish-Hispanic-Latino	C34.1-Upper lobe, lung	8560	8560/3: Adenosquamous carcinoma	33	15	100	0	0	IA	T1	70-74 years	One primary only	Yes	Yes	1	1	0	Hospital inpatient/outpatient or clinic	988	Blank(s)	Blank(s)	Blank(s)	Lung and Bronchus	4 or more regional lymph nodes removed	None; diagnosed at autopsy	#NULL!	#NULL!	Surgery performed	1	0	2	N0
1	2007	1	1	0	0	0	138	0	1	2	0	4	0	T2a	M0	60283419	Non-Spanish-Hispanic-Latino	C34.3-Lower lobe, lung	8560	8560/3: Adenosquamous carcinoma	45	40	100	0	0	IB	T2	60-64 years	One primary only	Yes	Yes	1	1	0	Hospital inpatient/outpatient or clinic	988	Blank(s)	Blank(s)	Blank(s)	Alive	4 or more regional lymph nodes removed	None; diagnosed at autopsy	#NULL!	#NULL!	Surgery performed	1	0	2	N0
1	2007	2	1	0	0	0	142	0	1	1	0	7	0	T1	M0	60379210	Non-Spanish-Hispanic-Latino	C34.1-Upper lobe, lung	8560	8560/3: Adenosquamous carcinoma	33	13	100	0	0	IA	T1	50-54 years	One primary only	Yes	Yes	1	1	0	Hospital inpatient/outpatient or clinic	988	Blank(s)	Blank(s)	Blank(s)	Alive	4 or more regional lymph nodes removed	None; diagnosed at autopsy	#NULL!	#NULL!	Surgery performed	1	0	2	N0
1	2004	1	1	0	0	0	171	0	1	2	0	3	0	T1	M0	60384458	Non-Spanish-Hispanic-Latino	C34.1-Upper lobe, lung	8560	8560/3: Adenosquamous carcinoma	30	19	100	0	0	IA	T1	50-54 years	2nd of 2 or more primaries	No	Yes	2	2	0	Physicians office/private medical practitioner (LMD)	988	Blank(s)	Blank(s)	Blank(s)	Alive	1 to 3 regional lymph nodes removed	None; diagnosed at autopsy	#NULL!	#NULL!	Surgery performed	1	0	2	N0
1	2006	2	1	0	0	1	71	1	0	2	1	7	0	T2a	M0	60386630	Non-Spanish-Hispanic-Latino	C34.3-Lower lobe, lung	8560	8560/3: Adenosquamous carcinoma	30	36	450	0	0	IB	T2	65-69 years	2nd of 2 or more primaries	No	Yes	2	2	0	Hospital inpatient/outpatient or clinic	988	Blank(s)	Blank(s)	Blank(s)	Lung and Bronchus	4 or more regional lymph nodes removed	None; diagnosed at autopsy	#NULL!	#NULL!	Surgery performed	1	0	2	N0
0	2014	2	1	0	0	0	11	1	1	2	1	4	0	T1	M0	60409862	Non-Spanish-Hispanic-Latino	C34.1-Upper lobe, lung	8560	8560/3: Adenosquamous carcinoma	33	27	100	0	0	IA	T1	65-69 years	2nd of 2 or more primaries	No	Yes	2	3	0	Hospital inpatient/outpatient or clinic	0	0	Blank(s)	Blank(s)	Myeloma	4 or more regional lymph nodes removed	None; diagnosed at autopsy	#NULL!	#NULL!	Surgery performed	1	0	2	N0
0	2004	1	1	0	0	0	178	0	1	2	0	1	0	T1	M0	60428470	Non-Spanish-Hispanic-Latino	C34.1-Upper lobe, lung	8560	8560/3: Adenosquamous carcinoma	33	29	100	0	0	IA	T1	60-64 years	One primary only	Yes	Yes	1	1	0	Hospital inpatient/outpatient or clinic	988	Blank(s)	Blank(s)	Blank(s)	Alive	1 to 3 regional lymph nodes removed	None; diagnosed at autopsy	#NULL!	#NULL!	Surgery performed	1	0	2	N0
1	2005	1	1	0	0	0	165	0	1	2	0	7	0	T1	M0	60435625	Non-Spanish-Hispanic-Latino	C34.1-Upper lobe, lung	8560	8560/3: Adenosquamous carcinoma	30	26	100	0	0	IA	T1	50-54 years	1st of 2 or more primaries	Yes	Yes	1	2	0	Hospital inpatient/outpatient or clinic	988	Blank(s)	Blank(s)	Blank(s)	Alive	4 or more regional lymph nodes removed	None; diagnosed at autopsy	#NULL!	#NULL!	Surgery performed	1	0	2	N0
1	2007	2	1	0	0	0	132	0	0	5	1	7	0	T1	M0	60447531	Non-Spanish-Hispanic-Latino	C34.1-Upper lobe, lung	8560	8560/3: Adenosquamous carcinoma	45	12	100	0	0	IA	T1	65-69 years	One primary only	Yes	Yes	1	1	0	Hospital inpatient/outpatient or clinic	988	Blank(s)	Blank(s)	Blank(s)	Alive	4 or more regional lymph nodes removed	None; diagnosed at autopsy	#NULL!	#NULL!	Surgery performed	1	0	2	N0
0	2007	1	1	0	0	1	11	1	0	2	1	1	0	T1	M0	60519473	Non-Spanish-Hispanic-Latino	C34.1-Upper lobe, lung	8560	8560/3: Adenosquamous carcinoma	30	25	100	0	0	IA	T1	65-69 years	2nd of 2 or more primaries	No	Yes	2	3	0	Hospital inpatient/outpatient or clinic	988	Blank(s)	Blank(s)	Blank(s)	Lung and Bronchus	1 to 3 regional lymph nodes removed	None; diagnosed at autopsy	#NULL!	#NULL!	Surgery performed	1	0	2	N0
0	2004	1	1	0	0	1	69	1	1	2	0	1	0	T3	M0	60571801	Non-Spanish-Hispanic-Latino	C34.1-Upper lobe, lung	8560	8560/3: Adenosquamous carcinoma	30	52	100	0	0	IB	T2	50-54 years	One primary only	Yes	Yes	1	1	0	Hospital inpatient/outpatient or clinic	988	Blank(s)	Blank(s)	Blank(s)	Lung and Bronchus	1 to 3 regional lymph nodes removed	None; diagnosed at autopsy	#NULL!	#NULL!	Surgery performed	1	0	2	N0
1	2004	2	1	1	1	1	20	1	1	2	0	2	0	T3	M0	60572369	Non-Spanish-Hispanic-Latino	C34.1-Upper lobe, lung	8560	8560/3: Adenosquamous carcinoma	30	42	650	0	0	IIIB	T4	50-54 years	One primary only	Yes	Yes	1	1	0	Hospital inpatient/outpatient or clinic	988	Blank(s)	Blank(s)	Blank(s)	Lung and Bronchus	1 to 3 regional lymph nodes removed	None; diagnosed at autopsy	#NULL!	#NULL!	Surgery performed	1	0	2	N0
1	2004	1	1	0	0	0	60	1	1	1	1	8	0	T1	M0	60573134	Non-Spanish-Hispanic-Latino	C34.1-Upper lobe, lung	8560	8560/3: Adenosquamous carcinoma	33	17	300	0	0	IA	T1	75-79 years	1st of 2 or more primaries	Yes	Yes	1	2	0	Hospital inpatient/outpatient or clinic	988	Blank(s)	Blank(s)	Blank(s)	Other Acute Leukemia	4 or more regional lymph nodes removed	None; diagnosed at autopsy	#NULL!	#NULL!	Surgery performed	1	0	2	N0
1	2005	1	1	0	1	1	16	1	1	1	0	7	0	T2a	M0	60577726	Non-Spanish-Hispanic-Latino	C34.3-Lower lobe, lung	8560	8560/3: Adenosquamous carcinoma	30	15	450	0	0	IB	T2	60-64 years	One primary only	Yes	Yes	1	1	0	Hospital inpatient/outpatient or clinic	988	Blank(s)	Blank(s)	Blank(s)	Lung and Bronchus	4 or more regional lymph nodes removed	None; diagnosed at autopsy	#NULL!	#NULL!	Surgery performed	1	0	2	N0
1	2010	1	1	1	1	0	23	1	0	2	1	8	0	T4	M0	60579578	Non-Spanish-Hispanic-Latino	C34.1-Upper lobe, lung	8560	8560/3: Adenosquamous carcinoma	30	45	600	0	0	IIB	T3	65-69 years	2nd of 2 or more primaries	No	Yes	2	2	0	Hospital inpatient/outpatient or clinic	0	40	Blank(s)	Blank(s)	Chronic Obstructive Pulmonary Disease and Allied Cond	4 or more regional lymph nodes removed	None; diagnosed at autopsy	#NULL!	#NULL!	Surgery performed	1	0	2	N0
0	2006	1	1	0	0	0	126	1	0	1	0	2	0	T2b	M0	60581104	Non-Spanish-Hispanic-Latino	C34.1-Upper lobe, lung	8560	8560/3: Adenosquamous carcinoma	30	48	450	0	0	IB	T2	45-49 years	One primary only	Yes	Yes	1	1	0	Hospital inpatient/outpatient or clinic	988	Blank(s)	Blank(s)	Blank(s)	Chronic Obstructive Pulmonary Disease and Allied Cond	1 to 3 regional lymph nodes removed	None; diagnosed at autopsy	#NULL!	#NULL!	Surgery performed	1	0	2	N0
1	2006	2	1	0	0	0	145	0	0	2	0	3	0	T1	M0	60583804	Non-Spanish-Hispanic-Latino	C34.1-Upper lobe, lung	8560	8560/3: Adenosquamous carcinoma	30	30	100	0	0	IA	T1	45-49 years	One primary only	Yes	Yes	1	1	0	Hospital inpatient/outpatient or clinic	988	Blank(s)	Blank(s)	Blank(s)	Alive	1 to 3 regional lymph nodes removed	None; diagnosed at autopsy	#NULL!	#NULL!	Surgery performed	1	0	2	N0
0	2007	1	1	0	1	0	143	0	1	2	1	9	0	T2b	M0	60584901	Non-Spanish-Hispanic-Latino	C34.3-Lower lobe, lung	8560	8560/3: Adenosquamous carcinoma	33	50	100	0	0	IB	T2	65-69 years	One primary only	Yes	Yes	1	1	0	Hospital inpatient/outpatient or clinic	988	Blank(s)	Blank(s)	Blank(s)	Alive	4 or more regional lymph nodes removed	None; diagnosed at autopsy	#NULL!	#NULL!	Surgery performed	1	0	2	N0
0	2007	1	1	1	0	1	13	1	1	1	0	7	0	T4	M0	60589439	Non-Spanish-Hispanic-Latino	C34.3-Lower lobe, lung	8560	8560/3: Adenosquamous carcinoma	33	30	600	0	0	IIB	T3	60-64 years	One primary only	Yes	Yes	1	1	0	Hospital inpatient/outpatient or clinic	988	Blank(s)	Blank(s)	Blank(s)	Lung and Bronchus	1 to 3 regional lymph nodes removed	None; diagnosed at autopsy	#NULL!	#NULL!	Surgery performed	1	0	2	N0
1	2013	1	1	0	0	0	68	0	0	1	1	5	0	T1	M0	60602950	Non-Spanish-Hispanic-Latino	C34.1-Upper lobe, lung	8560	8560/3: Adenosquamous carcinoma	30	30	100	0	0	IA	T1	75-79 years	2nd of 2 or more primaries	Yes	Yes	2	2	0	Hospital inpatient/outpatient or clinic	0	0	Blank(s)	Blank(s)	Alive	4 or more regional lymph nodes removed	None; diagnosed at autopsy	#NULL!	#NULL!	Surgery performed	1	0	2	N0
0	2006	1	1	0	0	1	92	1	1	1	1	6	0	T2a	M0	60627635	Non-Spanish-Hispanic-Latino	C34.1-Upper lobe, lung	8560	8560/3: Adenosquamous carcinoma	33	27	400	0	0	IB	T2	75-79 years	One primary only	Yes	Yes	1	1	0	Hospital inpatient/outpatient or clinic	988	Blank(s)	Blank(s)	Blank(s)	Lung and Bronchus	4 or more regional lymph nodes removed	None; diagnosed at autopsy	#NULL!	#NULL!	Surgery performed	1	0	2	N0
1	2008	1	1	0	0	1	49	1	1	5	0	5	0	T1	M0	60636435	Non-Spanish-Hispanic-Latino	C34.1-Upper lobe, lung	8560	8560/3: Adenosquamous carcinoma	33	30	200	0	0	IB	T2	60-64 years	1st of 2 or more primaries	Yes	Yes	1	2	0	Hospital inpatient/outpatient or clinic	988	Blank(s)	Blank(s)	Blank(s)	Lung and Bronchus	4 or more regional lymph nodes removed	None; diagnosed at autopsy	#NULL!	#NULL!	Surgery performed	1	0	2	N0
1	2008	1	1	0	0	1	49	1	1	2	0	5	0	T2b	M0	60636435	Non-Spanish-Hispanic-Latino	C34.1-Upper lobe, lung	8560	8560/3: Adenosquamous carcinoma	33	45	100	0	0	IB	T2	60-64 years	2nd of 2 or more primaries	No	No	2	2	0	Hospital inpatient/outpatient or clinic	988	Blank(s)	Blank(s)	Blank(s)	Lung and Bronchus	4 or more regional lymph nodes removed	None; diagnosed at autopsy	#NULL!	#NULL!	Surgery performed	1	0	2	N0
1	2008	1	1	0	0	0	31	1	0	2	1	4	0	T1	M0	60637680	Non-Spanish-Hispanic-Latino	C34.3-Lower lobe, lung	8560	8560/3: Adenosquamous carcinoma	30	22	100	0	0	IA	T1	75-79 years	One primary only	Yes	Yes	1	1	0	Hospital inpatient/outpatient or clinic	988	Blank(s)	Blank(s)	Blank(s)	Accidents and Adverse Effects	4 or more regional lymph nodes removed	None; diagnosed at autopsy	#NULL!	#NULL!	Surgery performed	1	0	2	N0
1	2008	1	1	0	0	0	130	0	0	1	1	9	0	T1	M0	60641129	Non-Spanish-Hispanic-Latino	C34.1-Upper lobe, lung	8560	8560/3: Adenosquamous carcinoma	33	30	100	0	0	IA	T1	75-79 years	1st of 2 or more primaries	Yes	Yes	1	2	0	Hospital inpatient/outpatient or clinic	988	Blank(s)	Blank(s)	Blank(s)	Alive	4 or more regional lymph nodes removed	None; diagnosed at autopsy	#NULL!	#NULL!	Surgery performed	1	0	2	N0
0	2008	1	1	0	1	0	126	0	1	2	1	8	0	T2a	M0	60643754	Non-Spanish-Hispanic-Latino	C34.3-Lower lobe, lung	8560	8560/3: Adenosquamous carcinoma	30	21	450	0	0	IB	T2	65-69 years	One primary only	Yes	Yes	1	1	0	Hospital inpatient/outpatient or clinic	988	Blank(s)	Blank(s)	Blank(s)	Alive	4 or more regional lymph nodes removed	None; diagnosed at autopsy	#NULL!	#NULL!	Surgery performed	1	0	2	N0
1	2008	2	1	0	0	0	124	0	0	2	0	4	0	T1	M0	60645061	Non-Spanish-Hispanic-Latino	C34.1-Upper lobe, lung	8560	8560/3: Adenosquamous carcinoma	30	20	100	0	0	IA	T1	60-64 years	One primary only	Yes	Yes	1	1	0	Hospital inpatient/outpatient or clinic	988	Blank(s)	Blank(s)	Blank(s)	Alive	4 or more regional lymph nodes removed	None; diagnosed at autopsy	#NULL!	#NULL!	Surgery performed	1	0	2	N0
0	2008	2	1	0	0	1	14	1	0	5	0	3	0	T3	M0	60663079	Non-Spanish-Hispanic-Latino	C34.1-Upper lobe, lung	8560	8560/3: Adenosquamous carcinoma	30	48	650	0	0	IIIB	T4	60-64 years	One primary only	Yes	Yes	1	1	0	Hospital inpatient/outpatient or clinic	988	Blank(s)	Blank(s)	Blank(s)	Lung and Bronchus	1 to 3 regional lymph nodes removed	None; diagnosed at autopsy	#NULL!	#NULL!	Surgery performed	1	0	2	N0
0	2009	1	1	0	0	1	14	1	1	2	1	7	0	T2b	M0	60681676	Non-Spanish-Hispanic-Latino	C34.1-Upper lobe, lung	8560	8560/3: Adenosquamous carcinoma	30	49	450	0	0	IB	T2	80-84 years	One primary only	Yes	Yes	1	1	0	Hospital inpatient/outpatient or clinic	988	Blank(s)	Blank(s)	Blank(s)	Lung and Bronchus	4 or more regional lymph nodes removed	None; diagnosed at autopsy	#NULL!	#NULL!	Surgery performed	1	0	2	N0
0	2009	1	1	0	0	0	116	0	1	2	0	3	0	T1	M0	60683307	Non-Spanish-Hispanic-Latino	C34.1-Upper lobe, lung	8560	8560/3: Adenosquamous carcinoma	33	25	100	0	0	IA	T1	60-64 years	1st of 2 or more primaries	Yes	Yes	1	2	0	Hospital inpatient/outpatient or clinic	988	Blank(s)	Blank(s)	Blank(s)	Alive	1 to 3 regional lymph nodes removed	None; diagnosed at autopsy	#NULL!	#NULL!	Surgery performed	1	0	2	N0
0	2009	2	1	0	1	0	99	1	1	1	1	2	0	T1	M0	60696754	Non-Spanish-Hispanic-Latino	C34.1-Upper lobe, lung	8560	8560/3: Adenosquamous carcinoma	30	20	100	0	0	IIIB	T4	65-69 years	1st of 2 or more primaries	Yes	Yes	1	4	1	Hospital inpatient/outpatient or clinic	10	Blank(s)	Blank(s)	Blank(s)	Myeloma	1 to 3 regional lymph nodes removed	None; diagnosed at autopsy	#NULL!	#NULL!	Surgery performed	1	0	2	N0
1	2009	1	1	0	1	1	98	1	1	1	1	6	0	T2a	M0	60713020	Non-Spanish-Hispanic-Latino	C34.1-Upper lobe, lung	8560	8560/3: Adenosquamous carcinoma	33	20	450	0	0	IB	T2	65-69 years	1st of 2 or more primaries	Yes	Yes	1	2	1	Hospital inpatient/outpatient or clinic	988	Blank(s)	Blank(s)	Blank(s)	Lung and Bronchus	4 or more regional lymph nodes removed	None; diagnosed at autopsy	#NULL!	#NULL!	Surgery performed	1	0	2	N0
0	2009	1	1	0	0	1	4	1	1	1	1	1	0	T2a	M0	60713396	Non-Spanish-Hispanic-Latino	C34.1-Upper lobe, lung	8560	8560/3: Adenosquamous carcinoma	30	22	450	0	0	IB	T2	65-69 years	One primary only	Yes	Yes	1	1	0	Hospital inpatient/outpatient or clinic	988	Blank(s)	Blank(s)	Blank(s)	Lung and Bronchus	1 to 3 regional lymph nodes removed	None; diagnosed at autopsy	#NULL!	#NULL!	Surgery performed	1	0	2	N0
0	2010	1	1	0	0	0	106	1	0	2	0	3	0	T1	M0	60730682	Non-Spanish-Hispanic-Latino	C34.1-Upper lobe, lung	8560	8560/3: Adenosquamous carcinoma	30	20	100	0	0	IA	T1	55-59 years	One primary only	Yes	Yes	1	1	0	Hospital inpatient/outpatient or clinic	0	0	Blank(s)	Blank(s)	Diseases of Heart	1 to 3 regional lymph nodes removed	None; diagnosed at autopsy	#NULL!	#NULL!	Surgery performed	1	0	2	N0
1	2010	1	1	0	0	0	88	1	0	1	1	6	0	T2a	M0	60747179	Non-Spanish-Hispanic-Latino	C34.1-Upper lobe, lung	8560	8560/3: Adenosquamous carcinoma	33	38	420	0	0	IB	T2	80-84 years	1st of 2 or more primaries	Yes	Yes	1	2	0	Hospital inpatient/outpatient or clinic	0	20	Blank(s)	Blank(s)	Diseases of Heart	4 or more regional lymph nodes removed	None; diagnosed at autopsy	#NULL!	#NULL!	Surgery performed	1	0	2	N0
0	2010	1	1	0	0	0	91	1	1	2	1	6	0	T2b	M0	60748932	Non-Spanish-Hispanic-Latino	C34.1-Upper lobe, lung	8560	8560/3: Adenosquamous carcinoma	30	50	420	0	0	IB	T2	70-74 years	One primary only	Yes	Yes	2	1	1	Hospital inpatient/outpatient or clinic	0	10	Blank(s)	Blank(s)	Diseases of Heart	4 or more regional lymph nodes removed	None; diagnosed at autopsy	#NULL!	#NULL!	Surgery performed	1	0	2	N0
0	2010	1	1	0	0	1	1	1	1	5	1	9	0	T3	M0	60749894	Non-Spanish-Hispanic-Latino	C34.3-Lower lobe, lung	8560	8560/3: Adenosquamous carcinoma	33	65	455	0	0	IB	T2	85+ years	One primary only	Yes	Yes	1	1	0	Hospital inpatient/outpatient or clinic	0	40	Blank(s)	Blank(s)	Lung and Bronchus	4 or more regional lymph nodes removed	None; diagnosed at autopsy	#NULL!	#NULL!	Surgery performed	1	0	2	N0
1	2010	2	1	0	0	0	52	1	0	1	1	6	0	T1	M0	60752795	Non-Spanish-Hispanic-Latino	C34.3-Lower lobe, lung	8560	8560/3: Adenosquamous carcinoma	33	25	100	0	0	IA	T1	70-74 years	One primary only	Yes	Yes	1	1	0	Hospital inpatient/outpatient or clinic	0	0	Blank(s)	Blank(s)	Other Cause of Death	4 or more regional lymph nodes removed	None; diagnosed at autopsy	#NULL!	#NULL!	Surgery performed	1	0	2	N0
0	2010	1	1	0	0	0	70	1	1	2	1	6	0	T2a	M0	60761612	Non-Spanish-Hispanic-Latino	C34.3-Lower lobe, lung	8560	8560/3: Adenosquamous carcinoma	33	40	400	0	0	IB	T2	80-84 years	One primary only	Yes	Yes	1	1	0	Hospital inpatient/outpatient or clinic	0	999	Blank(s)	Blank(s)	Pneumonia and Influenza	4 or more regional lymph nodes removed	None; diagnosed at autopsy	#NULL!	#NULL!	Surgery performed	1	0	2	N0
1	2014	1	1	0	0	0	45	1	1	1	1	4	0	T1	M0	60768144	Non-Spanish-Hispanic-Latino	C34.1-Upper lobe, lung	8560	8560/3: Adenosquamous carcinoma	33	12	100	0	0	IA	T1	75-79 years	2nd of 2 or more primaries	No	Yes	2	2	0	Hospital inpatient/outpatient or clinic	0	0	Blank(s)	Blank(s)	Chronic Obstructive Pulmonary Disease and Allied Cond	4 or more regional lymph nodes removed	None; diagnosed at autopsy	#NULL!	#NULL!	Surgery performed	1	0	2	N0
1	2011	1	1	0	0	0	4	1	1	2	1	5	0	T1	M0	60771903	Non-Spanish-Hispanic-Latino	C34.3-Lower lobe, lung	8560	8560/3: Adenosquamous carcinoma	33	30	100	0	0	IA	T1	70-74 years	One primary only	Yes	Yes	1	1	0	Hospital inpatient/outpatient or clinic	0	0	Blank(s)	Blank(s)	Diabetes Mellitus	4 or more regional lymph nodes removed	None; diagnosed at autopsy	#NULL!	#NULL!	Surgery performed	1	0	2	N0
0	2011	1	1	1	1	0	85	0	1	1	1	1	0	T4	M0	60797220	Non-Spanish-Hispanic-Latino	C34.1-Upper lobe, lung	8560	8560/3: Adenosquamous carcinoma	46	14	700	0	0	IIIB	T4	65-69 years	2nd of 2 or more primaries	No	Yes	2	2	0	Hospital inpatient/outpatient or clinic	0	40	Blank(s)	Blank(s)	Alive	1 to 3 regional lymph nodes removed	None; diagnosed at autopsy	#NULL!	#NULL!	Surgery performed	1	0	2	N0
0	2012	1	1	0	0	0	76	0	1	1	1	6	0	T2b	M0	60816732	Non-Spanish-Hispanic-Latino	C34.3-Lower lobe, lung	8560	8560/3: Adenosquamous carcinoma	30	43	455	0	0	IB	T2	65-69 years	One primary only	Yes	Yes	1	1	0	Hospital inpatient/outpatient or clinic	0	0	Blank(s)	Blank(s)	Alive	4 or more regional lymph nodes removed	None; diagnosed at autopsy	#NULL!	#NULL!	Surgery performed	1	0	2	N0
1	2012	2	1	0	0	0	83	0	2	2	0	3	0	T2a	M0	60821947	Non-Spanish-Hispanic-Latino	C34.3-Lower lobe, lung	8560	8560/3: Adenosquamous carcinoma	33	40	410	0	0	IB	T2	60-64 years	One primary only	Yes	Yes	1	1	0	Hospital inpatient/outpatient or clinic	999	0	Blank(s)	Blank(s)	Alive	1 to 3 regional lymph nodes removed	None; diagnosed at autopsy	#NULL!	#NULL!	Surgery performed	1	0	2	N0
1	2012	1	1	0	0	0	74	0	0	2	0	3	0	T2a	M0	60826431	Non-Spanish-Hispanic-Latino	C34.3-Lower lobe, lung	8560	8560/3: Adenosquamous carcinoma	30	16	430	0	0	IB	T2	55-59 years	1st of 2 or more primaries	Yes	Yes	1	2	0	Hospital inpatient/outpatient or clinic	0	20	Blank(s)	Blank(s)	Alive	1 to 3 regional lymph nodes removed	None; diagnosed at autopsy	#NULL!	#NULL!	Surgery performed	1	0	2	N0
1	2012	1	1	0	0	0	79	0	1	1	1	6	0	T1	M0	60837295	Non-Spanish-Hispanic-Latino	C34.1-Upper lobe, lung	8560	8560/3: Adenosquamous carcinoma	33	30	100	0	0	IA	T1	75-79 years	One primary only	Yes	Yes	1	1	0	Hospital inpatient/outpatient or clinic	0	0	Blank(s)	Blank(s)	Alive	4 or more regional lymph nodes removed	None; diagnosed at autopsy	#NULL!	#NULL!	Surgery performed	1	0	2	N0
0	2012	1	1	0	1	0	74	0	1	1	0	6	0	T3	M0	60842095	Non-Spanish-Hispanic-Latino	C34.1-Upper lobe, lung	8560	8560/3: Adenosquamous carcinoma	33	54	430	0	0	IB	T2	60-64 years	One primary only	Yes	Yes	1	1	0	Other hospital outpatient unit or surgery center (2006+)	0	40	Blank(s)	Blank(s)	Alive	4 or more regional lymph nodes removed	None; diagnosed at autopsy	#NULL!	#NULL!	Surgery performed	1	0	2	N0
0	2012	1	1	0	1	1	40	1	1	2	1	2	0	T4	M0	60846127	Non-Spanish-Hispanic-Latino	C34.3-Lower lobe, lung	8560	8560/3: Adenosquamous carcinoma	30	86	100	0	0	IB	T2	75-79 years	One primary only	Yes	Yes	1	1	0	Hospital inpatient/outpatient or clinic	0	0	Blank(s)	Blank(s)	Lung and Bronchus	1 to 3 regional lymph nodes removed	None; diagnosed at autopsy	#NULL!	#NULL!	Surgery performed	1	0	2	N0
0	2012	1	1	0	0	0	73	0	0	2	1	8	0	T2a	M0	60861273	Non-Spanish-Hispanic-Latino	C34.3-Lower lobe, lung	8560	8560/3: Adenosquamous carcinoma	33	40	420	0	0	IB	T2	70-74 years	1st of 2 or more primaries	Yes	Yes	1	2	0	Hospital inpatient/outpatient or clinic	0	10	Blank(s)	Blank(s)	Alive	4 or more regional lymph nodes removed	None; diagnosed at autopsy	#NULL!	#NULL!	Surgery performed	1	0	2	N0
0	2013	1	1	0	0	0	69	0	1	1	1	2	0	T1	M0	60863048	Non-Spanish-Hispanic-Latino	C34.3-Lower lobe, lung	8560	8560/3: Adenosquamous carcinoma	30	19	100	0	0	IA	T1	70-74 years	One primary only	Yes	Yes	1	1	0	Hospital inpatient/outpatient or clinic	0	0	Blank(s)	Blank(s)	Alive	Number of regional lymph nodes removed unknown	None; diagnosed at autopsy	#NULL!	#NULL!	Surgery performed	1	0	2	N0
0	2013	1	1	1	1	0	15	1	0	2	1	2	0	T3	M0	60866658	Non-Spanish-Hispanic-Latino	C34.3-Lower lobe, lung	8560	8560/3: Adenosquamous carcinoma	33	56	430	0	0	IB	T2	70-74 years	One primary only	Yes	Yes	1	1	0	Hospital inpatient/outpatient or clinic	0	40	Blank(s)	Blank(s)	Chronic Obstructive Pulmonary Disease and Allied Cond	1 to 3 regional lymph nodes removed	None; diagnosed at autopsy	#NULL!	#NULL!	Surgery performed	1	0	2	N0
0	2013	1	1	0	0	1	1	1	1	1	1	2	0	T1	M0	60868141	Non-Spanish-Hispanic-Latino	C34.1-Upper lobe, lung	8560	8560/3: Adenosquamous carcinoma	45	16	100	0	0	IA	T1	85+ years	One primary only	Yes	Yes	1	1	0	Hospital inpatient/outpatient or clinic	0	0	Blank(s)	Blank(s)	Lung and Bronchus	1 to 3 regional lymph nodes removed	None; diagnosed at autopsy	#NULL!	#NULL!	Surgery performed	1	0	2	N0
0	2013	1	1	0	0	0	67	0	1	2	1	5	0	T1	M0	60868631	Non-Spanish-Hispanic-Latino	C34.1-Upper lobe, lung	8560	8560/3: Adenosquamous carcinoma	45	22	100	0	0	IA	T1	75-79 years	One primary only	Yes	Yes	1	1	0	Hospital inpatient/outpatient or clinic	0	0	Blank(s)	Blank(s)	Alive	1 to 3 regional lymph nodes removed	None; diagnosed at autopsy	#NULL!	#NULL!	Surgery performed	1	0	2	N0
0	2015	1	1	0	1	1	24	1	1	1	0	3	0	T4	M0	60960953	Non-Spanish-Hispanic-Latino	C34.8-Overlapping lesion of lung	8560	8560/3: Adenosquamous carcinoma	46	27	600	0	0	IIB	T3	60-64 years	One primary only	Yes	Yes	1	1	0	Hospital inpatient/outpatient or clinic	0	30	Blank(s)	Blank(s)	Lung and Bronchus	1 to 3 regional lymph nodes removed	None; diagnosed at autopsy	#NULL!	#NULL!	Surgery performed	1	0	2	N0
0	2015	1	1	0	0	1	14	1	1	2	1	8	0	T3	M0	60980703	Non-Spanish-Hispanic-Latino	C34.3-Lower lobe, lung	8560	8560/3: Adenosquamous carcinoma	33	52	100	0	0	IB	T2	80-84 years	1st of 2 or more primaries	Yes	Yes	1	2	0	Hospital inpatient/outpatient or clinic	0	0	Blank(s)	Blank(s)	Lung and Bronchus	4 or more regional lymph nodes removed	None; diagnosed at autopsy	#NULL!	#NULL!	Surgery performed	1	0	2	N0
1	2006	1	1	0	0	1	115	1	0	1	1	2	0	T1	M0	64499393	Non-Spanish-Hispanic-Latino	C34.1-Upper lobe, lung	8560	8560/3: Adenosquamous carcinoma	30	10	100	0	0	IA	T1	65-69 years	2nd of 2 or more primaries	No	Yes	2	2	0	Hospital inpatient/outpatient or clinic	999	Blank(s)	Blank(s)	Blank(s)	Lung and Bronchus	1 to 3 regional lymph nodes removed	None; diagnosed at autopsy	#NULL!	#NULL!	Surgery performed	1	0	2	N0
1	2012	1	1	0	0	1	26	1	0	2	1	3	0	T2b	M0	64642708	Non-Spanish-Hispanic-Latino	C34.3-Lower lobe, lung	8560	8560/3: Adenosquamous carcinoma	33	45	420	0	0	IB	T2	75-79 years	2nd of 2 or more primaries	No	Yes	2	2	0	Hospital inpatient/outpatient or clinic	0	0	Blank(s)	Blank(s)	Lung and Bronchus	1 to 3 regional lymph nodes removed	None; diagnosed at autopsy	#NULL!	#NULL!	Surgery performed	1	0	2	N0
0	2004	1	1	0	0	0	41	1	1	1	1	2	0	T2a	M0	65097555	Non-Spanish-Hispanic-Latino	C34.3-Lower lobe, lung	8560	8560/3: Adenosquamous carcinoma	33	18	450	0	0	IB	T2	80-84 years	3rd of 3 or more primaries	No	Yes	3	3	0	Hospital inpatient/outpatient or clinic	999	Blank(s)	Blank(s)	Blank(s)	Chronic Obstructive Pulmonary Disease and Allied Cond	1 to 3 regional lymph nodes removed	None; diagnosed at autopsy	#NULL!	#NULL!	Surgery performed	1	0	2	N0
0	2010	1	1	0	0	1	29	1	0	1	1	7	0	T2a	M0	65264080	Non-Spanish-Hispanic-Latino	C34.1-Upper lobe, lung	8560	8560/3: Adenosquamous carcinoma	30	25	430	0	0	IB	T2	85+ years	2nd of 2 or more primaries	No	Yes	2	2	0	Hospital inpatient/outpatient or clinic	0	40	Blank(s)	Blank(s)	Lung and Bronchus	4 or more regional lymph nodes removed	Non-primary surgical procedure to other regional sites	#NULL!	#NULL!	Surgery performed	1	0	2	N0
0	2013	1	1	0	0	1	16	1	0	2	1	8	0	T2a	M0	65289651	Non-Spanish-Hispanic-Latino	C34.3-Lower lobe, lung	8560	8560/3: Adenosquamous carcinoma	33	25	430	0	0	IB	T2	70-74 years	3rd of 3 or more primaries	No	Yes	3	3	0	Hospital inpatient/outpatient or clinic	0	20	Blank(s)	Blank(s)	Lung and Bronchus	4 or more regional lymph nodes removed	None; diagnosed at autopsy	#NULL!	#NULL!	Surgery performed	1	0	2	N0
0	2008	1	1	0	0	0	23	1	2	2	1	7	0	T4	M0	65466905	Non-Spanish-Hispanic-Latino	C34.1-Upper lobe, lung	8560	8560/3: Adenosquamous carcinoma	33	25	700	0	0	IIIB	T4	65-69 years	3rd of 3 or more primaries	No	Yes	3	3	0	Hospital inpatient/outpatient or clinic	999	Blank(s)	Blank(s)	Blank(s)	Diseases of Heart	4 or more regional lymph nodes removed	None; diagnosed at autopsy	#NULL!	#NULL!	Surgery performed	1	0	2	N0
0	2004	1	1	0	0	1	7	1	1	2	1	2	0	T4	M0	65781429	Spanish-Hispanic-Latino	C34.3-Lower lobe, lung	8560	8560/3: Adenosquamous carcinoma	30	60	600	0	0	IIB	T3	75-79 years	One primary only	Yes	Yes	1	1	0	Hospital inpatient/outpatient or clinic	999	Blank(s)	Blank(s)	Blank(s)	Lung and Bronchus	1 to 3 regional lymph nodes removed	None; diagnosed at autopsy	#NULL!	#NULL!	Surgery performed	1	0	2	N0
0	2011	1	1	0	0	0	28	1	1	1	1	8	0	T2a	M0	65786017	Non-Spanish-Hispanic-Latino	C34.3-Lower lobe, lung	8560	8560/3: Adenosquamous carcinoma	33	30	420	0	0	IB	T2	75-79 years	2nd of 2 or more primaries	No	Yes	2	2	0	Hospital inpatient/outpatient or clinic	0	10	Blank(s)	Blank(s)	Chronic Obstructive Pulmonary Disease and Allied Cond	4 or more regional lymph nodes removed	None; diagnosed at autopsy	#NULL!	#NULL!	Surgery performed	1	0	2	N0
1	2004	1	1	0	0	0	179	0	1	5	1	8	0	T3	M0	65794515	Non-Spanish-Hispanic-Latino	C34.9-Lung, NOS	8560	8560/3: Adenosquamous carcinoma	33	57	100	0	0	IB	T2	80-84 years	1st of 2 or more primaries	Yes	Yes	1	2	0	Hospital inpatient/outpatient or clinic	999	Blank(s)	Blank(s)	Blank(s)	Alive	4 or more regional lymph nodes removed	None; diagnosed at autopsy	#NULL!	#NULL!	Surgery performed	1	0	2	N0
0	2004	1	1	0	0	0	3	1	1	1	1	3	0	T4	M0	65811578	Non-Spanish-Hispanic-Latino	C34.9-Lung, NOS	8560	8560/3: Adenosquamous carcinoma	30	110	450	0	0	IB	T2	75-79 years	One primary only	Yes	Yes	1	1	0	Hospital inpatient/outpatient or clinic	999	Blank(s)	Blank(s)	Blank(s)	Diseases of Heart	1 to 3 regional lymph nodes removed	None; diagnosed at autopsy	#NULL!	#NULL!	Surgery performed	1	0	2	N0
0	2004	1	1	0	0	0	174	0	1	2	1	2	0	T1	M0	65835232	Spanish-Hispanic-Latino	C34.1-Upper lobe, lung	8560	8560/3: Adenosquamous carcinoma	33	10	100	0	0	IA	T1	65-69 years	One primary only	Yes	Yes	1	1	0	Hospital inpatient/outpatient or clinic	999	Blank(s)	Blank(s)	Blank(s)	Alive	1 to 3 regional lymph nodes removed	None; diagnosed at autopsy	#NULL!	#NULL!	Surgery performed	1	0	2	N0
0	2004	1	1	0	0	0	102	1	1	2	1	3	0	T1	M0	65845425	Non-Spanish-Hispanic-Latino	C34.1-Upper lobe, lung	8560	8560/3: Adenosquamous carcinoma	33	25	100	0	0	IA	T1	65-69 years	1st of 2 or more primaries	Yes	Yes	1	3	0	Hospital inpatient/outpatient or clinic	999	Blank(s)	Blank(s)	Blank(s)	Urinary Bladder	1 to 3 regional lymph nodes removed	None; diagnosed at autopsy	#NULL!	#NULL!	Surgery performed	1	0	2	N0
0	2004	1	1	0	1	0	118	1	1	2	0	4	0	T2a	M0	65845459	Spanish-Hispanic-Latino	C34.3-Lower lobe, lung	8560	8560/3: Adenosquamous carcinoma	33	35	400	0	0	IB	T2	60-64 years	One primary only	Yes	Yes	1	1	0	Hospital inpatient/outpatient or clinic	999	Blank(s)	Blank(s)	Blank(s)	Diseases of Heart	1 to 3 regional lymph nodes removed	None; diagnosed at autopsy	#NULL!	#NULL!	Surgery performed	1	0	2	N0
1	2004	2	1	0	0	1	16	1	1	2	0	2	0	T1	M0	65848616	Non-Spanish-Hispanic-Latino	C34.1-Upper lobe, lung	8560	8560/3: Adenosquamous carcinoma	30	21	100	0	0	IA	T1	55-59 years	One primary only	Yes	Yes	1	1	0	Hospital inpatient/outpatient or clinic	999	Blank(s)	Blank(s)	Blank(s)	Lung and Bronchus	1 to 3 regional lymph nodes removed	None; diagnosed at autopsy	#NULL!	#NULL!	Surgery performed	1	0	2	N0
0	2009	1	1	0	0	1	12	1	1	2	1	8	0	T1	M0	65861548	Non-Spanish-Hispanic-Latino	C34.1-Upper lobe, lung	8560	8560/3: Adenosquamous carcinoma	33	23	300	0	0	IA	T1	75-79 years	2nd of 2 or more primaries	No	Yes	2	2	0	Hospital inpatient/outpatient or clinic	999	Blank(s)	Blank(s)	Blank(s)	Lung and Bronchus	4 or more regional lymph nodes removed	None; diagnosed at autopsy	#NULL!	#NULL!	Surgery performed	1	0	2	N0
1	2004	2	1	0	0	0	175	0	0	2	0	3	0	T1	M0	65862209	Non-Spanish-Hispanic-Latino	C34.1-Upper lobe, lung	8560	8560/3: Adenosquamous carcinoma	33	20	100	0	0	IA	T1	50-54 years	One primary only	Yes	Yes	1	1	0	Hospital inpatient/outpatient or clinic	999	Blank(s)	Blank(s)	Blank(s)	Alive	1 to 3 regional lymph nodes removed	None; diagnosed at autopsy	#NULL!	#NULL!	Surgery performed	1	0	2	N0
1	2005	1	1	0	1	0	86	1	1	1	1	8	0	T2b	M0	65885886	Non-Spanish-Hispanic-Latino	C34.1-Upper lobe, lung	8560	8560/3: Adenosquamous carcinoma	33	48	100	0	0	IB	T2	70-74 years	One primary only	Yes	Yes	1	1	0	Hospital inpatient/outpatient or clinic	999	Blank(s)	Blank(s)	Blank(s)	Chronic Obstructive Pulmonary Disease and Allied Cond	4 or more regional lymph nodes removed	None; diagnosed at autopsy	#NULL!	#NULL!	Surgery performed	1	0	2	N0
0	2005	1	1	0	0	0	33	1	0	1	1	7	0	T2a	M0	65948247	Non-Spanish-Hispanic-Latino	C34.2-Middle lobe, lung	8560	8560/3: Adenosquamous carcinoma	33	15	450	0	0	IB	T2	70-74 years	1st of 2 or more primaries	Yes	Yes	1	2	0	Hospital inpatient/outpatient or clinic	999	Blank(s)	Blank(s)	Blank(s)	Chronic Obstructive Pulmonary Disease and Allied Cond	4 or more regional lymph nodes removed	None; diagnosed at autopsy	#NULL!	#NULL!	Surgery performed	1	0	2	N0
0	2006	1	1	0	1	0	95	1	1	2	0	9	0	T3	M0	65963545	Non-Spanish-Hispanic-Latino	C34.1-Upper lobe, lung	8560	8560/3: Adenosquamous carcinoma	33	55	450	0	0	IB	T2	60-64 years	1st of 2 or more primaries	Yes	Yes	1	2	0	Hospital inpatient/outpatient or clinic	999	Blank(s)	Blank(s)	Blank(s)	Pneumonia and Influenza	4 or more regional lymph nodes removed	None; diagnosed at autopsy	#NULL!	#NULL!	Surgery performed	1	0	2	N0
0	2006	1	1	0	1	1	120	1	1	1	1	5	0	T2a	M0	65978114	Non-Spanish-Hispanic-Latino	C34.1-Upper lobe, lung	8560	8560/3: Adenosquamous carcinoma	33	5	400	0	0	IB	T2	70-74 years	One primary only	Yes	Yes	1	1	0	Hospital inpatient/outpatient or clinic	999	Blank(s)	Blank(s)	Blank(s)	Lung and Bronchus	4 or more regional lymph nodes removed	None; diagnosed at autopsy	#NULL!	#NULL!	Surgery performed	1	0	2	N0
0	2006	1	1	0	0	1	3	1	0	1	0	3	0	T4	M0	65983707	Non-Spanish-Hispanic-Latino	C34.1-Upper lobe, lung	8560	8560/3: Adenosquamous carcinoma	33	30	700	0	0	IIIB	T4	60-64 years	One primary only	Yes	Yes	1	1	0	Hospital inpatient/outpatient or clinic	999	Blank(s)	Blank(s)	Blank(s)	Lung and Bronchus	1 to 3 regional lymph nodes removed	None; diagnosed at autopsy	#NULL!	#NULL!	Surgery performed	1	0	2	N0
0	2006	2	1	0	0	0	1	1	2	1	1	6	0	T2a	M0	66006787	Non-Spanish-Hispanic-Latino	C34.9-Lung, NOS	8560	8560/3: Adenosquamous carcinoma	33	40	110	0	0	IA	T1	65-69 years	One primary only	Yes	Yes	1	1	0	Hospital inpatient/outpatient or clinic	999	Blank(s)	Blank(s)	Blank(s)	Septicemia	4 or more regional lymph nodes removed	None; diagnosed at autopsy	#NULL!	#NULL!	Surgery performed	1	0	2	N0
1	2006	1	1	0	0	1	6	1	0	2	1	6	0	T2b	M0	66018254	Non-Spanish-Hispanic-Latino	C34.2-Middle lobe, lung	8560	8560/3: Adenosquamous carcinoma	30	42	450	0	0	IB	T2	70-74 years	One primary only	Yes	Yes	1	1	0	Hospital inpatient/outpatient or clinic	999	Blank(s)	Blank(s)	Blank(s)	Lung and Bronchus	4 or more regional lymph nodes removed	None; diagnosed at autopsy	#NULL!	#NULL!	Surgery performed	1	0	2	N0
0	2006	1	1	0	0	0	55	1	1	2	0	4	0	T2a	M0	66025061	Non-Spanish-Hispanic-Latino	C34.3-Lower lobe, lung	8560	8560/3: Adenosquamous carcinoma	33	35	450	0	0	IB	T2	60-64 years	One primary only	Yes	Yes	1	1	0	Hospital inpatient/outpatient or clinic	999	Blank(s)	Blank(s)	Blank(s)	Diseases of Heart	4 or more regional lymph nodes removed	None; diagnosed at autopsy	#NULL!	#NULL!	Surgery performed	1	0	2	N0
0	2006	1	1	0	0	0	144	0	1	2	0	3	0	T1	M0	66047718	Non-Spanish-Hispanic-Latino	C34.2-Middle lobe, lung	8560	8560/3: Adenosquamous carcinoma	30	10	100	0	0	IA	T1	55-59 years	One primary only	Yes	Yes	1	1	0	Hospital inpatient/outpatient or clinic	999	Blank(s)	Blank(s)	Blank(s)	Alive	1 to 3 regional lymph nodes removed	None; diagnosed at autopsy	#NULL!	#NULL!	Surgery performed	1	0	2	N0
0	2006	1	1	0	0	1	51	1	0	2	1	5	0	T2a	M0	66062618	Spanish-Hispanic-Latino	C34.1-Upper lobe, lung	8560	8560/3: Adenosquamous carcinoma	33	20	450	0	0	IB	T2	65-69 years	2nd of 2 or more primaries	No	Yes	2	2	0	Hospital inpatient/outpatient or clinic	999	Blank(s)	Blank(s)	Blank(s)	Lung and Bronchus	4 or more regional lymph nodes removed	None; diagnosed at autopsy	#NULL!	#NULL!	Surgery performed	1	0	2	N0
1	2006	1	1	0	1	1	20	1	0	1	0	9	0	T2a	M0	66087047	Non-Spanish-Hispanic-Latino	C34.1-Upper lobe, lung	8560	8560/3: Adenosquamous carcinoma	33	25	450	0	0	IB	T2	60-64 years	One primary only	Yes	Yes	1	1	0	Hospital inpatient/outpatient or clinic	999	Blank(s)	Blank(s)	Blank(s)	Lung and Bronchus	4 or more regional lymph nodes removed	None; diagnosed at autopsy	#NULL!	#NULL!	Surgery performed	1	0	2	N0
0	2008	1	1	0	0	1	7	1	1	2	1	7	0	T2b	M0	66103074	Non-Spanish-Hispanic-Latino	C34.8-Overlapping lesion of lung	8560	8560/3: Adenosquamous carcinoma	33	45	210	0	0	IB	T2	70-74 years	2nd of 2 or more primaries	No	Yes	2	2	0	Hospital inpatient/outpatient or clinic	999	Blank(s)	Blank(s)	Blank(s)	Lung and Bronchus	4 or more regional lymph nodes removed	None; diagnosed at autopsy	#NULL!	#NULL!	Surgery performed	1	0	2	N0
1	2007	1	1	0	0	1	72	1	1	2	0	3	0	T1	M0	66111463	Spanish-Hispanic-Latino	C34.1-Upper lobe, lung	8560	8560/3: Adenosquamous carcinoma	33	30	300	0	0	IA	T1	50-54 years	1st of 2 or more primaries	Yes	Yes	1	2	0	Hospital inpatient/outpatient or clinic	999	Blank(s)	Blank(s)	Blank(s)	Lung and Bronchus	1 to 3 regional lymph nodes removed	None; diagnosed at autopsy	#NULL!	#NULL!	Surgery performed	1	0	2	N0
0	2007	1	1	0	0	0	137	0	1	1	0	4	0	T1	M0	66122209	Non-Spanish-Hispanic-Latino	C34.1-Upper lobe, lung	8560	8560/3: Adenosquamous carcinoma	30	11	100	0	0	IA	T1	60-64 years	One primary only	Yes	Yes	1	1	0	Hospital inpatient/outpatient or clinic	999	Blank(s)	Blank(s)	Blank(s)	Alive	4 or more regional lymph nodes removed	None; diagnosed at autopsy	#NULL!	#NULL!	Surgery performed	1	0	2	N0
0	2008	1	1	0	0	0	79	1	1	2	1	5	0	T1	M0	66150755	Non-Spanish-Hispanic-Latino	C34.3-Lower lobe, lung	8560	8560/3: Adenosquamous carcinoma	33	30	100	0	0	IA	T1	85+ years	One primary only	Yes	Yes	1	1	0	Hospital inpatient/outpatient or clinic	999	Blank(s)	Blank(s)	Blank(s)	Pneumonia and Influenza	4 or more regional lymph nodes removed	None; diagnosed at autopsy	#NULL!	#NULL!	Surgery performed	1	0	2	N0
1	2007	1	1	0	1	0	119	1	1	1	1	2	0	T2a	M0	66151663	Non-Spanish-Hispanic-Latino	C34.1-Upper lobe, lung	8560	8560/3: Adenosquamous carcinoma	30	32	450	0	0	IB	T2	75-79 years	One primary only	Yes	Yes	1	1	0	Hospital inpatient/outpatient or clinic	999	Blank(s)	Blank(s)	Blank(s)	State DC not available or state DC available but no COD	1 to 3 regional lymph nodes removed	None; diagnosed at autopsy	#NULL!	#NULL!	Surgery performed	1	0	2	N0
0	2008	1	1	0	0	0	47	1	1	2	1	6	0	T1	M0	66161622	Non-Spanish-Hispanic-Latino	C34.1-Upper lobe, lung	8560	8560/3: Adenosquamous carcinoma	33	18	100	0	0	IA	T1	75-79 years	2nd of 2 or more primaries	No	Yes	1	3	0	Hospital inpatient/outpatient or clinic	999	Blank(s)	Blank(s)	Blank(s)	Other Cause of Death	4 or more regional lymph nodes removed	None; diagnosed at autopsy	#NULL!	#NULL!	Surgery performed	1	0	2	N0
1	2008	1	1	0	0	0	127	0	0	2	0	9	0	T4	M0	66172526	Non-Spanish-Hispanic-Latino	C34.3-Lower lobe, lung	8560	8560/3: Adenosquamous carcinoma	33	85	210	0	0	IB	T2	60-64 years	1st of 2 or more primaries	Yes	Yes	1	2	0	Hospital inpatient/outpatient or clinic	999	Blank(s)	Blank(s)	Blank(s)	Alive	4 or more regional lymph nodes removed	None; diagnosed at autopsy	#NULL!	#NULL!	Surgery performed	1	0	2	N0
1	2008	1	1	0	0	1	26	1	0	2	1	6	0	T4	M0	66176268	Non-Spanish-Hispanic-Latino	C34.1-Upper lobe, lung	8560	8560/3: Adenosquamous carcinoma	33	70	700	0	0	IIIB	T4	65-69 years	One primary only	Yes	Yes	1	1	0	Hospital inpatient/outpatient or clinic	999	Blank(s)	Blank(s)	Blank(s)	Lung and Bronchus	4 or more regional lymph nodes removed	None; diagnosed at autopsy	#NULL!	#NULL!	Surgery performed	1	0	2	N0
0	2008	1	1	0	0	0	34	1	1	2	1	4	0	T1	M0	66184903	Non-Spanish-Hispanic-Latino	C34.3-Lower lobe, lung	8560	8560/3: Adenosquamous carcinoma	33	15	110	0	0	IA	T1	75-79 years	2nd of 2 or more primaries	No	Yes	2	2	0	Hospital inpatient/outpatient or clinic	999	Blank(s)	Blank(s)	Blank(s)	Diseases of Heart	4 or more regional lymph nodes removed	None; diagnosed at autopsy	#NULL!	#NULL!	Surgery performed	1	0	2	N0
0	2008	1	1	0	0	0	2	1	0	2	0	4	0	T4	M0	66192321	Non-Spanish-Hispanic-Latino	C34.1-Upper lobe, lung	8560	8560/3: Adenosquamous carcinoma	30	20	720	0	0	IIIB	T4	50-54 years	1st of 2 or more primaries	Yes	Yes	1	2	0	Hospital inpatient/outpatient or clinic	999	Blank(s)	Blank(s)	Blank(s)	Diseases of Heart	4 or more regional lymph nodes removed	None; diagnosed at autopsy	#NULL!	#NULL!	Surgery performed	1	0	2	N0
0	2008	1	1	0	1	1	42	1	0	2	0	4	0	T1	M0	66207164	Non-Spanish-Hispanic-Latino	C34.1-Upper lobe, lung	8560	8560/3: Adenosquamous carcinoma	30	30	200	0	0	IB	T2	60-64 years	One primary only	Yes	Yes	1	1	0	Hospital inpatient/outpatient or clinic	999	Blank(s)	Blank(s)	Blank(s)	Lung and Bronchus	1 to 3 regional lymph nodes removed	Non-primary surgical procedure performed	#NULL!	#NULL!	Surgery performed	1	0	2	N0
1	2009	1	1	1	1	1	63	1	1	2	0	5	0	T2b	M0	66230632	Non-Spanish-Hispanic-Latino	C34.3-Lower lobe, lung	8560	8560/3: Adenosquamous carcinoma	33	45	100	0	0	IB	T2	50-54 years	One primary only	Yes	Yes	1	1	0	Hospital inpatient/outpatient or clinic	999	Blank(s)	Blank(s)	Blank(s)	Lung and Bronchus	4 or more regional lymph nodes removed	None; diagnosed at autopsy	#NULL!	#NULL!	Surgery performed	1	0	2	N0
1	2008	1	1	0	0	0	122	0	2	2	1	4	0	T2a	M0	66236490	Non-Spanish-Hispanic-Latino	C34.1-Upper lobe, lung	8560	8560/3: Adenosquamous carcinoma	33	25	450	0	0	IB	T2	80-84 years	One primary only	Yes	Yes	1	1	0	Hospital inpatient/outpatient or clinic	999	Blank(s)	Blank(s)	Blank(s)	Alive	4 or more regional lymph nodes removed	None; diagnosed at autopsy	#NULL!	#NULL!	Surgery performed	1	0	2	N0
1	2009	1	1	0	0	0	16	1	0	2	0	8	0	T1	M0	66269951	Non-Spanish-Hispanic-Latino	C34.3-Lower lobe, lung	8560	8560/3: Adenosquamous carcinoma	33	22	300	0	0	IA	T1	60-64 years	One primary only	Yes	Yes	1	1	0	Other hospital outpatient unit or surgery center (2006+)	999	Blank(s)	Blank(s)	Blank(s)	Chronic Obstructive Pulmonary Disease and Allied Cond	4 or more regional lymph nodes removed	None; diagnosed at autopsy	#NULL!	#NULL!	Surgery performed	1	0	2	N0
0	2009	1	1	0	0	0	32	1	1	1	1	8	0	T1	M0	66282119	Non-Spanish-Hispanic-Latino	C34.1-Upper lobe, lung	8560	8560/3: Adenosquamous carcinoma	33	12	100	0	0	IA	T1	65-69 years	1st of 2 or more primaries	Yes	Yes	1	2	0	Hospital inpatient/outpatient or clinic	999	Blank(s)	Blank(s)	Blank(s)	Larynx	Sentinel node biopsy and lym nd removed same/unstated time	None; diagnosed at autopsy	#NULL!	#NULL!	Surgery performed	1	0	2	N0
1	2010	1	1	0	0	0	99	0	1	2	0	6	0	T2a	M0	66328191	Non-Spanish-Hispanic-Latino	C34.1-Upper lobe, lung	8560	8560/3: Adenosquamous carcinoma	45	15	430	0	0	IB	T2	60-64 years	2nd of 2 or more primaries	No	Yes	2	5	0	Hospital inpatient/outpatient or clinic	0	10	Blank(s)	Blank(s)	Alive	4 or more regional lymph nodes removed	None; diagnosed at autopsy	#NULL!	#NULL!	Surgery performed	1	0	2	N0
1	2010	1	1	0	0	0	59	1	0	1	1	4	0	T1	M0	66348852	Non-Spanish-Hispanic-Latino	C34.1-Upper lobe, lung	8560	8560/3: Adenosquamous carcinoma	33	7	100	0	0	IA	T1	70-74 years	3rd of 3 or more primaries	No	Yes	2	3	0	Hospital inpatient/outpatient or clinic	0	998	Blank(s)	Blank(s)	Chronic Obstructive Pulmonary Disease and Allied Cond	4 or more regional lymph nodes removed	None; diagnosed at autopsy	#NULL!	#NULL!	Surgery performed	1	0	2	N0
0	2010	2	1	0	0	1	49	1	1	1	0	7	0	T2a	M0	66349918	Non-Spanish-Hispanic-Latino	C34.2-Middle lobe, lung	8560	8560/3: Adenosquamous carcinoma	33	30	430	0	0	IB	T2	55-59 years	1st of 2 or more primaries	Yes	Yes	1	2	0	Hospital inpatient/outpatient or clinic	0	40	Blank(s)	Blank(s)	Lung and Bronchus	4 or more regional lymph nodes removed	None; diagnosed at autopsy	#NULL!	#NULL!	Surgery performed	1	0	2	N0
0	2010	2	1	0	0	0	100	0	1	1	1	7	0	T1	M0	66354299	Non-Spanish-Hispanic-Latino	C34.1-Upper lobe, lung	8560	8560/3: Adenosquamous carcinoma	33	13	110	0	0	IA	T1	70-74 years	1st of 2 or more primaries	Yes	Yes	1	2	0	Hospital inpatient/outpatient or clinic	0	0	Blank(s)	Blank(s)	Alive	4 or more regional lymph nodes removed	None; diagnosed at autopsy	#NULL!	#NULL!	Surgery performed	1	0	2	N0
1	2010	1	1	0	0	0	100	0	1	2	1	5	0	T2a	M0	66369985	Non-Spanish-Hispanic-Latino	C34.1-Upper lobe, lung	8560	8560/3: Adenosquamous carcinoma	33	15	430	0	0	IB	T2	75-79 years	One primary only	Yes	Yes	1	1	0	Hospital inpatient/outpatient or clinic	0	40	Blank(s)	Blank(s)	Alive	4 or more regional lymph nodes removed	None; diagnosed at autopsy	#NULL!	#NULL!	Surgery performed	1	0	2	N0
1	2010	1	1	0	0	0	99	0	0	2	0	8	0	T2b	M0	66379834	Non-Spanish-Hispanic-Latino	C34.1-Upper lobe, lung	8560	8560/3: Adenosquamous carcinoma	33	50	410	0	0	IB	T2	55-59 years	One primary only	Yes	Yes	1	1	0	Hospital inpatient/outpatient or clinic	0	0	Blank(s)	Blank(s)	Alive	4 or more regional lymph nodes removed	None; diagnosed at autopsy	#NULL!	#NULL!	Surgery performed	1	0	2	N0
0	2010	2	1	0	0	0	96	0	0	1	1	8	0	T1	M0	66386982	Non-Spanish-Hispanic-Latino	C34.1-Upper lobe, lung	8560	8560/3: Adenosquamous carcinoma	33	15	100	0	0	IA	T1	80-84 years	One primary only	Yes	Yes	1	1	0	Hospital inpatient/outpatient or clinic	0	0	Blank(s)	Blank(s)	Alive	4 or more regional lymph nodes removed	None; diagnosed at autopsy	#NULL!	#NULL!	Surgery performed	1	0	2	N0
0	2010	1	1	0	1	0	97	0	1	2	1	3	0	T3	M0	66389669	Non-Spanish-Hispanic-Latino	C34.3-Lower lobe, lung	8560	8560/3: Adenosquamous carcinoma	30	65	100	0	0	IB	T2	70-74 years	One primary only	Yes	Yes	1	1	0	Hospital inpatient/outpatient or clinic	0	0	Blank(s)	Blank(s)	Alive	4 or more regional lymph nodes removed	None; diagnosed at autopsy	#NULL!	#NULL!	Surgery performed	1	0	2	N0
1	2011	1	1	1	1	0	95	0	0	1	0	6	0	T3	M0	66391846	Non-Spanish-Hispanic-Latino	C34.1-Upper lobe, lung	8560	8560/3: Adenosquamous carcinoma	46	70	570	0	0	IIB	T3	60-64 years	One primary only	Yes	Yes	1	1	0	Radiation treatment or medical oncology center (2006+)	0	0	Blank(s)	Blank(s)	Alive	4 or more regional lymph nodes removed	None; diagnosed at autopsy	#NULL!	#NULL!	Surgery performed	1	0	2	N0
1	2011	1	1	0	0	1	68	1	1	1	1	8	0	T1	M0	66444925	Non-Spanish-Hispanic-Latino	C34.3-Lower lobe, lung	8560	8560/3: Adenosquamous carcinoma	33	20	100	0	0	IA	T1	70-74 years	One primary only	Yes	Yes	1	1	0	Hospital inpatient/outpatient or clinic	0	0	Blank(s)	Blank(s)	Lung and Bronchus	4 or more regional lymph nodes removed	None; diagnosed at autopsy	#NULL!	#NULL!	Surgery performed	1	0	2	N0
1	2011	1	1	0	0	0	1	1	1	1	1	3	0	T1	M0	66448750	Non-Spanish-Hispanic-Latino	C34.9-Lung, NOS	8560	8560/3: Adenosquamous carcinoma	30	20	100	0	0	IA	T1	65-69 years	One primary only	Yes	Yes	1	1	0	Hospital inpatient/outpatient or clinic	0	998	Blank(s)	Blank(s)	Other Cause of Death	1 to 3 regional lymph nodes removed	None; diagnosed at autopsy	#NULL!	#NULL!	Surgery performed	1	0	2	N0
1	2011	1	1	0	0	0	18	1	1	2	1	6	0	T2b	M0	66454635	Non-Spanish-Hispanic-Latino	C34.1-Upper lobe, lung	8560	8560/3: Adenosquamous carcinoma	33	50	430	0	0	IB	T2	75-79 years	1st of 2 or more primaries	Yes	Yes	1	2	0	Hospital inpatient/outpatient or clinic	0	10	Blank(s)	Blank(s)	Chronic Obstructive Pulmonary Disease and Allied Cond	4 or more regional lymph nodes removed	None; diagnosed at autopsy	#NULL!	#NULL!	Surgery performed	1	0	2	N0
1	2011	1	1	0	0	0	89	0	2	2	0	9	0	T2a	M0	66470672	Non-Spanish-Hispanic-Latino	C34.1-Upper lobe, lung	8560	8560/3: Adenosquamous carcinoma	33	30	430	0	0	IB	T2	50-54 years	One primary only	Yes	Yes	1	1	0	Hospital inpatient/outpatient or clinic	0	999	Blank(s)	Blank(s)	Alive	4 or more regional lymph nodes removed	None; diagnosed at autopsy	#NULL!	#NULL!	Surgery performed	1	0	2	N0
1	2013	1	1	0	0	0	29	1	0	1	1	6	0	T1	M0	66480354	Non-Spanish-Hispanic-Latino	C34.3-Lower lobe, lung	8560	8560/3: Adenosquamous carcinoma	33	15	100	0	0	IA	T1	70-74 years	2nd of 2 or more primaries	No	Yes	2	2	0	Hospital inpatient/outpatient or clinic	0	0	Blank(s)	Blank(s)	Diseases of Heart	4 or more regional lymph nodes removed	None; diagnosed at autopsy	#NULL!	#NULL!	Surgery performed	1	0	2	N0
0	2011	1	1	0	0	0	60	1	1	1	1	5	0	T2a	M0	66482909	Non-Spanish-Hispanic-Latino	C34.2-Middle lobe, lung	8560	8560/3: Adenosquamous carcinoma	33	15	455	0	0	IB	T2	75-79 years	One primary only	Yes	Yes	1	1	0	Hospital inpatient/outpatient or clinic	0	20	Blank(s)	Blank(s)	Diseases of Heart	4 or more regional lymph nodes removed	None; diagnosed at autopsy	#NULL!	#NULL!	Surgery performed	1	0	2	N0
1	2011	1	1	0	0	0	86	0	0	1	1	6	0	T1	M0	66494101	Non-Spanish-Hispanic-Latino	C34.1-Upper lobe, lung	8560	8560/3: Adenosquamous carcinoma	33	12	100	0	0	IA	T1	80-84 years	One primary only	Yes	Yes	1	1	0	Hospital inpatient/outpatient or clinic	0	0	Blank(s)	Blank(s)	Alive	4 or more regional lymph nodes removed	None; diagnosed at autopsy	#NULL!	#NULL!	Surgery performed	1	0	2	N0
0	2012	1	1	0	0	1	6	1	1	2	1	4	0	T2b	M0	66547272	Non-Spanish-Hispanic-Latino	C34.1-Upper lobe, lung	8560	8560/3: Adenosquamous carcinoma	33	41	100	0	0	IB	T2	70-74 years	One primary only	Yes	Yes	1	1	0	Hospital inpatient/outpatient or clinic	0	0	Blank(s)	Blank(s)	Lung and Bronchus	4 or more regional lymph nodes removed	Non-primary surgical procedure to distant site	#NULL!	#NULL!	Surgery performed	1	0	2	N0
1	2012	1	1	0	0	1	18	1	2	1	1	8	0	T2a	M0	66560781	Non-Spanish-Hispanic-Latino	C34.3-Lower lobe, lung	8560	8560/3: Adenosquamous carcinoma	33	34	100	0	0	IB	T2	80-84 years	1st of 2 or more primaries	Yes	Yes	1	2	0	Hospital inpatient/outpatient or clinic	0	999	Blank(s)	Blank(s)	Lung and Bronchus	4 or more regional lymph nodes removed	None; diagnosed at autopsy	#NULL!	#NULL!	Surgery performed	1	0	2	N0
1	2014	1	1	0	0	1	18	1	0	1	1	5	0	T1	M0	66577944	Non-Spanish-Hispanic-Latino	C34.1-Upper lobe, lung	8560	8560/3: Adenosquamous carcinoma	33	22	100	0	0	IA	T1	85+ years	3rd of 3 or more primaries	No	No	3	3	0	Hospital inpatient/outpatient or clinic	0	0	Blank(s)	Blank(s)	Lung and Bronchus	4 or more regional lymph nodes removed	None; diagnosed at autopsy	#NULL!	#NULL!	Surgery performed	1	0	2	N0
1	2013	1	1	0	0	0	70	0	0	2	1	8	0	T2a	M0	66600090	Non-Spanish-Hispanic-Latino	C34.1-Upper lobe, lung	8560	8560/3: Adenosquamous carcinoma	30	20	420	0	0	IB	T2	70-74 years	1st of 2 or more primaries	Yes	Yes	1	2	0	Hospital inpatient/outpatient or clinic	0	20	Blank(s)	Blank(s)	Alive	4 or more regional lymph nodes removed	None; diagnosed at autopsy	#NULL!	#NULL!	Surgery performed	1	0	2	N0
1	2013	1	1	0	0	0	70	0	0	2	1	1	0	T2a	M0	66602486	Non-Spanish-Hispanic-Latino	C34.1-Upper lobe, lung	8560	8560/3: Adenosquamous carcinoma	33	28	420	0	0	IB	T2	70-74 years	One primary only	Yes	Yes	1	1	0	Hospital inpatient/outpatient or clinic	0	40	Blank(s)	Blank(s)	Alive	1 to 3 regional lymph nodes removed	None; diagnosed at autopsy	#NULL!	#NULL!	Surgery performed	1	0	2	N0
0	2013	1	1	0	1	1	29	1	1	1	0	8	0	T4	M0	66612183	Non-Spanish-Hispanic-Latino	C34.9-Lung, NOS	8560	8560/3: Adenosquamous carcinoma	46	35	600	0	0	IIB	T3	60-64 years	One primary only	Yes	Yes	1	1	0	Hospital inpatient/outpatient or clinic	0	40	Blank(s)	Blank(s)	Lung and Bronchus	4 or more regional lymph nodes removed	None; diagnosed at autopsy	#NULL!	#NULL!	Surgery performed	1	0	2	N0
1	2013	1	1	0	0	1	22	1	1	1	0	4	0	T1	M0	66624376	Non-Spanish-Hispanic-Latino	C34.1-Upper lobe, lung	8560	8560/3: Adenosquamous carcinoma	33	28	100	0	0	IA	T1	50-54 years	One primary only	Yes	Yes	1	1	0	Hospital inpatient/outpatient or clinic	0	998	Blank(s)	Blank(s)	Lung and Bronchus	4 or more regional lymph nodes removed	None; diagnosed at autopsy	#NULL!	#NULL!	Surgery performed	1	0	2	N0
1	2013	1	1	0	0	0	34	1	1	1	1	2	0	T1	M0	66634622	Non-Spanish-Hispanic-Latino	C34.3-Lower lobe, lung	8560	8560/3: Adenosquamous carcinoma	30	21	300	0	0	IA	T1	75-79 years	1st of 2 or more primaries	Yes	Yes	1	2	0	Hospital inpatient/outpatient or clinic	0	0	Blank(s)	Blank(s)	Other Cause of Death	1 to 3 regional lymph nodes removed	None; diagnosed at autopsy	#NULL!	#NULL!	Surgery performed	1	0	2	N0
1	2013	1	1	1	1	1	13	1	1	2	0	5	0	T4	M0	66660552	Non-Spanish-Hispanic-Latino	C34.9-Lung, NOS	8560	8560/3: Adenosquamous carcinoma	33	55	730	0	0	IIB	T3	45-49 years	One primary only	Yes	Yes	1	1	0	Hospital inpatient/outpatient or clinic	0	998	Blank(s)	Blank(s)	Lung and Bronchus	4 or more regional lymph nodes removed	None; diagnosed at autopsy	#NULL!	#NULL!	Surgery performed	1	0	2	N0
0	2014	1	1	0	0	1	33	1	1	2	0	7	0	T2a	M0	66694610	Non-Spanish-Hispanic-Latino	C34.1-Upper lobe, lung	8560	8560/3: Adenosquamous carcinoma	33	38	100	0	0	IB	T2	60-64 years	One primary only	Yes	Yes	1	1	0	Hospital inpatient/outpatient or clinic	0	0	Blank(s)	Blank(s)	Lung and Bronchus	4 or more regional lymph nodes removed	None; diagnosed at autopsy	#NULL!	#NULL!	Surgery performed	1	0	2	N0
0	2013	1	1	0	0	0	60	0	2	2	1	2	0	T1	M0	66701126	Non-Spanish-Hispanic-Latino	C34.3-Lower lobe, lung	8560	8560/3: Adenosquamous carcinoma	33	28	100	0	0	IA	T1	70-74 years	One primary only	Yes	Yes	1	1	0	Hospital inpatient/outpatient or clinic	0	999	Blank(s)	Blank(s)	Alive	Sentinel lymph node biopsy	None; diagnosed at autopsy	#NULL!	#NULL!	Surgery performed	1	0	2	N0
1	2014	2	1	0	1	1	20	1	0	2	0	9	0	T4	M0	66719147	Non-Spanish-Hispanic-Latino	C34.3-Lower lobe, lung	8560	8560/3: Adenosquamous carcinoma	33	98	420	0	0	IB	T2	50-54 years	One primary only	Yes	Yes	1	1	0	Radiation treatment or medical oncology center (2006+)	0	40	Blank(s)	Blank(s)	Lung and Bronchus	4 or more regional lymph nodes removed	None; diagnosed at autopsy	#NULL!	#NULL!	Surgery performed	1	0	2	N0
0	2014	1	1	0	0	1	14	1	1	2	1	8	0	T2a	M0	66762774	Non-Spanish-Hispanic-Latino	C34.1-Upper lobe, lung	8560	8560/3: Adenosquamous carcinoma	33	38	430	0	0	IB	T2	75-79 years	One primary only	Yes	Yes	1	1	0	Hospital inpatient/outpatient or clinic	0	40	Blank(s)	Blank(s)	Lung and Bronchus	4 or more regional lymph nodes removed	None; diagnosed at autopsy	#NULL!	#NULL!	Surgery performed	1	0	2	N0
0	2015	1	1	0	1	1	16	1	1	2	0	5	0	T2b	M0	66811991	Non-Spanish-Hispanic-Latino	C34.3-Lower lobe, lung	8560	8560/3: Adenosquamous carcinoma	33	45	300	0	0	IB	T2	55-59 years	One primary only	Yes	Yes	1	1	0	Hospital inpatient/outpatient or clinic	0	0	Blank(s)	Blank(s)	Lung and Bronchus	4 or more regional lymph nodes removed	None; diagnosed at autopsy	#NULL!	#NULL!	Surgery performed	1	0	2	N0
0	2015	1	1	0	0	0	33	1	1	1	1	1	0	T2a	M0	66817650	Non-Spanish-Hispanic-Latino	C34.1-Upper lobe, lung	8560	8560/3: Adenosquamous carcinoma	33	15	420	0	0	IB	T2	75-79 years	1st of 2 or more primaries	Yes	Yes	1	2	0	Hospital inpatient/outpatient or clinic	0	998	Blank(s)	Blank(s)	Diseases of Heart	1 to 3 regional lymph nodes removed	None; diagnosed at autopsy	#NULL!	#NULL!	Surgery performed	1	0	2	N0
0	2015	2	1	0	0	0	37	1	0	2	1	5	0	T2a	M0	66834255	Non-Spanish-Hispanic-Latino	C34.1-Upper lobe, lung	8560	8560/3: Adenosquamous carcinoma	33	20	430	0	0	IIIB	T4	75-79 years	One primary only	Yes	Yes	1	1	0	Hospital inpatient/outpatient or clinic	10	40	Blank(s)	Blank(s)	Alzheimers (ICD-9 and 10 only)	4 or more regional lymph nodes removed	None; diagnosed at autopsy	#NULL!	#NULL!	Surgery performed	1	0	2	N0
1	2009	1	1	0	0	1	33	1	1	1	1	4	0	T2b	M0	74800241	Non-Spanish-Hispanic-Latino	C34.1-Upper lobe, lung	8560	8560/3: Adenosquamous carcinoma	30	45	200	0	0	IB	T2	70-74 years	2nd of 2 or more primaries	No	Yes	2	2	0	Hospital inpatient/outpatient or clinic	988	Blank(s)	Blank(s)	Blank(s)	Lung and Bronchus	4 or more regional lymph nodes removed	None; diagnosed at autopsy	#NULL!	#NULL!	Surgery performed	1	0	2	N0
0	2005	1	1	0	0	0	142	1	1	2	1	5	0	T4	M0	74809895	Non-Spanish-Hispanic-Latino	C34.1-Upper lobe, lung	8560	8560/3: Adenosquamous carcinoma	33	23	700	0	0	IIIB	T4	85+ years	2nd of 2 or more primaries	No	Yes	2	2	0	Hospital inpatient/outpatient or clinic	988	Blank(s)	Blank(s)	Blank(s)	Other Cause of Death	4 or more regional lymph nodes removed	None; diagnosed at autopsy	#NULL!	#NULL!	Surgery performed	1	0	2	N0
0	2005	1	1	0	0	0	74	1	1	1	1	4	0	T1	M0	74826911	Non-Spanish-Hispanic-Latino	C34.2-Middle lobe, lung	8560	8560/3: Adenosquamous carcinoma	30	16	100	0	0	IA	T1	75-79 years	2nd of 2 or more primaries	No	Yes	2	2	0	Hospital inpatient/outpatient or clinic	988	Blank(s)	Blank(s)	Blank(s)	Chronic Obstructive Pulmonary Disease and Allied Cond	1 to 3 regional lymph nodes removed	None; diagnosed at autopsy	#NULL!	#NULL!	Surgery performed	1	0	2	N0
0	2004	2	1	0	0	0	158	1	1	1	0	8	0	T2a	M0	74836015	Non-Spanish-Hispanic-Latino	C34.1-Upper lobe, lung	8560	8560/3: Adenosquamous carcinoma	33	35	100	0	0	IB	T2	60-64 years	2nd of 2 or more primaries	No	Yes	2	3	0	Hospital inpatient/outpatient or clinic	988	Blank(s)	Blank(s)	Blank(s)	Prostate	4 or more regional lymph nodes removed	None; diagnosed at autopsy	#NULL!	#NULL!	Surgery performed	1	0	2	N0
0	2005	1	1	1	1	0	162	0	0	1	1	5	0	T4	M0	74842325	Non-Spanish-Hispanic-Latino	C34.1-Upper lobe, lung	8560	8560/3: Adenosquamous carcinoma	33	44	720	0	0	IIIB	T4	65-69 years	2nd of 2 or more primaries	No	Yes	2	4	0	Hospital inpatient/outpatient or clinic	988	Blank(s)	Blank(s)	Blank(s)	Alive	1 to 3 regional lymph nodes removed	None; diagnosed at autopsy	#NULL!	#NULL!	Surgery performed	1	0	2	N0
1	2012	1	1	0	1	0	76	0	0	1	1	8	0	T2b	M0	74992103	Non-Spanish-Hispanic-Latino	C34.1-Upper lobe, lung	8560	8560/3: Adenosquamous carcinoma	33	45	100	0	0	IB	T2	65-69 years	2nd of 2 or more primaries	No	Yes	2	2	0	Hospital inpatient/outpatient or clinic	0	0	Blank(s)	Blank(s)	Alive	4 or more regional lymph nodes removed	Non-primary surgical procedure performed	#NULL!	#NULL!	Surgery performed	1	0	2	N0
1	2009	1	1	1	1	1	43	1	1	2	0	9	0	T1	M0	75022716	Non-Spanish-Hispanic-Latino	C34.9-Lung, NOS	8560	8560/3: Adenosquamous carcinoma	33	25	100	0	0	IIIB	T4	60-64 years	2nd of 2 or more primaries	No	Yes	2	2	0	Hospital inpatient/outpatient or clinic	10	Blank(s)	Blank(s)	Blank(s)	Lung and Bronchus	4 or more regional lymph nodes removed	None; diagnosed at autopsy	#NULL!	#NULL!	Surgery performed	1	0	2	N0
1	2004	2	1	0	0	1	113	1	1	2	0	7	0	T1	M0	75023704	Non-Spanish-Hispanic-Latino	C34.1-Upper lobe, lung	8560	8560/3: Adenosquamous carcinoma	33	19	100	0	0	IA	T1	60-64 years	1st of 2 or more primaries	Yes	Yes	1	2	0	Hospital inpatient/outpatient or clinic	988	Blank(s)	Blank(s)	Blank(s)	Lung and Bronchus	4 or more regional lymph nodes removed	None; diagnosed at autopsy	#NULL!	#NULL!	Surgery performed	1	0	2	N0
1	2007	1	1	0	0	0	74	1	0	1	1	5	0	T1	M0	75032381	Non-Spanish-Hispanic-Latino	C34.1-Upper lobe, lung	8560	8560/3: Adenosquamous carcinoma	30	29	100	0	0	IA	T1	65-69 years	2nd of 2 or more primaries	No	Yes	2	2	0	Hospital inpatient/outpatient or clinic	988	Blank(s)	Blank(s)	Blank(s)	Other Cause of Death	4 or more regional lymph nodes removed	None; diagnosed at autopsy	#NULL!	#NULL!	Surgery performed	1	0	2	N0
1	2004	1	1	0	0	0	173	0	0	2	1	4	0	T3	M0	75032705	Non-Spanish-Hispanic-Latino	C34.1-Upper lobe, lung	8560	8560/3: Adenosquamous carcinoma	33	65	450	0	0	IB	T2	65-69 years	One primary only	Yes	Yes	1	1	0	Hospital inpatient/outpatient or clinic	988	Blank(s)	Blank(s)	Blank(s)	Alive	1 to 3 regional lymph nodes removed	None; diagnosed at autopsy	#NULL!	#NULL!	Surgery performed	1	0	2	N0
1	2005	1	1	0	0	0	124	1	1	2	0	2	0	T3	M0	75040630	Non-Spanish-Hispanic-Latino	C34.1-Upper lobe, lung	8560	8560/3: Adenosquamous carcinoma	33	65	100	0	0	IB	T2	50-54 years	One primary only	Yes	Yes	1	1	0	Hospital inpatient/outpatient or clinic	988	Blank(s)	Blank(s)	Blank(s)	Other Cause of Death	1 to 3 regional lymph nodes removed	None; diagnosed at autopsy	#NULL!	#NULL!	Surgery performed	1	0	2	N0
0	2005	1	1	0	0	0	16	1	1	2	0	6	0	T2a	M0	75051616	Non-Spanish-Hispanic-Latino	C34.3-Lower lobe, lung	8560	8560/3: Adenosquamous carcinoma	33	35	100	0	0	IB	T2	60-64 years	One primary only	Yes	Yes	1	1	0	Hospital inpatient/outpatient or clinic	988	Blank(s)	Blank(s)	Blank(s)	Diseases of Heart	4 or more regional lymph nodes removed	None; diagnosed at autopsy	#NULL!	#NULL!	Surgery performed	1	0	2	N0
0	2005	1	1	0	0	1	42	1	1	2	1	7	0	T1	M0	75052316	Non-Spanish-Hispanic-Latino	C34.1-Upper lobe, lung	8560	8560/3: Adenosquamous carcinoma	33	23	100	0	0	IA	T1	65-69 years	One primary only	Yes	Yes	1	1	0	Hospital inpatient/outpatient or clinic	988	Blank(s)	Blank(s)	Blank(s)	Lung and Bronchus	4 or more regional lymph nodes removed	None; diagnosed at autopsy	#NULL!	#NULL!	Surgery performed	1	0	2	N0
1	2004	1	1	0	0	1	146	1	1	2	1	5	0	T1	M0	75067613	Non-Spanish-Hispanic-Latino	C34.3-Lower lobe, lung	8560	8560/3: Adenosquamous carcinoma	30	12	100	0	0	IA	T1	65-69 years	1st of 2 or more primaries	Yes	Yes	1	2	0	Hospital inpatient/outpatient or clinic	988	Blank(s)	Blank(s)	Blank(s)	Lung and Bronchus	4 or more regional lymph nodes removed	None; diagnosed at autopsy	#NULL!	#NULL!	Surgery performed	1	0	2	N0
1	2004	1	1	0	0	0	172	0	1	1	0	2	0	T1	M0	75070403	Non-Spanish-Hispanic-Latino	C34.1-Upper lobe, lung	8560	8560/3: Adenosquamous carcinoma	33	23	100	0	0	IA	T1	60-64 years	2nd of 2 or more primaries	No	Yes	1	3	0	Hospital inpatient/outpatient or clinic	988	Blank(s)	Blank(s)	Blank(s)	Alive	1 to 3 regional lymph nodes removed	None; diagnosed at autopsy	#NULL!	#NULL!	Surgery performed	1	0	2	N0
0	2005	1	1	0	0	1	84	1	0	2	1	9	0	T2a	M0	75074583	Non-Spanish-Hispanic-Latino	C34.1-Upper lobe, lung	8560	8560/3: Adenosquamous carcinoma	33	21	450	0	0	IB	T2	70-74 years	One primary only	Yes	Yes	1	1	0	Hospital inpatient/outpatient or clinic	988	Blank(s)	Blank(s)	Blank(s)	Lung and Bronchus	4 or more regional lymph nodes removed	None; diagnosed at autopsy	#NULL!	#NULL!	Surgery performed	1	0	2	N0
0	2005	2	1	0	0	1	44	1	1	2	1	2	0	T2a	M0	75083668	Non-Spanish-Hispanic-Latino	C34.3-Lower lobe, lung	8560	8560/3: Adenosquamous carcinoma	33	35	100	0	0	IB	T2	65-69 years	One primary only	Yes	Yes	1	1	0	Hospital inpatient/outpatient or clinic	988	Blank(s)	Blank(s)	Blank(s)	Lung and Bronchus	1 to 3 regional lymph nodes removed	None; diagnosed at autopsy	#NULL!	#NULL!	Surgery performed	1	0	2	N0
0	2007	1	1	0	0	1	68	1	0	2	1	3	0	T2a	M0	75164402	Non-Spanish-Hispanic-Latino	C34.3-Lower lobe, lung	8560	8560/3: Adenosquamous carcinoma	33	35	450	0	0	IB	T2	75-79 years	One primary only	Yes	Yes	1	1	0	Hospital inpatient/outpatient or clinic	988	Blank(s)	Blank(s)	Blank(s)	Lung and Bronchus	4 or more regional lymph nodes removed	None; diagnosed at autopsy	#NULL!	#NULL!	Surgery performed	1	0	2	N0
1	2007	1	1	0	0	1	27	1	0	2	0	2	0	T2a	M0	75169113	Non-Spanish-Hispanic-Latino	C34.1-Upper lobe, lung	8560	8560/3: Adenosquamous carcinoma	33	35	100	0	0	IB	T2	60-64 years	One primary only	Yes	Yes	1	1	0	Hospital inpatient/outpatient or clinic	988	Blank(s)	Blank(s)	Blank(s)	Lung and Bronchus	1 to 3 regional lymph nodes removed	None; diagnosed at autopsy	#NULL!	#NULL!	Surgery performed	1	0	2	N0
1	2007	1	1	0	0	0	133	0	0	5	1	5	0	T1	M0	75184961	Non-Spanish-Hispanic-Latino	C34.1-Upper lobe, lung	8560	8560/3: Adenosquamous carcinoma	45	11	300	0	0	IA	T1	70-74 years	One primary only	Yes	Yes	1	1	0	Hospital inpatient/outpatient or clinic	988	Blank(s)	Blank(s)	Blank(s)	Alive	4 or more regional lymph nodes removed	None; diagnosed at autopsy	#NULL!	#NULL!	Surgery performed	1	0	2	N0
0	2011	1	1	0	0	1	14	1	1	1	1	4	0	T1	M0	75186648	Non-Spanish-Hispanic-Latino	C34.1-Upper lobe, lung	8560	8560/3: Adenosquamous carcinoma	33	10	115	0	0	IA	T1	65-69 years	2nd of 2 or more primaries	No	Yes	2	2	0	Hospital inpatient/outpatient or clinic	0	0	Blank(s)	Blank(s)	Lung and Bronchus	4 or more regional lymph nodes removed	None; diagnosed at autopsy	#NULL!	#NULL!	Surgery performed	1	0	2	N0
0	2006	1	1	0	0	1	1	1	1	1	1	7	0	T1	M0	75188101	Non-Spanish-Hispanic-Latino	C34.1-Upper lobe, lung	8560	8560/3: Adenosquamous carcinoma	33	13	100	0	0	IA	T1	65-69 years	One primary only	Yes	Yes	1	1	0	Hospital inpatient/outpatient or clinic	988	Blank(s)	Blank(s)	Blank(s)	Lung and Bronchus	4 or more regional lymph nodes removed	None; diagnosed at autopsy	#NULL!	#NULL!	Surgery performed	1	0	2	N0
1	2006	1	1	0	0	1	128	1	0	2	1	6	0	T1	M0	75189018	Non-Spanish-Hispanic-Latino	C34.1-Upper lobe, lung	8560	8560/3: Adenosquamous carcinoma	33	15	300	0	0	IA	T1	65-69 years	1st of 2 or more primaries	Yes	Yes	1	2	0	Hospital inpatient/outpatient or clinic	988	Blank(s)	Blank(s)	Blank(s)	Lung and Bronchus	4 or more regional lymph nodes removed	None; diagnosed at autopsy	#NULL!	#NULL!	Surgery performed	1	0	2	N0
1	2007	1	1	1	0	1	20	1	0	2	1	1	0	T2a	M0	75197637	Non-Spanish-Hispanic-Latino	C34.3-Lower lobe, lung	8560	8560/3: Adenosquamous carcinoma	30	35	300	0	0	IB	T2	70-74 years	One primary only	Yes	Yes	1	1	0	Hospital inpatient/outpatient or clinic	988	Blank(s)	Blank(s)	Blank(s)	Lung and Bronchus	1 to 3 regional lymph nodes removed	None; diagnosed at autopsy	#NULL!	#NULL!	Surgery performed	1	0	2	N0
1	2008	1	1	0	0	1	56	1	0	1	1	2	0	T3	M0	75198373	Non-Spanish-Hispanic-Latino	C34.1-Upper lobe, lung	8560	8560/3: Adenosquamous carcinoma	33	55	650	0	0	IIIB	T4	75-79 years	One primary only	Yes	Yes	1	1	0	Hospital inpatient/outpatient or clinic	988	Blank(s)	Blank(s)	Blank(s)	Lung and Bronchus	1 to 3 regional lymph nodes removed	None; diagnosed at autopsy	#NULL!	#NULL!	Surgery performed	1	0	2	N0
1	2008	1	1	0	0	1	114	1	0	2	1	4	0	T1	M0	75216775	Non-Spanish-Hispanic-Latino	C34.1-Upper lobe, lung	8560	8560/3: Adenosquamous carcinoma	33	25	100	0	0	IA	T1	75-79 years	One primary only	Yes	Yes	1	1	0	Hospital inpatient/outpatient or clinic	988	Blank(s)	Blank(s)	Blank(s)	Lung and Bronchus	4 or more regional lymph nodes removed	None; diagnosed at autopsy	#NULL!	#NULL!	Surgery performed	1	0	2	N0
0	2008	1	1	1	1	1	10	1	1	1	1	6	0	T4	M0	75222269	Non-Spanish-Hispanic-Latino	C34.1-Upper lobe, lung	8560	8560/3: Adenosquamous carcinoma	46	55	730	0	0	IIB	T3	65-69 years	One primary only	Yes	Yes	1	1	0	Hospital inpatient/outpatient or clinic	988	Blank(s)	Blank(s)	Blank(s)	Lung and Bronchus	1 to 3 regional lymph nodes removed	Non-primary surgical procedure to other regional sites	#NULL!	#NULL!	Surgery performed	1	0	2	N0
0	2008	1	1	0	0	0	124	0	1	2	0	4	0	T1	M0	75233775	Non-Spanish-Hispanic-Latino	C34.1-Upper lobe, lung	8560	8560/3: Adenosquamous carcinoma	33	18	100	0	0	IA	T1	60-64 years	1st of 2 or more primaries	Yes	Yes	1	2	0	Hospital inpatient/outpatient or clinic	988	Blank(s)	Blank(s)	Blank(s)	Alive	4 or more regional lymph nodes removed	None; diagnosed at autopsy	#NULL!	#NULL!	Surgery performed	1	0	2	N0
1	2009	1	1	0	0	0	51	1	0	2	1	6	0	T1	M0	75250079	Non-Spanish-Hispanic-Latino	C34.1-Upper lobe, lung	8560	8560/3: Adenosquamous carcinoma	30	20	100	0	0	IA	T1	70-74 years	One primary only	Yes	Yes	1	1	0	Hospital inpatient/outpatient or clinic	988	Blank(s)	Blank(s)	Blank(s)	Chronic Obstructive Pulmonary Disease and Allied Cond	4 or more regional lymph nodes removed	None; diagnosed at autopsy	#NULL!	#NULL!	Surgery performed	1	0	2	N0
1	2008	1	1	0	0	1	4	1	0	1	1	4	0	T1	M0	75250536	Non-Spanish-Hispanic-Latino	C34.1-Upper lobe, lung	8560	8560/3: Adenosquamous carcinoma	33	25	100	0	0	IA	T1	75-79 years	One primary only	Yes	Yes	1	1	0	Hospital inpatient/outpatient or clinic	988	Blank(s)	Blank(s)	Blank(s)	Lung and Bronchus	4 or more regional lymph nodes removed	None; diagnosed at autopsy	#NULL!	#NULL!	Surgery performed	1	0	2	N0
0	2008	1	1	0	0	0	69	1	1	1	1	7	0	T2b	M0	75252555	Non-Spanish-Hispanic-Latino	C34.1-Upper lobe, lung	8560	8560/3: Adenosquamous carcinoma	30	50	100	0	0	IB	T2	80-84 years	One primary only	Yes	Yes	1	1	0	Hospital inpatient/outpatient or clinic	988	Blank(s)	Blank(s)	Blank(s)	Diseases of Heart	4 or more regional lymph nodes removed	None; diagnosed at autopsy	#NULL!	#NULL!	Surgery performed	1	0	2	N0
1	2009	1	1	0	0	0	116	0	0	1	1	1	0	T2a	M0	75288991	Non-Spanish-Hispanic-Latino	C34.2-Middle lobe, lung	8560	8560/3: Adenosquamous carcinoma	33	35	100	0	0	IB	T2	80-84 years	One primary only	Yes	Yes	1	1	0	Hospital inpatient/outpatient or clinic	988	Blank(s)	Blank(s)	Blank(s)	Alive	1 to 3 regional lymph nodes removed	None; diagnosed at autopsy	#NULL!	#NULL!	Surgery performed	1	0	2	N0
1	2010	1	1	0	0	1	22	1	1	1	0	6	0	T1	M0	75318539	Non-Spanish-Hispanic-Latino	C34.1-Upper lobe, lung	8560	8560/3: Adenosquamous carcinoma	33	16	100	0	0	IA	T1	60-64 years	2nd of 2 or more primaries	No	Yes	2	2	0	Hospital inpatient/outpatient or clinic	0	0	Blank(s)	Blank(s)	Lung and Bronchus	4 or more regional lymph nodes removed	None; diagnosed at autopsy	#NULL!	#NULL!	Surgery performed	1	0	2	N0
0	2010	2	1	0	0	1	32	1	1	1	0	2	0	T1	M0	75366623	Non-Spanish-Hispanic-Latino	C34.1-Upper lobe, lung	8560	8560/3: Adenosquamous carcinoma	45	25	100	0	0	IA	T1	55-59 years	One primary only	Yes	Yes	1	1	0	Hospital inpatient/outpatient or clinic	0	0	Blank(s)	Blank(s)	Lung and Bronchus	1 to 3 regional lymph nodes removed	Non-primary surgical procedure performed	#NULL!	#NULL!	Surgery performed	1	0	2	N0
1	2011	1	1	1	0	1	6	1	1	1	1	9	0	T4	M0	75387039	Spanish-Hispanic-Latino	C34.1-Upper lobe, lung	8560	8560/3: Adenosquamous carcinoma	46	35	600	0	0	IIB	T3	70-74 years	One primary only	Yes	Yes	1	1	0	Hospital inpatient/outpatient or clinic	0	30	Blank(s)	Blank(s)	Lung and Bronchus	4 or more regional lymph nodes removed	None; diagnosed at autopsy	#NULL!	#NULL!	Surgery performed	1	0	2	N0
1	2011	1	1	0	0	0	23	1	0	2	0	9	0	T1	M0	75388656	Non-Spanish-Hispanic-Latino	C34.3-Lower lobe, lung	8560	8560/3: Adenosquamous carcinoma	33	29	100	0	0	IA	T1	60-64 years	One primary only	Yes	Yes	1	1	0	Hospital inpatient/outpatient or clinic	0	0	Blank(s)	Blank(s)	Chronic Obstructive Pulmonary Disease and Allied Cond	4 or more regional lymph nodes removed	None; diagnosed at autopsy	#NULL!	#NULL!	Surgery performed	1	0	2	N0
0	2011	1	1	0	0	0	94	0	0	1	1	8	0	T2a	M0	75389101	Non-Spanish-Hispanic-Latino	C34.1-Upper lobe, lung	8560	8560/3: Adenosquamous carcinoma	30	25	430	0	0	IB	T2	65-69 years	One primary only	Yes	Yes	1	1	0	Hospital inpatient/outpatient or clinic	0	10	Blank(s)	Blank(s)	Alive	4 or more regional lymph nodes removed	None; diagnosed at autopsy	#NULL!	#NULL!	Surgery performed	1	0	2	N0
1	2012	1	1	0	0	1	78	1	1	2	1	8	0	T1	M0	75443498	Non-Spanish-Hispanic-Latino	C34.2-Middle lobe, lung	8560	8560/3: Adenosquamous carcinoma	33	12	100	0	0	IA	T1	65-69 years	2nd of 2 or more primaries	No	Yes	1	5	0	Hospital inpatient/outpatient or clinic	0	0	Blank(s)	Blank(s)	Lung and Bronchus	4 or more regional lymph nodes removed	None; diagnosed at autopsy	#NULL!	#NULL!	Surgery performed	1	0	2	N0
0	2012	1	1	0	0	1	48	1	0	2	0	9	0	T1	M0	75449838	Non-Spanish-Hispanic-Latino	C34.1-Upper lobe, lung	8560	8560/3: Adenosquamous carcinoma	33	30	100	0	0	IA	T1	60-64 years	1st of 2 or more primaries	Yes	Yes	1	2	0	Hospital inpatient/outpatient or clinic	0	0	Blank(s)	Blank(s)	Lung and Bronchus	4 or more regional lymph nodes removed	None; diagnosed at autopsy	#NULL!	#NULL!	Surgery performed	1	0	2	N0
1	2012	1	1	0	0	0	79	0	0	2	1	8	0	T2a	M0	75453722	Non-Spanish-Hispanic-Latino	C34.1-Upper lobe, lung	8560	8560/3: Adenosquamous carcinoma	33	35	100	0	0	IB	T2	70-74 years	One primary only	Yes	Yes	1	1	0	Hospital inpatient/outpatient or clinic	0	0	Blank(s)	Blank(s)	Alive	4 or more regional lymph nodes removed	None; diagnosed at autopsy	#NULL!	#NULL!	Surgery performed	1	0	2	N0
0	2012	1	1	0	0	0	79	0	1	1	1	5	0	T1	M0	75456437	Non-Spanish-Hispanic-Latino	C34.1-Upper lobe, lung	8560	8560/3: Adenosquamous carcinoma	33	22	100	0	0	IA	T1	80-84 years	One primary only	Yes	Yes	1	1	0	Hospital inpatient/outpatient or clinic	0	0	Blank(s)	Blank(s)	Alive	4 or more regional lymph nodes removed	None; diagnosed at autopsy	#NULL!	#NULL!	Surgery performed	1	0	2	N0
1	2012	1	1	0	0	0	76	0	0	2	0	3	0	T2a	M0	75473452	Non-Spanish-Hispanic-Latino	C34.3-Lower lobe, lung	8560	8560/3: Adenosquamous carcinoma	33	38	100	0	0	IIIB	T4	60-64 years	1st of 2 or more primaries	Yes	Yes	1	2	0	Hospital inpatient/outpatient or clinic	10	998	Blank(s)	Blank(s)	Alive	1 to 3 regional lymph nodes removed	None; diagnosed at autopsy	#NULL!	#NULL!	Surgery performed	1	0	2	N0
0	2013	1	1	0	0	0	71	0	1	2	1	3	0	T1	M0	75489001	Non-Spanish-Hispanic-Latino	C34.1-Upper lobe, lung	8560	8560/3: Adenosquamous carcinoma	33	22	100	0	0	IA	T1	70-74 years	One primary only	Yes	Yes	1	1	0	Hospital inpatient/outpatient or clinic	0	0	Blank(s)	Blank(s)	Alive	1 to 3 regional lymph nodes removed	None; diagnosed at autopsy	#NULL!	#NULL!	Surgery performed	1	0	2	N0
0	2013	1	1	0	0	0	59	1	0	1	1	4	0	T1	M0	75490471	Non-Spanish-Hispanic-Latino	C34.1-Upper lobe, lung	8560	8560/3: Adenosquamous carcinoma	33	22	100	0	0	IA	T1	65-69 years	One primary only	Yes	Yes	1	1	0	Hospital inpatient/outpatient or clinic	0	0	Blank(s)	Blank(s)	Nephritis, Nephrotic Syndrome and Nephrosis	4 or more regional lymph nodes removed	None; diagnosed at autopsy	#NULL!	#NULL!	Surgery performed	1	0	2	N0
1	2013	1	1	0	0	0	68	0	0	5	0	7	0	T1	M0	75519012	Non-Spanish-Hispanic-Latino	C34.1-Upper lobe, lung	8560	8560/3: Adenosquamous carcinoma	33	8	100	0	0	IA	T1	60-64 years	One primary only	Yes	Yes	1	1	0	Hospital inpatient/outpatient or clinic	0	0	Blank(s)	Blank(s)	Alive	4 or more regional lymph nodes removed	None; diagnosed at autopsy	#NULL!	#NULL!	Surgery performed	1	0	2	N0
0	2013	1	1	0	0	0	24	1	0	5	1	8	0	T2b	M0	75521266	Non-Spanish-Hispanic-Latino	C34.3-Lower lobe, lung	8560	8560/3: Adenosquamous carcinoma	33	50	400	0	0	IB	T2	75-79 years	One primary only	Yes	Yes	1	1	0	Hospital inpatient/outpatient or clinic	0	0	Blank(s)	Blank(s)	Accidents and Adverse Effects	4 or more regional lymph nodes removed	None; diagnosed at autopsy	#NULL!	#NULL!	Surgery performed	1	0	2	N0
0	2013	2	1	0	0	0	39	1	0	1	0	7	0	T2a	M0	75524132	Non-Spanish-Hispanic-Latino	C34.2-Middle lobe, lung	8560	8560/3: Adenosquamous carcinoma	33	12	430	0	0	IB	T2	60-64 years	One primary only	Yes	Yes	1	1	0	Hospital inpatient/outpatient or clinic	0	40	Blank(s)	Blank(s)	Diseases of Heart	4 or more regional lymph nodes removed	None; diagnosed at autopsy	#NULL!	#NULL!	Surgery performed	1	0	2	N0
0	2013	2	1	0	0	0	31	1	1	1	1	4	0	T2a	M0	75527318	Non-Spanish-Hispanic-Latino	C34.3-Lower lobe, lung	8560	8560/3: Adenosquamous carcinoma	33	10	430	0	0	IB	T2	80-84 years	2nd of 2 or more primaries	No	Yes	2	2	0	Other hospital outpatient unit or surgery center (2006+)	0	40	Blank(s)	Blank(s)	Diseases of Heart	1 to 3 regional lymph nodes removed	None; diagnosed at autopsy	#NULL!	#NULL!	Surgery performed	1	0	2	N0
1	2014	1	1	0	0	1	6	1	0	1	0	2	0	T2a	M0	75547144	Non-Spanish-Hispanic-Latino	C34.1-Upper lobe, lung	8560	8560/3: Adenosquamous carcinoma	30	25	420	0	0	IB	T2	50-54 years	One primary only	Yes	Yes	1	1	0	Hospital inpatient/outpatient or clinic	0	40	Blank(s)	Blank(s)	Lung and Bronchus	1 to 3 regional lymph nodes removed	None; diagnosed at autopsy	#NULL!	#NULL!	Surgery performed	1	0	2	N0
1	2014	1	1	0	0	0	49	1	1	1	1	9	0	T1	M0	75588726	Non-Spanish-Hispanic-Latino	C34.1-Upper lobe, lung	8560	8560/3: Adenosquamous carcinoma	33	13	100	0	0	IA	T1	65-69 years	One primary only	Yes	Yes	1	1	0	Hospital inpatient/outpatient or clinic	0	0	Blank(s)	Blank(s)	Other Cause of Death	4 or more regional lymph nodes removed	None; diagnosed at autopsy	#NULL!	#NULL!	Surgery performed	1	0	2	N0
0	2015	1	1	0	0	1	6	1	0	2	1	6	0	T1	M0	75706727	Non-Spanish-Hispanic-Latino	C34.1-Upper lobe, lung	8560	8560/3: Adenosquamous carcinoma	33	16	100	0	0	IA	T1	70-74 years	One primary only	Yes	Yes	1	1	0	Hospital inpatient/outpatient or clinic	0	0	Blank(s)	Blank(s)	Lung and Bronchus	4 or more regional lymph nodes removed	None; diagnosed at autopsy	#NULL!	#NULL!	Surgery performed	1	0	2	N0
1	2012	2	2	0	1	1	44	1	1	2	1	7	0	T1	M0	15929671	Non-Spanish-Hispanic-Latino	C34.3-Lower lobe, lung	8560	8560/3: Adenosquamous carcinoma	56	23	120	0	0	IA	T1	65-69 years	2nd of 2 or more primaries	No	Yes	1	2	0	Other hospital outpatient unit or surgery center (2006+)	0	0	Blank(s)	Blank(s)	Lung and Bronchus	4 or more regional lymph nodes removed	None; diagnosed at autopsy	#NULL!	#NULL!	Surgery performed	1	0	2	N0
0	2010	1	2	0	0	1	41	1	1	2	0	8	0	T1	M0	17855290	Non-Spanish-Hispanic-Latino	C34.1-Upper lobe, lung	8560	8560/3: Adenosquamous carcinoma	56	22	100	0	0	IA	T1	55-59 years	1st of 2 or more primaries	Yes	Yes	1	2	0	Hospital inpatient/outpatient or clinic	0	0	Blank(s)	Blank(s)	Lung and Bronchus	4 or more regional lymph nodes removed	None; diagnosed at autopsy	#NULL!	#NULL!	Surgery performed	1	0	2	N0
1	2014	1	2	0	0	0	4	1	1	2	0	5	0	T2b	M0	28461293	Non-Spanish-Hispanic-Latino	C34.1-Upper lobe, lung	8560	8560/3: Adenosquamous carcinoma	56	45	300	0	0	IB	T2	60-64 years	1st of 2 or more primaries	Yes	Yes	1	2	0	Hospital inpatient/outpatient or clinic	0	0	Blank(s)	Blank(s)	Pancreas	4 or more regional lymph nodes removed	None; diagnosed at autopsy	#NULL!	#NULL!	Surgery performed	1	0	2	N0
1	2009	1	2	0	0	1	2	1	1	2	1	6	0	T3	M0	35037713	Non-Spanish-Hispanic-Latino	C34.1-Upper lobe, lung	8560	8560/3: Adenosquamous carcinoma	56	60	460	0	0	IB	T2	70-74 years	3rd of 3 or more primaries	No	Yes	3	3	0	Hospital inpatient/outpatient or clinic	988	Blank(s)	Blank(s)	Blank(s)	Lung and Bronchus	4 or more regional lymph nodes removed	None; diagnosed at autopsy	#NULL!	#NULL!	Surgery performed	1	0	2	N0
0	2009	1	2	0	1	0	20	1	1	1	0	7	0	T4	M0	57599941	Non-Spanish-Hispanic-Latino	C34.3-Lower lobe, lung	8560	8560/3: Adenosquamous carcinoma	56	105	100	0	0	IB	T2	55-59 years	One primary only	Yes	Yes	1	1	0	Hospital inpatient/outpatient or clinic	988	Blank(s)	Blank(s)	Blank(s)	Pneumonia and Influenza	4 or more regional lymph nodes removed	None; diagnosed at autopsy	#NULL!	#NULL!	Surgery performed	1	0	2	N0
0	2005	1	2	0	0	0	16	1	1	2	1	6	0	T2a	M0	60252414	Non-Spanish-Hispanic-Latino	C34.3-Lower lobe, lung	8560	8560/3: Adenosquamous carcinoma	56	25	450	0	0	IB	T2	70-74 years	One primary only	Yes	Yes	1	1	0	Hospital inpatient/outpatient or clinic	988	Blank(s)	Blank(s)	Blank(s)	Atherosclerosis	4 or more regional lymph nodes removed	None; diagnosed at autopsy	#NULL!	#NULL!	Surgery performed	1	0	2	N0
0	2010	1	2	0	0	1	57	1	1	1	1	5	0	T2a	M0	60450713	Non-Spanish-Hispanic-Latino	C34.8-Overlapping lesion of lung	8560	8560/3: Adenosquamous carcinoma	55	35	430	0	0	IB	T2	75-79 years	2nd of 2 or more primaries	No	Yes	2	2	0	Hospital inpatient/outpatient or clinic	0	40	Blank(s)	Blank(s)	Lung and Bronchus	4 or more regional lymph nodes removed	None; diagnosed at autopsy	#NULL!	#NULL!	Surgery performed	1	0	2	N0
1	2005	1	2	0	0	1	1	1	0	1	1	8	0	T4	M0	60477529	Non-Spanish-Hispanic-Latino	C34.8-Overlapping lesion of lung	8560	8560/3: Adenosquamous carcinoma	55	80	100	0	0	IB	T2	75-79 years	One primary only	Yes	Yes	1	1	0	Hospital inpatient/outpatient or clinic	988	Blank(s)	Blank(s)	Blank(s)	Lung and Bronchus	4 or more regional lymph nodes removed	None; diagnosed at autopsy	#NULL!	#NULL!	Surgery performed	1	0	2	N0
0	2011	2	2	0	1	1	11	1	1	1	1	3	0	T2b	M1	60794359	Non-Spanish-Hispanic-Latino	C34.1-Upper lobe, lung	8560	8560/3: Adenosquamous carcinoma	55	44	100	0	0	IV	T2	75-79 years	One primary only	Yes	Yes	1	1	0	Hospital inpatient/outpatient or clinic	20	0	Blank(s)	Blank(s)	Lung and Bronchus	1 to 3 regional lymph nodes removed	None; diagnosed at autopsy	#NULL!	#NULL!	Surgery performed	1	0	2	N0
0	2009	1	2	0	0	0	13	1	1	1	1	7	0	T4	M0	66248010	Non-Spanish-Hispanic-Latino	C34.3-Lower lobe, lung	8560	8560/3: Adenosquamous carcinoma	55	87	100	0	0	IB	T2	75-79 years	One primary only	Yes	Yes	1	1	0	Hospital inpatient/outpatient or clinic	999	Blank(s)	Blank(s)	Blank(s)	In situ, benign or unknown behavior neoplasm	4 or more regional lymph nodes removed	None; diagnosed at autopsy	#NULL!	#NULL!	Surgery performed	1	0	2	N0
0	2013	1	1	0	0	1	11	1	0	2	1	38	1	T4	M0	36100974	Non-Spanish-Hispanic-Latino	C34.1-Upper lobe, lung	8560	8560/3: Adenosquamous carcinoma	33	95	420	100	0	IIB	T2	70-74 years	2nd of 2 or more primaries	No	Yes	1	2	0	Hospital inpatient/outpatient or clinic	0	10	Blank(s)	Blank(s)	Lung and Bronchus	4 or more regional lymph nodes removed	None; diagnosed at autopsy	#NULL!	#NULL!	Surgery performed	2	0.0263158	0	N1
0	2009	1	2	0	0	1	16	1	1	2	1	69	2	T4	M0	75285840	Non-Spanish-Hispanic-Latino	C34.0-Main bronchus	8560	8560/3: Adenosquamous carcinoma	56	95	230	100	0	IIB	T2	65-69 years	One primary only	Yes	Yes	1	1	0	Hospital inpatient/outpatient or clinic	988	Blank(s)	Blank(s)	Blank(s)	Lung and Bronchus	4 or more regional lymph nodes removed	None; diagnosed at autopsy	#NULL!	#NULL!	Surgery performed	2	0.0289855	0	N1
0	2008	1	1	0	0	1	1	1	1	2	1	34	1	T1	M0	30300121	Non-Spanish-Hispanic-Latino	C34.1-Upper lobe, lung	8560	8560/3: Adenosquamous carcinoma	33	15	300	200	0	IIIA	T1	75-79 years	1st of 2 or more primaries	Yes	Yes	1	2	0	Hospital inpatient/outpatient or clinic	988	Blank(s)	Blank(s)	Blank(s)	Lung and Bronchus	4 or more regional lymph nodes removed	None; diagnosed at autopsy	#NULL!	#NULL!	Surgery performed	2	0.0294118	0	N2
1	2007	2	1	1	1	1	38	1	0	1	1	32	1	T4	M0	35710328	Non-Spanish-Hispanic-Latino	C34.1-Upper lobe, lung	8560	8560/3: Adenosquamous carcinoma	33	46	700	200	0	IIIB	T4	75-79 years	1st of 2 or more primaries	Yes	Yes	1	2	0	Hospital inpatient/outpatient or clinic	988	Blank(s)	Blank(s)	Blank(s)	Lung and Bronchus	4 or more regional lymph nodes removed	None; diagnosed at autopsy	#NULL!	#NULL!	Surgery performed	2	0.03125	0	N2
0	2007	2	1	0	1	1	61	1	1	2	0	27	1	T4	M0	6129321	Non-Spanish-Hispanic-Latino	C34.1-Upper lobe, lung	8560	8560/3: Adenosquamous carcinoma	33	35	600	100	0	IIIA	T3	55-59 years	One primary only	Yes	Yes	1	1	0	Hospital inpatient/outpatient or clinic	988	Blank(s)	Blank(s)	Blank(s)	Lung and Bronchus	4 or more regional lymph nodes removed	None; diagnosed at autopsy	#NULL!	#NULL!	Surgery performed	2	0.037037	0	N1
1	2008	1	1	0	0	1	11	1	1	2	1	27	1	T1	M0	6166472	Non-Spanish-Hispanic-Latino	C34.3-Lower lobe, lung	8560	8560/3: Adenosquamous carcinoma	33	21	100	100	0	IIA	T1	70-74 years	1st of 2 or more primaries	Yes	Yes	1	2	0	Hospital inpatient/outpatient or clinic	988	Blank(s)	Blank(s)	Blank(s)	Lung and Bronchus	4 or more regional lymph nodes removed	Non-primary surgical procedure to other regional sites	#NULL!	#NULL!	Surgery performed	2	0.037037	0	N1
1	2008	1	1	0	0	1	11	1	1	2	1	27	1	T1	M0	6166472	Non-Spanish-Hispanic-Latino	C34.3-Lower lobe, lung	8560	8560/3: Adenosquamous carcinoma	33	21	100	100	0	IIA	T1	70-74 years	2nd of 2 or more primaries	No	No	2	2	0	Hospital inpatient/outpatient or clinic	988	Blank(s)	Blank(s)	Blank(s)	Lung and Bronchus	4 or more regional lymph nodes removed	None; diagnosed at autopsy	#NULL!	#NULL!	Surgery performed	2	0.037037	0	N1
1	2013	1	2	0	1	0	61	0	0	2	1	27	1	T2b	M0	66688726	Non-Spanish-Hispanic-Latino	C34.1-Upper lobe, lung	8560	8560/3: Adenosquamous carcinoma	56	45	100	100	0	IIB	T2	75-79 years	One primary only	Yes	Yes	1	1	0	Hospital inpatient/outpatient or clinic	0	0	Blank(s)	Blank(s)	Alive	4 or more regional lymph nodes removed	None; diagnosed at autopsy	#NULL!	#NULL!	Surgery performed	2	0.037037	0	N1
0	2008	1	1	1	1	0	125	0	1	2	1	26	1	T1	M0	6152894	Non-Spanish-Hispanic-Latino	C34.1-Upper lobe, lung	8560	8560/3: Adenosquamous carcinoma	33	27	100	200	0	IIIA	T1	65-69 years	One primary only	Yes	Yes	1	1	0	Hospital inpatient/outpatient or clinic	988	Blank(s)	Blank(s)	Blank(s)	Alive	4 or more regional lymph nodes removed	Non-primary surgical procedure to other regional sites	#NULL!	#NULL!	Surgery performed	2	0.0384615	0	N2
0	2010	1	1	0	0	0	102	0	1	1	1	26	1	T2b	M0	35897386	Non-Spanish-Hispanic-Latino	C34.3-Lower lobe, lung	8560	8560/3: Adenosquamous carcinoma	33	46	100	100	0	IIB	T2	80-84 years	One primary only	Yes	Yes	1	1	0	Hospital inpatient/outpatient or clinic	0	0	Blank(s)	Blank(s)	Alive	4 or more regional lymph nodes removed	None; diagnosed at autopsy	#NULL!	#NULL!	Surgery performed	2	0.0384615	0	N1
0	2008	1	1	0	0	1	36	1	0	1	0	24	1	T2a	M0	6093500	Non-Spanish-Hispanic-Latino	C34.1-Upper lobe, lung	8560	8560/3: Adenosquamous carcinoma	33	23	450	100	0	IIB	T2	60-64 years	2nd of 2 or more primaries	No	Yes	2	2	0	Hospital inpatient/outpatient or clinic	988	Blank(s)	Blank(s)	Blank(s)	Lung and Bronchus	4 or more regional lymph nodes removed	None; diagnosed at autopsy	#NULL!	#NULL!	Surgery performed	2	0.0416667	0	N1
1	2014	1	1	0	0	1	49	1	0	1	1	24	1	T2a	M0	28467739	Non-Spanish-Hispanic-Latino	C34.1-Upper lobe, lung	8560	8560/3: Adenosquamous carcinoma	33	20	420	100	0	IIB	T2	80-84 years	1st of 2 or more primaries	Yes	Yes	1	2	0	Hospital inpatient/outpatient or clinic	0	10	Blank(s)	Blank(s)	Lung and Bronchus	4 or more regional lymph nodes removed	None; diagnosed at autopsy	#NULL!	#NULL!	Surgery performed	2	0.0416667	0	N1
0	2004	1	1	0	0	1	10	1	0	1	1	24	1	T2b	M0	74910145	Non-Spanish-Hispanic-Latino	C34.1-Upper lobe, lung	8560	8560/3: Adenosquamous carcinoma	33	41	300	100	0	IIB	T2	85+ years	2nd of 2 or more primaries	No	Yes	2	2	0	Hospital inpatient/outpatient or clinic	988	Blank(s)	Blank(s)	Blank(s)	Lung and Bronchus	4 or more regional lymph nodes removed	None; diagnosed at autopsy	#NULL!	#NULL!	Surgery performed	2	0.0416667	0	N1
0	2015	1	1	0	1	1	21	1	1	1	1	24	1	T1	M0	75678157	Non-Spanish-Hispanic-Latino	C34.1-Upper lobe, lung	8560	8560/3: Adenosquamous carcinoma	33	19	100	100	0	IIA	T1	70-74 years	One primary only	Yes	Yes	1	1	0	Hospital inpatient/outpatient or clinic	0	0	Blank(s)	Blank(s)	Lung and Bronchus	4 or more regional lymph nodes removed	None; diagnosed at autopsy	#NULL!	#NULL!	Surgery performed	2	0.0416667	0	N1
1	2006	1	2	0	0	1	39	1	1	5	0	24	1	T3	M0	35605818	Spanish-Hispanic-Latino	C34.1-Upper lobe, lung	8560	8560/3: Adenosquamous carcinoma	55	60	100	100	0	IIB	T2	55-59 years	One primary only	Yes	Yes	1	1	0	Hospital inpatient/outpatient or clinic	988	Blank(s)	Blank(s)	Blank(s)	Lung and Bronchus	4 or more regional lymph nodes removed	None; diagnosed at autopsy	#NULL!	#NULL!	Surgery performed	2	0.0416667	0	N1
0	2008	1	1	0	1	0	4	1	1	2	1	47	2	T2b	M0	6144901	Non-Spanish-Hispanic-Latino	C34.1-Upper lobe, lung	8560	8560/3: Adenosquamous carcinoma	33	45	450	200	0	IIIA	T2	65-69 years	One primary only	Yes	Yes	1	1	0	Laboratory only (hospital or private)	988	Blank(s)	Blank(s)	Blank(s)	Chronic Obstructive Pulmonary Disease and Allied Cond	4 or more regional lymph nodes removed	None; diagnosed at autopsy	#NULL!	#NULL!	Surgery performed	2	0.0425532	0	N2
1	2014	1	1	0	0	1	12	1	0	2	1	23	1	T3	M0	36174832	Non-Spanish-Hispanic-Latino	C34.3-Lower lobe, lung	8560	8560/3: Adenosquamous carcinoma	33	55	410	100	0	IIB	T2	65-69 years	One primary only	Yes	Yes	1	1	0	Hospital inpatient/outpatient or clinic	0	0	Blank(s)	Blank(s)	Lung and Bronchus	4 or more regional lymph nodes removed	None; diagnosed at autopsy	#NULL!	#NULL!	Surgery performed	2	0.0434783	0	N1
1	2005	1	1	0	0	0	143	1	0	2	1	23	1	T1	M0	65923169	Non-Spanish-Hispanic-Latino	C34.1-Upper lobe, lung	8560	8560/3: Adenosquamous carcinoma	33	17	100	100	0	IIA	T1	75-79 years	One primary only	Yes	Yes	1	1	0	Hospital inpatient/outpatient or clinic	999	Blank(s)	Blank(s)	Blank(s)	Diseases of Heart	4 or more regional lymph nodes removed	None; diagnosed at autopsy	#NULL!	#NULL!	Surgery performed	2	0.0434783	0	N1
0	2008	1	1	0	0	1	7	1	0	1	1	22	1	T3	M0	5752995	Non-Spanish-Hispanic-Latino	C34.3-Lower lobe, lung	8560	8560/3: Adenosquamous carcinoma	33	37	650	200	0	IIIB	T4	75-79 years	2nd of 2 or more primaries	No	Yes	2	2	0	Hospital inpatient/outpatient or clinic	988	Blank(s)	Blank(s)	Blank(s)	Lung and Bronchus	4 or more regional lymph nodes removed	None; diagnosed at autopsy	#NULL!	#NULL!	Surgery performed	2	0.0454545	0	N2
0	2009	1	1	0	1	1	4	1	1	2	1	22	1	T2b	M0	30088075	Non-Spanish-Hispanic-Latino	C34.1-Upper lobe, lung	8560	8560/3: Adenosquamous carcinoma	33	43	450	200	0	IIIA	T2	70-74 years	2nd of 2 or more primaries	No	Yes	2	3	0	Hospital inpatient/outpatient or clinic	988	Blank(s)	Blank(s)	Blank(s)	Lung and Bronchus	4 or more regional lymph nodes removed	None; diagnosed at autopsy	#NULL!	#NULL!	Surgery performed	2	0.0454545	0	N2
0	2009	1	1	0	1	0	77	1	0	2	1	22	1	T1	M0	1007279	Non-Spanish-Hispanic-Latino	C34.1-Upper lobe, lung	8560	8560/3: Adenosquamous carcinoma	30	25	100	100	0	IIA	T1	70-74 years	2nd of 2 or more primaries	No	Yes	2	3	0	Hospital inpatient/outpatient or clinic	988	Blank(s)	Blank(s)	Blank(s)	Other Infectious and Parasitic Diseases including HIV	4 or more regional lymph nodes removed	None; diagnosed at autopsy	#NULL!	#NULL!	Surgery performed	2	0.0454545	0	N1
1	2010	1	2	0	0	1	12	1	1	2	0	22	1	T4	M0	75349815	Non-Spanish-Hispanic-Latino	C34.0-Main bronchus	8560	8560/3: Adenosquamous carcinoma	56	80	430	100	0	IIB	T2	60-64 years	One primary only	Yes	Yes	1	1	0	Hospital inpatient/outpatient or clinic	0	40	Blank(s)	Blank(s)	Lung and Bronchus	4 or more regional lymph nodes removed	None; diagnosed at autopsy	#NULL!	#NULL!	Surgery performed	2	0.0454545	0	N1
1	2006	1	1	1	0	1	14	1	0	1	1	21	1	T3	M0	65966374	Non-Spanish-Hispanic-Latino	C34.3-Lower lobe, lung	8560	8560/3: Adenosquamous carcinoma	33	22	650	200	0	IIIB	T4	70-74 years	One primary only	Yes	Yes	1	1	0	Hospital inpatient/outpatient or clinic	999	Blank(s)	Blank(s)	Blank(s)	Lung and Bronchus	4 or more regional lymph nodes removed	None; diagnosed at autopsy	#NULL!	#NULL!	Surgery performed	2	0.047619	0	N2
0	2013	1	1	0	1	0	68	0	0	1	1	21	1	T1	M0	30437790	Non-Spanish-Hispanic-Latino	C34.1-Upper lobe, lung	8560	8560/3: Adenosquamous carcinoma	33	24	100	100	0	IIA	T1	75-79 years	One primary only	Yes	Yes	1	1	0	Hospital inpatient/outpatient or clinic	0	0	Blank(s)	Blank(s)	Alive	4 or more regional lymph nodes removed	None; diagnosed at autopsy	#NULL!	#NULL!	Surgery performed	2	0.047619	0	N1
0	2009	2	1	0	1	1	24	1	1	2	0	21	1	T2b	M0	35833455	Non-Spanish-Hispanic-Latino	C34.1-Upper lobe, lung	8560	8560/3: Adenosquamous carcinoma	33	50	100	100	0	IIB	T2	60-64 years	One primary only	Yes	Yes	1	1	0	Hospital inpatient/outpatient or clinic	988	Blank(s)	Blank(s)	Blank(s)	Lung and Bronchus	4 or more regional lymph nodes removed	None; diagnosed at autopsy	#NULL!	#NULL!	Surgery performed	2	0.047619	0	N1
1	2005	1	1	0	1	1	74	1	1	2	1	21	1	T1	M0	65910669	Non-Spanish-Hispanic-Latino	C34.1-Upper lobe, lung	8560	8560/3: Adenosquamous carcinoma	33	25	100	100	0	IIA	T1	65-69 years	1st of 2 or more primaries	Yes	Yes	1	2	0	Hospital inpatient/outpatient or clinic	999	Blank(s)	Blank(s)	Blank(s)	Lung and Bronchus	4 or more regional lymph nodes removed	None; diagnosed at autopsy	#NULL!	#NULL!	Surgery performed	2	0.047619	0	N1
0	2011	1	1	0	0	1	47	1	1	1	1	21	1	T1	M0	75401814	Non-Spanish-Hispanic-Latino	C34.1-Upper lobe, lung	8560	8560/3: Adenosquamous carcinoma	30	20	100	100	0	IIA	T1	80-84 years	One primary only	Yes	Yes	1	1	0	Hospital inpatient/outpatient or clinic	0	0	Blank(s)	Blank(s)	Lung and Bronchus	4 or more regional lymph nodes removed	None; diagnosed at autopsy	#NULL!	#NULL!	Surgery performed	2	0.047619	0	N1
1	2008	1	2	0	0	0	35	1	0	2	1	21	1	T2a	M0	32692458	Non-Spanish-Hispanic-Latino	C34.3-Lower lobe, lung	8560	8560/3: Adenosquamous carcinoma	55	40	100	100	0	IIB	T2	70-74 years	2nd of 2 or more primaries	No	Yes	2	2	0	Hospital inpatient/outpatient or clinic	988	Blank(s)	Blank(s)	Blank(s)	State DC not available or state DC available but no COD	4 or more regional lymph nodes removed	None; diagnosed at autopsy	#NULL!	#NULL!	Surgery performed	2	0.047619	0	N1
0	2009	1	2	0	0	1	22	1	0	2	0	21	1	T2a	M0	35866359	Non-Spanish-Hispanic-Latino	C34.3-Lower lobe, lung	8560	8560/3: Adenosquamous carcinoma	55	28	450	100	0	IIB	T2	55-59 years	2nd of 2 or more primaries	No	No	2	2	0	Hospital inpatient/outpatient or clinic	0	Blank(s)	Blank(s)	Blank(s)	Lung and Bronchus	4 or more regional lymph nodes removed	None; diagnosed at autopsy	#NULL!	#NULL!	Surgery performed	2	0.047619	0	N1
1	2010	1	1	1	1	1	41	1	1	2	0	19	1	T2b	M0	66382247	Non-Spanish-Hispanic-Latino	C34.1-Upper lobe, lung	8560	8560/3: Adenosquamous carcinoma	33	45	430	200	0	IIIA	T2	55-59 years	One primary only	Yes	Yes	1	1	0	Hospital inpatient/outpatient or clinic	0	998	Blank(s)	Blank(s)	Lung and Bronchus	4 or more regional lymph nodes removed	None; diagnosed at autopsy	#NULL!	#NULL!	Surgery performed	2	0.0526316	0	N2
0	2012	1	1	0	0	0	74	0	0	2	1	19	1	T2a	M1	17948452	Non-Spanish-Hispanic-Latino	C34.1-Upper lobe, lung	8560	8560/3: Adenosquamous carcinoma	33	29	430	100	0	IV	T2	80-84 years	One primary only	Yes	Yes	1	1	0	Hospital inpatient/outpatient or clinic	20	40	Blank(s)	Blank(s)	Alive	4 or more regional lymph nodes removed	None; diagnosed at autopsy	#NULL!	#NULL!	Surgery performed	2	0.0526316	0	N1
1	2010	1	1	0	0	0	103	0	1	2	1	19	1	T2a	M0	75343461	Non-Spanish-Hispanic-Latino	C34.1-Upper lobe, lung	8560	8560/3: Adenosquamous carcinoma	33	22	410	100	0	IIB	T2	80-84 years	One primary only	Yes	Yes	1	1	0	Hospital inpatient/outpatient or clinic	0	998	Blank(s)	Blank(s)	Alive	4 or more regional lymph nodes removed	None; diagnosed at autopsy	#NULL!	#NULL!	Surgery performed	2	0.0526316	0	N1
1	2009	1	1	0	1	0	118	0	1	2	1	56	3	T3	M0	35807691	Non-Spanish-Hispanic-Latino	C34.1-Upper lobe, lung	8560	8560/3: Adenosquamous carcinoma	33	28	650	200	0	IIIB	T4	65-69 years	1st of 2 or more primaries	Yes	Yes	1	1	0	Hospital inpatient/outpatient or clinic	988	Blank(s)	Blank(s)	Blank(s)	Alive	4 or more regional lymph nodes removed	None; diagnosed at autopsy	#NULL!	#NULL!	Surgery performed	2	0.0535714	0	N2
0	2007	2	1	0	1	1	50	1	1	2	0	18	1	T4	M0	10970410	Non-Spanish-Hispanic-Latino	C34.1-Upper lobe, lung	8560	8560/3: Adenosquamous carcinoma	33	55	600	200	0	IIIA	T3	60-64 years	4th of 4 or more primaries	No	Yes	4	4	0	Hospital inpatient/outpatient or clinic	988	Blank(s)	Blank(s)	Blank(s)	Lung and Bronchus	4 or more regional lymph nodes removed	None; diagnosed at autopsy	#NULL!	#NULL!	Surgery performed	2	0.0555556	0	N2
0	2007	1	1	0	0	0	135	0	1	1	1	18	1	T3	M0	11189201	Non-Spanish-Hispanic-Latino	C34.1-Upper lobe, lung	8560	8560/3: Adenosquamous carcinoma	33	70	450	200	0	IIIA	T2	85+ years	1st of 2 or more primaries	Yes	Yes	1	3	0	Hospital inpatient/outpatient or clinic	988	Blank(s)	Blank(s)	Blank(s)	Alive	4 or more regional lymph nodes removed	None; diagnosed at autopsy	#NULL!	#NULL!	Surgery performed	2	0.0555556	0	N2
0	2004	1	1	0	1	1	6	1	1	2	1	18	1	T2a	M0	75042849	Non-Spanish-Hispanic-Latino	C34.3-Lower lobe, lung	8560	8560/3: Adenosquamous carcinoma	33	30	230	200	0	IIIA	T1	75-79 years	One primary only	Yes	Yes	1	1	0	Hospital inpatient/outpatient or clinic	988	Blank(s)	Blank(s)	Blank(s)	Lung and Bronchus	4 or more regional lymph nodes removed	None; diagnosed at autopsy	#NULL!	#NULL!	Surgery performed	2	0.0555556	0	N2
0	2013	1	1	0	1	1	11	1	1	1	1	18	1	T4	M0	5899645	Non-Spanish-Hispanic-Latino	C34.1-Upper lobe, lung	8560	8560/3: Adenosquamous carcinoma	33	80	570	100	0	IIIA	T3	70-74 years	2nd of 2 or more primaries	No	Yes	2	2	0	Hospital inpatient/outpatient or clinic	0	40	Blank(s)	Blank(s)	Lung and Bronchus	4 or more regional lymph nodes removed	None; diagnosed at autopsy	#NULL!	#NULL!	Surgery performed	2	0.0555556	0	N1
1	2011	1	1	0	0	0	88	0	0	1	1	18	1	T2a	M0	6266069	Non-Spanish-Hispanic-Latino	C34.3-Lower lobe, lung	8560	8560/3: Adenosquamous carcinoma	30	18	420	100	0	IIB	T2	75-79 years	1st of 2 or more primaries	Yes	Yes	1	2	0	Hospital inpatient/outpatient or clinic	0	20	Blank(s)	Blank(s)	Alive	4 or more regional lymph nodes removed	None; diagnosed at autopsy	#NULL!	#NULL!	Surgery performed	2	0.0555556	0	N1
0	2009	1	1	0	0	1	18	1	1	2	1	18	1	T3	M0	75304425	Non-Spanish-Hispanic-Latino	C34.2-Middle lobe, lung	8560	8560/3: Adenosquamous carcinoma	30	55	100	100	0	IIB	T2	75-79 years	One primary only	Yes	Yes	1	1	0	Hospital inpatient/outpatient or clinic	988	Blank(s)	Blank(s)	Blank(s)	Lung and Bronchus	4 or more regional lymph nodes removed	None; diagnosed at autopsy	#NULL!	#NULL!	Surgery performed	2	0.0555556	0	N1
0	2005	2	2	0	0	0	132	1	1	1	1	52	3	T2a	M0	23772689	Non-Spanish-Hispanic-Latino	C34.3-Lower lobe, lung	8560	8560/3: Adenosquamous carcinoma	56	35	100	100	0	IIB	T2	65-69 years	One primary only	Yes	Yes	1	1	0	Hospital inpatient/outpatient or clinic	988	Blank(s)	Blank(s)	Blank(s)	Chronic Obstructive Pulmonary Disease and Allied Cond	4 or more regional lymph nodes removed	None; diagnosed at autopsy	#NULL!	#NULL!	Surgery performed	2	0.0576923	0	N1
1	2005	2	1	0	0	1	4	1	0	2	0	17	1	T1	M0	75052103	Non-Spanish-Hispanic-Latino	C34.3-Lower lobe, lung	8560	8560/3: Adenosquamous carcinoma	33	17	100	200	0	IIIA	T1	50-54 years	One primary only	Yes	Yes	1	1	0	Hospital inpatient/outpatient or clinic	988	Blank(s)	Blank(s)	Blank(s)	Lung and Bronchus	4 or more regional lymph nodes removed	None; diagnosed at autopsy	#NULL!	#NULL!	Surgery performed	2	0.0588235	0	N2
1	2008	1	1	0	0	1	22	1	1	2	1	17	1	T2b	M0	57004237	Non-Spanish-Hispanic-Latino	C34.1-Upper lobe, lung	8560	8560/3: Adenosquamous carcinoma	33	45	450	100	0	IIB	T2	70-74 years	2nd of 2 or more primaries	No	Yes	1	2	0	Hospital inpatient/outpatient or clinic	988	Blank(s)	Blank(s)	Blank(s)	Lung and Bronchus	4 or more regional lymph nodes removed	None; diagnosed at autopsy	#NULL!	#NULL!	Surgery performed	2	0.0588235	0	N1
1	2010	1	1	0	0	0	16	1	0	2	1	17	1	T1	M0	66354295	Non-Spanish-Hispanic-Latino	C34.1-Upper lobe, lung	8560	8560/3: Adenosquamous carcinoma	33	30	100	100	0	IIA	T1	70-74 years	One primary only	Yes	Yes	1	1	0	Hospital inpatient/outpatient or clinic	0	0	Blank(s)	Blank(s)	State DC not available or state DC available but no COD	4 or more regional lymph nodes removed	None; diagnosed at autopsy	#NULL!	#NULL!	Surgery performed	2	0.0588235	0	N1
1	2008	1	1	0	1	0	26	1	1	2	0	17	1	T2a	M0	75097596	Non-Spanish-Hispanic-Latino	C34.1-Upper lobe, lung	8560	8560/3: Adenosquamous carcinoma	33	32	200	100	0	IIB	T2	60-64 years	3rd of 3 or more primaries	No	Yes	2	4	0	Hospital inpatient/outpatient or clinic	988	Blank(s)	Blank(s)	Blank(s)	State DC not available or state DC available but no COD	Sentinel lymph node biopsy	None; diagnosed at autopsy	#NULL!	#NULL!	Surgery performed	2	0.0588235	0	N1
[truncated: 418 more rows]
[truncated: 8 more columns]
